# Supplementary material for: Protruding Pt single-sites on hexagonal ZnIn2S4 to accelerate photocatalytic hydrogen evolution
Source: Nat Commun. 2022 Mar 11;13:1287. doi: 10.1038/s41467-022-28995-1 (PMC8917206; doi:10.1038/s41467-022-28995-1)
Supplement: Supplementary file 5 — Source Data [file 41467_2022_28995_MOESM5_ESM.xlsx]

## Sheet: Fig. 1g
0	46.5077
0.01563	44.7263
0.03125	45.0638
0.04688	47.5202
0.0625	52.0954
0.07813	58.7895
0.09375	71.4299
0.10938	88.0956
0.125	100.982
0.14063	106.553
0.15625	101.205
0.17188	93.323
0.1875	77.6159
0.20313	62.6208
0.21875	50.4437
0.23438	37.6895
0.25	27.0575
0.26563	23.1629
0.28125	20.6285
0.29688	14.3442
0.3125	12.6702
0.32813	16.5064
0.34375	21.6841
0.35938	29.1989
0.375	35.3776
0.39063	36.3706
0.40625	41.9225
0.42188	51.3532
0.4375	60.6635
0.45313	82.2489
0.46875	114.182
0.48438	151.571
0.5	196.528
0.51563	225.258
0.53125	232.785
0.54688	226.912
0.5625	203.717
0.57813	165.164
0.59375	117.141
0.60938	78.247
0.625	46.7041
0.64063	29.5157
0.65625	24.1702
0.67188	17.0707
0.6875	15.853
0.70313	25.5377
0.71875	27.5128
0.73438	31.8236
0.75	32.7429
0.76563	36.3792
0.78125	40.5553
0.79688	43.3882
0.8125	51.3769
0.82813	60.7415
0.84375	68.6367
0.85938	86.4173
0.875	106.881
0.89063	122.013
0.90625	130.467
0.92188	138.312
0.9375	136.738
0.95313	125.461
0.96875	117.059
0.98438	101.694
1	83.7482
1.01563	73.736
1.03125	67.8887
1.04688	60.4111
1.0625	55.0574
1.07813	49.234
1.09375	44.3456
1.10938	40.3921
1.125	37.3737
1.14063	35.2903

## Sheet: Fig. 2a
165.08	6777.94	6875.92	6768.94	6859.21	6785.65	164.98	9402.12	9588.94	9402.12	9547.39	9443.67	164.98	7359.85	7513.05	7359.85	7469.28	7403.61
164.98	6478.98	6874.39	6759.94	6855.74	6778.59	164.88	9434.53	9599.28	9402.12	9554.73	9446.68	164.88	7441.81	7521.66	7359.85	7474.76	7406.75
164.88	6591.15	6874.13	6750.88	6852.73	6772.27	164.78	9383.95	9610.49	9402.08	9562.58	9449.99	164.78	7629.55	7530.99	7359.8	7480.61	7410.19
164.78	6936.17	6876.13	6741.84	6850.33	6767.63	164.68	9343.79	9622.77	9402.1	9571.13	9453.75	164.68	7602.2	7541.08	7359.64	7486.8	7413.92
164.68	6939.53	6882.31	6732.88	6848.68	6766.51	164.58	9273.55	9636.24	9402.17	9580.42	9458	164.58	7523.15	7552.15	7359.5	7493.53	7418.12
164.58	6889.47	6896.25	6723.93	6847.79	6772.4	164.48	9374.18	9651.09	9402.33	9590.56	9462.86	164.48	7417.89	7564.37	7359.41	7500.87	7422.9
164.48	6949.97	6924.79	6714.97	6847.74	6792.02	164.38	9164.4	9667.29	9402.37	9601.43	9468.23	164.38	7633.56	7577.91	7359.37	7508.9	7428.38
164.38	7077.15	6980.02	6706.03	6848.7	6837.35	164.28	9459.16	9685.45	9402.66	9613.52	9474.59	164.28	7548.93	7592.78	7359.21	7517.51	7434.48
164.28	7393.08	7081.77	6697.12	6850.82	6928.07	164.18	9484.64	9705.25	9402.59	9626.32	9481.53	164.18	7720.32	7609.42	7359.1	7526.95	7441.56
164.18	7313.93	7260.21	6688.28	6854.35	7094.15	164.08	9599.83	9727.48	9402.49	9640.28	9489.7	164.08	7524.78	7628.03	7358.89	7537.18	7449.74
164.08	7793.09	7557.35	6679.43	6859.42	7377.37	163.98	9448.79	9752.81	9402.25	9655.45	9499.6	163.98	7719.73	7649.45	7358.79	7548.51	7459.73
163.98	8138.73	8026.24	6670.7	6866.51	7830.43	163.88	9495.83	9782.95	9402.19	9672.35	9512.8	163.88	7655.95	7674.5	7358.58	7560.85	7472.23
163.88	8959.14	8725.55	6662.05	6876.1	8511.5	163.78	9685.37	9820.44	9402.07	9690.92	9531.6	163.78	7576.59	7705.38	7358.41	7574.51	7489.28
163.78	9972.78	9708.56	6653.59	6889.15	9473	163.68	9837.77	9870.42	9401.73	9711.25	9560.9	163.68	7737.48	7745.98	7358.28	7589.65	7514.6
163.68	10664.8	11006.8	6645.38	6907.23	10745	163.58	10183.6	9942.82	9401.19	9733.65	9610.36	163.58	7725.39	7803.41	7358.06	7606.35	7555.11
163.58	12543.5	12612.6	6637.34	6933.08	12316.9	163.48	10045.1	10055	9400.23	9758.23	9696.94	163.48	8039.77	7890.71	7357.84	7624.97	7623.58
163.48	14376.7	14462.9	6629.74	6972.17	14120.5	163.38	10467.8	10236.2	9399.43	9786.01	9849.66	163.38	8082.69	8029.15	7357.44	7645.6	7741
163.38	16284	16436	6622.59	7033.77	16024.8	163.28	10692.1	10529.9	9398.12	9816.79	10111.2	163.28	8353.03	8252.11	7357.02	7668.76	7940.37
163.28	18330.6	18361	6615.89	7133.86	17843	163.18	10946.4	10996.7	9396.52	9851.47	10541.7	163.18	8761	8606.22	7356.44	7694.81	8267.85
163.18	20146.1	20048.4	6609.67	7298.46	19359.6	163.08	11968.4	11711	9394.62	9890.87	11214.8	163.08	9204.27	9150.54	7355.61	7724.28	8781.87
163.08	20786.7	21333.2	6603.9	7567.38	20369.7	162.98	12918	12750.6	9391.45	9935.32	12206.7	162.98	10038.3	9950.38	7354.53	7758.13	9546.77
162.98	22398.5	22122.4	6598.27	7997.13	20723.5	162.88	14167.9	14179.1	9387.11	9986.86	13579.4	162.88	11179.3	11063	7352.96	7797.62	10618.4
162.88	22933.8	22435.8	6593.03	8662.85	20366	162.78	15929.9	16021	9381.23	10048.4	15353.8	162.78	12422.5	12519.9	7350.72	7845.12	12025.5
162.78	22644.7	22416.5	6587.92	9653.32	19351.1	162.68	18264.5	18234.2	9373.17	10125	17482.4	162.68	14311.3	14303.9	7347.75	7905.03	13746.7
162.68	22456.1	22305.8	6582.74	11061.1	17827.4	162.58	20465.9	20694.5	9362.22	10225.7	19831.1	162.58	15971.8	16333.4	7343.68	7984.67	15692.4
162.58	22374.8	22387.4	6577.52	12965.8	15999.2	162.48	22946.2	23199.1	9348.56	10367.3	22180.4	162.48	18480.3	18459.7	7338.63	8097.39	17700.9
162.48	22586.8	22917.3	6572.28	15407	14082.6	162.38	25372.4	25488.1	9331.82	10576.4	24243.6	162.38	20597.1	20478.3	7332.1	8264.18	19546.2
162.38	23697.3	24057.5	6567.09	18360.5	12264.1	162.28	27623.8	27299	9312.08	10895	25716	162.28	22185.3	22166.3	7324.34	8518.76	20971.9
162.28	25363.1	25827.6	6562.16	21713.3	10676.5	162.18	28456.9	28438.1	9289.54	11384.3	26343.3	162.18	23166.9	23335.3	7315.64	8910.26	21740.6
162.18	28048.8	28085	6557.64	25254	9388.55	162.08	28932.8	28867	9265.95	12127.7	26005.3	162.08	24295.9	23905.9	7306.36	9505.19	21707.1
162.08	30934.9	30539.4	6553.75	28681.5	8411.63	161.98	29024.6	28747.3	9241.75	13226.8	24762.3	161.98	23830.5	23965.6	7296.42	10386.1	20875.9
161.98	33130.9	32793.2	6550.55	31627.5	7716.17	161.88	28559.7	28406.6	9217.4	14792.4	22831.6	161.88	23967	23760.5	7286.74	11645.9	19401.4
161.88	34746.2	34413.2	6547.88	33711.5	7249.58	161.78	28087	28244.3	9193.59	16928.2	20509.7	161.78	23372	23618.7	7276.98	13372.6	17523
161.78	35278.2	35025.7	6545.59	34617.5	6953.76	161.68	28235.5	28628	9170.34	19702.2	18096.2	161.68	23885.1	23860.6	7267.56	15630.1	15498
161.68	34622.3	34426	6543.43	34193.7	6775.73	161.58	29675.8	29806.8	9146.87	23116	15837.7	161.58	24944.4	24721.5	7257.83	18431.3	13548
161.58	32578.4	32643.4	6541.11	32511.3	6673.18	161.48	31510.6	31852.6	9121.61	27077.3	13896.9	161.48	26029.3	26299.1	7247.48	21716.3	11830.2
161.48	29459.1	29913.5	6538.31	29836.1	6615.76	161.38	34864.5	34632.7	9094.05	31377.2	12349.5	161.38	27904.3	28524.5	7236.49	25331.2	10429.9
161.38	26464.5	26583.4	6534.76	26534.8	6583.43	161.28	38192.8	37815.1	9062.34	35684.1	11193.4	161.28	31456.1	31163	7224.39	29023.8	9363.6
161.28	22574.7	23021.3	6530.5	22987.6	6564.24	161.18	40993.9	40903.4	9026.48	39551.9	10378	161.18	34003.3	33837.1	7210.21	32447.4	8599.9
161.18	19618.7	19551.5	6525.32	19525.7	6551.18	161.08	43720.6	43303.8	8987.14	42461.1	9829.84	161.08	36383.5	36079.3	7194.52	35191.7	8082.12
161.08	16396.5	16416.3	6519.44	16394.9	6540.87	160.98	44729.1	44448.9	8944.39	43921.1	9472.17	160.98	37752.3	37416.1	7177.44	36847.5	7746.02
160.98	13839.8	13763.5	6512.79	13744.9	6531.46	160.88	44068.7	43982.9	8900.35	43641.5	9241.83	160.88	37961.4	37495.8	7159.55	37121	7534.32
160.88	11516.5	11647.3	6505.53	11630.5	6522.26	160.78	41722.1	41906.7	8857.06	41672.1	9091.66	160.78	36039.9	36218.3	7141.52	35957.7	7402.12
160.78	10512.1	10048.4	6497.72	10033.2	6512.93	160.68	38093.8	38551.7	8816.61	38377.9	8990.41	160.68	33654.2	33762.8	7124.6	33568.8	7318.65
160.68	8931.59	8899.52	6489.68	8885.59	6503.61	160.58	34389.4	34413.1	8780.58	34274.7	8918.97	160.58	30118.2	30489.7	7109.07	30335.2	7263.57
160.58	8413.56	8109.64	6481.26	8096.81	6494.1	160.48	29907.6	29984.8	8749.06	29868.4	8865.51	160.48	26725.5	26807.3	7095.6	26677.6	7225.28
160.48	7923.15	7587.1	6472.72	7575.23	6484.59	160.38	25543.7	25679.8	8723.02	25578.2	8824.6	160.38	23137.8	23086	7084.12	22973.2	7196.92
160.38	7353.26	7250.91	6464.06	7239.9	6475.07	160.28	21463.5	21791.7	8702.32	21701.2	8792.85	160.28	19269.5	19612.6	7074.72	19512.3	7175
160.28	7091.91	7037.52	6455.28	7027.29	6465.51	160.18	18658.4	18494.6	8686.61	18412.9	8768.3	160.18	16301.6	16578.8	7067.58	16488.5	7157.9
160.18	6733.17	6901.17	6446.43	6891.63	6455.97	160.08	16115.1	15850.7	8674.34	15776.4	8748.62	160.08	14188.9	14079.2	7062.18	13997.2	7144.19
160.08	6729.02	6811.07	6437.5	6802.16	6446.41	159.98	14091.9	13835	8665.18	13767.1	8733.09	159.98	12471.1	12125	7058.01	12050.2	7132.89
159.98	6545.33	6748.09	6428.56	6739.74	6436.91	159.88	12543.7	12367.3	8658.5	12305	8720.84	159.88	10997.3	10669.6	7054.84	10600.9	7123.5
159.88	6655.08	6700.73	6419.59	6692.9	6427.42	159.78	11520.3	11339.3	8653.72	11281.9	8711.14	159.78	9768.26	9630.86	7052.53	9567.67	7115.73
159.78	6394.14	6662.63	6410.65	6655.27	6418.01	159.68	10792.6	10641.2	8650.19	10588.1	8703.26	159.68	9275.11	8916.35	7050.94	8858	7109.29
159.68	6467.4	6630.15	6401.65	6623.22	6408.58	159.58	10379.3	10176	8647.56	10126.8	8696.73	159.58	8616.04	8438.05	7049.64	8384.02	7103.67
159.58	6447.97	6601.46	6392.66	6594.91	6399.2	159.48	9937.36	9866.88	8645.43	9821.18	8691.13	159.48	8290.07	8122.69	7048.72	8072.52	7098.9
159.48	6398.32	6575.46	6383.67	6569.28	6389.85	159.38	9623.84	9658.43	8643.84	9615.85	8686.41	159.38	7928.39	7914.45	7047.99	7867.74	7094.71
159.38	6341.15	6551.55	6374.68	6545.7	6380.53	159.28	9667.98	9512.85	8642.63	9473.09	8682.39	159.28	7933.31	7774.03	7047.48	7730.44	7091.07
159.28	6362.2	6529.33	6365.67	6523.79	6371.21	159.18	9196.65	9405.83	8641.37	9368.62	8678.57	159.18	7450.59	7675.34	7046.96	7634.57	7087.73
159.18	6299.9	6508.55	6356.67	6503.29	6361.93	159.08	9170.93	9323.5	8640.68	9288.61	8675.58	159.08	7456.58	7602.53	7046.73	7564.32	7084.94
159.08	6043.88	6488.97	6347.65	6483.97	6352.65	158.98	9017.2	9256.8	8640.03	9224.01	8672.82	158.98	7393.79	7545.65	7046.48	7509.77	7082.37
158.98	6297.57	6470.39	6338.58	6465.64	6343.34	158.88	9141.43	9200.97	8639.57	9170.11	8670.43	158.88	7299.08	7499.19	7046.28	7465.43	7080.04
158.88	6266.28	6452.79	6329.57	6448.26	6334.1	158.78	8862.36	9152.8	8638.95	9123.7	8668.05	158.78	7177.56	7459.95	7046.13	7428.13	7077.96
158.78	6268.83	6436	6320.56	6431.68	6324.88	158.68	8947.16	9111.04	8638.67	9083.55	8666.16	158.68	7133.18	7426.08	7046.06	7396.04	7076.1
158.68	6029.82	6419.91	6311.55	6415.79	6315.67	158.58	8794.22	9074.09	8638.3	9048.08	8664.3	158.58	7203.08	7396.4	7046.01	7367.99	7074.41
158.58	6131.58	6404.4	6302.48	6400.46	6306.42	158.48	9077.18	9041.42	8638.1	9016.78	8662.74	158.48	6931.7	7370.06	7045.91	7343.15	7072.82
158.48	6144.45	6389.47	6293.44	6385.7	6297.21	158.38	8778.58	9011.9	8637.56	8988.52	8660.94	158.38	7046.24	7346.74	7045.98	7321.22	7071.49
158.38	6270.69	6375.04	6284.4	6371.43	6288.01	158.28	8842.78	8985.73	8637.39	8963.53	8659.59	158.28	6909.06	7325.78	7045.98	7301.56	7070.21
158.28	6238.46	6361.08	6275.4	6357.62	6278.86	158.18	8875.73	8962.09	8637.14	8940.97	8658.26	158.18	7068.96	7307.02	7046.06	7283.98	7069.1
158.18	6306.64	6347.51	6266.39	6344.19	6269.71	158.08	8694.36	8940.67	8636.84	8920.56	8656.95	158.08	7109.6	7289.99	7046.05	7268.06	7067.98
158.08	6212.78	6334.3	6257.4	6331.12	6260.59	157.98	8890.79	8921.45	8636.77	8902.28	8655.95	157.98	7016.59	7274.54	7046.01	7253.64	7066.91
157.98	6197.86	6321.4	6248.39	6318.34	6251.45	157.88	8767.48	8903.74	8636.46	8885.44	8654.76	157.88	7156.03	7260.56	7046.03	7240.62	7065.97
157.88	6175.09	6308.78	6239.38	6305.84	6242.32	157.78	8794.02	8887.72	8636.3	8870.23	8653.78	157.78	7059.91	7247.74	7045.96	7228.69	7065.01
157.78	5926.74	6296.42	6230.36	6293.59	6233.2	157.68	8840.25	8873.03	8636.1	8856.31	8652.83	157.68	6958.92	7236.08	7045.95	7217.86	7064.17
157.68	6201.69	6284.24	6221.29	6281.51	6224.02	157.58	8689.42	8859.5	8635.85	8843.49	8651.86	157.58	6891.61	7225.45	7046.01	7208.02	7063.44
157.58	5997.48	6272.34	6212.28	6269.71	6214.91	157.48	8960.4	8847.23	8635.79	8831.89	8651.13	157.48	7149.34	7215.73	7046.1	7199.03	7062.8
157.48	6211.23	6260.59	6203.23	6258.05	6205.77	157.38	8791.73	8835.6	8635.39	8820.89	8650.1	157.38	6908.47	7206.65	7046.04	7190.64	7062.05
157.38	6145.53	6249.06	6194.24	6246.62	6196.68	157.28	8571.68	8825.05	8635.19	8810.92	8649.32	157.28	6988.74	7198.41	7046.12	7183.04	7061.48
157.28	6167.56	6237.69	6185.23	6235.33	6187.59	157.18	8711.03	8815.54	8635.27	8801.98	8648.84	157.18	7028.75	7190.75	7046.15	7175.99	7060.91
157.18	6176.22	6226.47	6176.22	6224.19	6178.5	157.08	8635.18	8806.58	8635.18	8793.53	8648.23	157.08	7046.16	7183.63	7046.16	7169.44	7060.35

## Sheet: Fig. 2b
79.98	566.21	584.288	566.21	566.682	566.21	566.21	566.21	566.21	583.816	78.03	18.66	23.0486	18.66	18.66	23.0434	18.66	18.6652	77.98	725.18	731.65	725.18	727.57	729.259
79.88	584.7	589.478	566.21	566.692	566.21	566.21	566.21	566.21	588.996	77.93	8.65	23.2081	18.66	18.66	23.1933	18.66	18.6748	77.88	656.8	733.177	725.18	727.649	730.708
79.78	505.2	595.947	566.189	566.682	566.189	566.189	566.189	566.189	595.454	77.83	21.21	23.3975	18.6662	18.6662	23.3573	18.6662	18.7064	77.78	729.82	738.148	728.188	730.741	735.596
79.68	712.46	604.065	566.259	566.763	566.259	566.259	566.259	566.259	603.561	77.73	-20.44	23.6264	18.6647	18.6647	23.5218	18.6647	18.7692	77.68	815.15	740.573	728.117	730.756	737.933
79.58	598.63	613.792	566.091	566.607	566.091	566.091	566.091	566.091	613.276	77.63	60.36	23.9821	18.689	18.689	23.7212	18.6891	18.9499	77.58	780.48	739.884	724.288	727.019	737.153
79.48	624.49	625.817	566.053	566.581	566.053	566.054	566.053	566.053	625.288	77.53	47.28	24.5036	18.663	18.663	23.8798	18.6632	19.2868	77.48	784.29	741.317	721.815	724.643	738.489
79.38	749.12	640.327	565.986	566.527	565.986	565.987	565.986	565.987	639.785	77.43	-33.6	25.4857	18.6452	18.6452	24.0569	18.6455	20.0737	77.38	750.88	743.367	719.066	721.996	740.438
79.28	697.04	657.578	565.775	566.329	565.775	565.776	565.775	565.777	657.022	77.33	-67.85	27.4311	18.6778	18.6778	24.2955	18.6784	21.8128	77.28	741.19	747.791	717.667	720.703	744.755
79.18	719.71	678.16	565.624	566.191	565.624	565.626	565.624	565.627	677.589	77.23	16.46	31.1613	18.7317	18.7317	24.5674	18.7331	25.3242	77.18	556.31	753.736	716.632	719.781	750.587
79.08	658.53	702.381	565.447	566.028	565.447	565.449	565.447	565.453	701.792	77.13	92.38	38.0871	18.7331	18.7331	24.7997	18.7364	32.0172	77.08	805.94	769.045	723.686	726.954	765.776
78.98	848.8	730.726	565.34	565.935	565.34	565.344	565.34	565.351	730.116	77.03	81.79	50.6535	18.6872	18.6872	24.9985	18.6947	44.3347	76.98	876.74	775.06	720.067	723.461	771.665
78.88	746.11	763.281	565.014	565.624	565.014	565.02	565.014	565.035	762.644	76.93	11.57	72.6824	18.6479	18.6479	25.219	18.6643	66.0948	76.88	707.48	779.257	713.173	716.702	775.729
78.78	984.48	800.715	564.805	565.431	564.805	564.815	564.805	564.846	800.04	76.83	139.53	109.64	18.6523	18.6523	25.4995	18.6872	102.757	76.78	753.01	792.092	713.424	717.094	788.422
78.68	930.18	842.926	564.322	564.964	564.322	564.337	564.322	564.397	842.196	76.73	259.07	168.643	18.577	18.577	25.718	18.6492	161.43	76.68	823.74	804.423	711.682	715.503	800.602
78.58	954.24	890.471	563.902	564.56	563.902	563.924	563.902	564.038	889.655	76.63	323.25	258.526	18.4272	18.4272	25.8812	18.5722	250.927	76.58	835.7	814.993	706.752	710.733	811.012
78.48	1053.57	943.395	563.452	564.128	563.452	563.486	563.452	563.696	942.442	76.53	458.08	388.877	18.2372	18.2372	26.0252	18.5203	380.806	76.48	876.3	826.124	701.079	705.231	821.972
78.38	1054.26	1001.65	562.889	563.582	562.889	562.94	562.889	563.318	1000.48	76.43	725.76	568.409	17.9632	17.9632	26.108	18.5	559.728	76.38	799.15	836.335	693.369	697.705	832
78.28	1191.79	1065.27	562.323	563.035	562.323	562.4	562.323	563.067	1063.74	76.33	967.09	802.717	17.5222	17.5222	26.0487	18.5115	793.201	76.28	866.31	850.456	688.715	693.247	845.924
78.18	1282.81	1133.91	561.599	562.331	561.599	561.714	561.599	562.866	1131.8	76.23	1249.59	1091.79	16.9306	16.9306	25.8661	18.7021	1081.09	76.18	941.52	861.95	680.902	685.646	857.205
78.08	1366.91	1207.32	560.769	561.521	560.769	560.939	560.769	562.891	1204.27	76.13	1472.84	1427.52	16.1626	16.1626	25.5372	19.2453	1415.07	76.08	961.74	869.94	669.435	674.411	864.965
77.98	1401.71	1285.08	559.842	560.615	559.842	560.09	559.842	563.332	1280.57	76.03	1753.47	1792.34	15.2551	15.2551	25.1014	20.4673	1777.28	75.98	936.08	876.255	656.574	661.803	871.027
77.88	1410.9	1366.79	558.873	559.668	558.873	559.235	558.874	564.52	1359.98	75.93	2185.12	2159.7	14.1719	14.1719	24.5265	22.7355	2140.78	75.88	899.76	882.389	644.277	649.785	876.881
77.78	1394.77	1451.92	557.893	558.711	557.893	558.415	557.894	566.872	1441.6	75.83	2379.34	2496.72	12.8194	12.8194	23.7222	26.491	2472.15	75.78	948.23	888.355	633.037	638.856	882.535
77.68	1581.78	1539.98	556.93	557.772	556.93	557.677	556.933	570.966	1524.36	75.73	2688.88	2769.23	11.345	11.345	22.8405	32.5541	2736.53	75.68	1014.6	889.999	619.169	625.341	883.827
77.58	1686.64	1630.31	555.751	556.618	555.751	556.812	555.757	577.318	1606.81	75.63	2784.02	2947.32	9.67681	9.67681	21.8142	41.6491	2903.21	75.58	883.1	885.979	601.771	608.347	879.403
77.48	1832.33	1722.69	554.449	555.343	554.449	555.945	554.463	587.028	1687.71	75.53	2911.09	3011.42	7.94829	7.94829	20.7823	54.7808	2951.75	75.48	885.7	884.455	589.393	596.437	877.412
77.38	1872.67	1817.04	552.979	553.9	552.979	555.07	553.01	601.356	1765.62	75.43	2951.78	2956.13	6.13945	6.13945	19.7312	72.7981	2875.88	75.38	784.87	879.437	576.357	583.951	871.843
77.28	1960.06	1913.74	551.461	552.411	551.461	554.362	551.526	622.076	1839.2	75.33	2737.9	2791.48	4.30401	4.30401	18.722	96.4979	2684.87	75.28	917.58	875.225	567.183	575.432	866.976
77.18	2133.58	2013.41	549.84	550.82	549.84	553.832	549.976	651.168	1906.97	75.23	2576.38	2541	2.60088	2.60088	17.922	126.504	2401.78	75.18	819.17	861.601	551.766	560.806	852.562
77.08	2184.71	2117.12	548.018	549.03	548.018	553.469	548.295	690.949	1967.45	75.13	2206.03	2236.64	0.99736	0.99736	17.3082	162.809	2058.52	75.08	776.61	848.463	540.001	550.001	838.463
76.98	2382.59	2226.64	546.135	547.179	546.135	553.518	546.686	744.329	2019.47	75.03	1952.62	1913.12	-0.37642	-0.37642	17.0219	204.958	1690.38	74.98	857.17	833.635	529.591	540.767	822.459
76.88	2477.58	2343.96	544.022	545.101	544.022	553.945	545.092	814.19	2061.72	74.93	1664.78	1601.48	-1.59333	-1.59333	17.0036	251.599	1329.69	74.88	737.74	811.999	515.179	527.802	799.376
76.78	2679.22	2471.74	541.797	542.913	541.797	555.028	543.823	903.818	2093.34	74.83	1404.1	1325.07	-2.63154	-2.63154	17.2904	300.74	1001.78	74.78	729.75	792.526	505.387	519.793	778.119
76.68	2832.36	2612.74	539.338	540.492	539.338	556.841	543.078	1016.21	2113.47	74.73	1169.66	1097.21	-3.50801	-3.50801	17.8839	349.704	722.606	74.68	722.26	770.953	495.515	512.12	754.348
76.58	2987.51	2770.04	536.7	537.894	536.7	559.671	543.437	1154.19	2121.64	74.63	1004.42	921.362	-4.2389	-4.2389	18.7901	395.37	498.724	74.58	761.71	747.771	485.539	504.847	728.463
76.48	3157.61	2946.63	533.88	535.117	533.88	563.791	545.721	1319.9	2117.62	74.53	811.25	793.132	-4.86738	-4.86738	19.9933	434.438	328.966	74.48	597.25	721.477	473.388	496.008	698.857
76.38	3252.53	3145.21	530.861	532.143	530.861	569.504	551.164	1514.44	2101.4	74.43	676.162	703.142	-5.37587	-5.37585	21.5472	463.906	206.937	74.38	689.52	701.543	467.939	494.592	674.889
76.28	3472.46	3368.09	527.729	529.059	527.729	577.257	561.688	1737.62	2073.38	74.33	600.861	639.97	-5.80049	-5.80046	23.4662	481.321	123.581	74.28	718.1	677.575	458.19	489.723	646.042
76.18	3740.62	3616.77	524.341	525.721	524.341	587.321	579.754	1987.36	2033.97	74.23	534.109	592.674	-6.17842	-6.17834	25.7915	485.156	69.3695	74.18	737.66	652.773	446.755	484.144	615.383
76.08	4021.45	3892.1	520.641	522.073	520.641	600.095	608.851	2259.72	1983.92	74.13	472.408	552.478	-6.51506	-6.51485	28.6493	475.046	35.7521	74.08	686.98	628.008	433.955	478.311	583.653
75.98	4217.36	4194.31	516.613	518.101	516.613	616.062	653.605	2548.78	1924.22	74.03	415.403	513.56	-6.81346	-6.81294	32.2702	451.816	15.8462	73.98	669.36	606.805	422.823	475.385	554.244
75.88	4555.36	4523.1	512.355	513.902	512.355	635.854	719.916	2846.71	1856.13	73.93	363.872	473.153	-7.07652	-7.07526	37.0789	417.356	4.56358	73.88	671.15	588.202	411.976	474.106	526.073
75.78	4894.05	4877.35	507.703	509.313	507.703	659.857	814.493	3143.67	1780.83	73.83	318.721	431.253	-7.30763	-7.30468	43.8471	374.365	-1.57821	73.78	686.9	571.696	400.573	473.734	498.535
75.68	5323.45	5255.79	502.656	504.333	502.656	688.638	945.036	3428.69	1699.71	73.73	280.891	390.158	-7.51078	-7.50404	53.9376	326	-4.80859	73.68	530.03	556.888	387.976	473.711	471.153
75.58	5665.8	5656.62	497.11	498.857	497.11	722.651	1119.42	3690.01	1614.11	73.63	251.755	354.073	-7.69047	-7.6755	69.6593	275.487	-6.46938	73.58	523.41	551.463	381.726	481.62	451.568
75.48	6127.91	6077.8	491.163	492.985	491.163	762.524	1345.22	3916.16	1525.57	73.53	233.563	328.92	-7.85211	-7.81981	94.7177	225.789	-7.32335	73.48	545.83	549.128	375.492	491.132	433.488
75.38	6583.86	6516.26	484.677	486.58	484.678	808.602	1628.16	4096.31	1435.32	73.43	230.631	322.326	-8.00253	-7.9348	134.723	179.313	-7.78314	73.38	547.27	548.543	367.998	500.918	415.623
75.28	7277.27	6967.68	477.66	479.648	477.662	861.28	1971.22	4221.45	1344.71	73.33	249.923	343.751	-8.1512	-8.01318	197.599	137.776	-8.06397	73.28	394.83	550.408	360.11	511.731	398.788
75.18	7840.68	7425.59	469.836	471.916	469.841	920.577	2373	4284.77	1254.66	73.23	301.912	404.461	-8.31199	-8.03874	293.687	102.155	-8.27877	73.18	494.27	561.213	358.583	530.151	389.645
75.08	8409.06	7881.32	461.356	463.533	461.367	986.79	2827.22	4282.82	1166.36	73.13	535.68	517.061	-8.50526	-7.97952	435.267	72.7511	-8.49313	73.08	493.25	569.801	352.613	545.13	377.284
74.98	8945.86	8323	452.212	454.494	452.236	1059.9	3321.44	4215.27	1080.72	73.03	695.39	694.132	-8.84431	-7.86145	635.065	49.2356	-8.84007	72.98	615.68	579.957	346.425	560.579	365.803
74.88	9646.37	8735.6	442.439	444.834	442.491	1139.72	3837.16	4085.09	998.5	72.93	1045.1	946.328	-9.28315	-7.49772	904.202	31.0564	-9.28173	72.88	457.82	585.728	334.579	570.676	349.63
74.78	9959.28	9101.06	431.849	434.365	431.957	1225.64	4350.14	3898.12	920.089	72.83	1406.03	1278.99	-9.94001	-6.78838	1248.61	17.2853	-9.93956	72.78	562.5	598.615	329.156	587.053	340.718
74.68	10051.3	9400.33	420.887	423.534	421.106	1317.42	4833.03	3663.35	846.33	72.73	1951.46	1689.02	-10.8222	-5.41639	1665.76	7.03235	-10.8221	72.68	525.1	606.719	318.89	597.936	327.673
74.58	10130.6	9614.05	409.806	412.593	410.24	1414.41	5256.68	3391.44	777.72	72.63	2290.99	2161.79	-12.0449	-3.03453	2141.4	-0.66738	-12.0448	72.58	621.61	615.405	309.817	608.807	316.415
74.48	10109	9724.65	398.622	401.561	399.461	1515.46	5593.02	3093.88	714.374	72.53	2846.54	2669.85	-13.4797	1.11313	2648.22	-6.43446	-13.4797	72.48	646.84	618.14	296.099	613.238	301.001
74.38	10064.3	9718.82	387.45	390.553	389.038	1619.31	5818.31	2782.48	656.38	72.43	3180.34	3173.26	-15.2617	7.70366	3146.05	-11.0225	-15.2617	72.38	647.02	617.163	280.668	613.562	284.269
74.28	9625.88	9589.37	376.316	379.599	379.25	1724.32	5915.69	2468.46	603.634	72.33	3441.05	3623.08	-17.2526	17.8664	3585.48	-14.7741	-17.2526	72.28	570	612.841	264.549	610.225	267.166
74.18	9455.94	9337.22	365.673	369.152	370.965	1829.16	5877.72	2162.23	556.362	72.23	3805.42	3967.13	-19.4074	32.7779	3913.54	-17.9992	-19.4074	72.18	585.88	607.959	251.11	606.079	252.99
74.08	9073.78	8970.76	355.214	358.909	364.532	1931.58	5706.09	1871.76	513.963	72.13	4100.58	4159.72	-21.7902	53.563	4083.59	-21.0129	-21.7902	72.08	785.06	598.087	236.381	596.751	237.717
73.98	8741.81	8506.86	345.183	349.118	361.202	2029.76	5412.71	1603.64	476.341	72.03	4070.99	4174.58	-24.3588	81.3664	4068.44	-23.9418	-24.3588	71.98	669.86	574.812	212.241	573.873	213.18
73.88	8230.28	7968.7	335.522	339.732	362.41	2121.57	5017.45	1362.08	443.062	71.93	3957.49	4014.72	-26.9104	117.232	3870.36	-26.693	-26.9104	71.88	593.81	551.455	192.107	550.803	192.76
73.78	7512.99	7384.49	326.439	330.975	370.501	2205.16	4546.47	1149.63	413.946	71.83	3576.52	3711.01	-29.393	161.566	3519.94	-29.2829	-29.393	71.78	540.34	526.58	174.433	526.132	174.882
73.68	6910.14	6784.62	318.17	323.114	388.669	2278.81	4028.97	967.082	388.837	71.73	3279	3311.36	-31.6396	214.185	3065.48	-31.5854	-31.6396	71.68	490.46	499.593	158.334	499.289	158.639
73.58	6422.04	6199.02	310.586	316.079	420.713	2340.61	3493.89	813.435	367.221	71.63	2923.66	2867.45	-33.7023	273.803	2559.91	-33.6764	-33.7023	71.58	531.5	470.844	143.722	470.639	143.927
73.48	5611.15	5655.31	303.554	309.845	471.516	2388.87	2967.64	686.606	348.6	71.53	2535.12	2425.74	-35.5449	338.229	2051.95	-35.5328	-35.5449	71.48	397.61	436.931	126.661	436.795	126.797
73.38	5136.37	5177.81	297.447	304.981	547.564	2422.7	2472.51	584.284	333.003	71.43	2040.46	2021.52	-37.1464	404.323	1580.05	-37.141	-37.1464	71.38	479.47	406.023	114.74	405.933	114.829
73.28	4912.34	4785.43	291.88	301.443	655.511	2440.78	2024.34	503.028	319.732	71.33	1817.35	1676.56	-38.441	468.233	1169.88	-38.4386	-38.441	71.28	429.57	369.449	98.6925	369.391	98.7507
73.18	4626.81	4492.05	286.564	299.53	802.72	2442.26	1632.77	439.359	308.217	71.23	1442.49	1398.83	-39.5972	525.461	833.769	-39.5962	-39.5972	71.18	372.09	333.397	84.1349	333.36	84.1723
73.08	4586.45	4307.02	281.57	300.273	996.894	2427.07	1302.09	390.262	298.276	71.13	1228.13	1185.32	-40.5206	571.823	572.976	-40.5202	-40.5206	71.08	320.32	298.801	71.4656	298.777	71.4894
72.98	4450.61	4234.89	276.617	304.923	1244.51	2395.16	1031.35	352.624	289.409	71.03	1004.42	1025.33	-41.311	603.496	380.518	-41.3108	-41.311	70.98	302.51	265.973	60.5168	265.958	60.5317
72.88	4541.86	4276.54	271.814	315.941	1550.49	2347.26	816.33	324.062	281.534	70.93	811.25	904.686	-41.9625	617.821	244.903	-41.9625	-41.9625	70.88	92.69	233.914	49.8697	233.905	49.879
72.78	4651.85	4428.9	266.901	336.53	1916.14	2284.12	650.167	302.208	274.231	70.83	750.82	809.22	-42.4941	613.513	153.214	-42.4941	-42.4941	70.78	174.68	211.445	47.9858	211.439	47.9915
72.68	4940.43	4685.78	261.856	371.581	2338.74	2207.05	525.034	285.31	267.342	70.73	646.19	727.079	-42.9884	590.81	93.28	-42.9884	-42.9884	70.68	254.14	186.394	42.4116	186.391	42.4151
72.58	5186.84	5037.74	256.473	427.548	2810	2117.45	432.775	271.788	260.547	70.63	565.23	650.097	-43.4178	551.597	55.0816	-43.4178	-43.4178	70.58	124.59	158.928	33.0961	158.926	33.0982
72.48	5575.57	5472.81	250.8	513.089	3316.08	2017.19	366.02	260.632	253.804	70.53	473.83	573.802	-43.797	499.006	30.9991	-43.797	-43.797	70.48	153.27	138.226	29.0706	138.225	29.0719
72.38	5837.25	5976.44	244.674	638.601	3837.26	1908.07	318.132	250.878	246.871	70.43	457.39	496.863	-44.1195	437.044	15.7001	-44.1195	-44.1195	70.38	209.77	117.646	23.6062	117.645	23.607
72.28	6328.86	6532.5	238.239	816.354	4349.16	1792.33	283.93	242.088	239.834	70.33	463.96	420.096	-44.432	370.024	5.64022	-44.432	-44.432	70.28	190.37	95.9323	15.4155	95.9319	15.416
72.18	6820.17	7123.55	231.232	1059.04	4823.98	1671.76	258.957	233.578	232.381	70.23	305.93	345.54	-44.7488	302.149	-1.35685	-44.7488	-44.7488	70.18	150.78	76.285	7.71805	76.2848	7.71829
72.08	7610.66	7732.16	223.65	1379.1	5233.31	1548.41	240.063	225.057	224.472	70.13	326.16	275.673	-44.9672	237.164	-6.45923	-44.9672	-44.9672	70.08	135.26	59.5559	1.42372	59.5558	1.42386
71.98	8204.1	8340.98	215.151	1786.26	5550.28	1423.85	224.63	215.98	215.734	70.03	370.31	212.475	-45.1985	177.771	-10.4941	-45.1985	-45.1985	69.98	151.15	44.6584	-4.46469	44.6583	-4.46461
71.88	8939.69	8934	205.96	2286.32	5753.29	1300.08	211.3	206.44	206.37	69.93	157.57	157.357	-45.4574	125.77	-13.8714	-45.4574	-45.4574	69.88	81.75	30.1163	-11.3113	30.1163	-11.3113
71.78	9632.63	9495.24	195.911	2877.64	5827.4	1178.52	198.846	196.184	196.198	69.83	202.29	111.126	-45.5839	82.1894	-16.6472	-45.5839	-45.5839	69.78	41.66	19.5157	-15.4057	19.5157	-15.4057
71.68	10277.5	10009.1	185.053	3549.97	5766.73	1060.57	186.627	185.206	185.252	69.73	71.61	73.5448	-45.7383	46.9108	-19.1043	-45.7383	-45.7383	69.68	46.36	11.5552	-17.9165	11.5552	-17.9165
71.58	10852.9	10459.1	173.441	4282.72	5574.84	947.399	174.264	173.525	173.578	69.63	158.16	44.0713	-45.8114	19.4666	-21.2067	-45.8114	-45.8114	69.58	-2.22	4.20134	-20.7445	4.20133	-20.7445
71.48	11505.5	10827.6	161.153	5044.93	5264.44	839.945	161.573	161.198	161.246	69.53	89.04	21.5552	-45.9385	-1.24554	-23.1377	-45.9385	-45.9385	69.48	13.73	-0.34413	-21.5595	-0.34414	-21.5595
71.38	11605.9	11094.9	148.101	5796.44	4855.63	738.735	148.31	148.125	148.165	69.43	94.13	4.89843	-46.0226	-16.289	-24.8352	-46.0226	-46.0226	69.38	-10.67	-4.95223	-23.1121	-4.95223	-23.1121
71.28	11590.6	11241.3	134.918	6491.53	4374.65	644.802	135.019	134.93	134.96	69.33	53.62	-7.15028	-46.1099	-26.8882	-26.372	-46.1099	-46.1099	69.28	-22.74	-7.98944	-23.6595	-7.98944	-23.6595
71.18	11657	11247.2	121.737	7082.37	3849.83	558.447	121.785	121.743	121.765	69.23	12.3	-15.6668	-46.172	-34.0975	-27.7414	-46.172	-46.172	69.18	-82.34	-10.0522	-23.7	-10.0522	-23.7
71.08	11147.1	11096	108.466	7524.26	3309.1	479.558	108.488	108.469	108.484	69.13	48.44	-21.5907	-46.2085	-38.8384	-28.9608	-46.2085	-46.2085	69.08	-21.12	-9.11239	-21.12	-9.11239	-21.12
70.98	10690.2	10777.8	95.7643	7782.12	2778.55	408.615	95.7743	95.7659	95.7767	69.03	5.98	-25.7221	-46.2674	-41.896	-30.0936	-46.2674	-46.2674	--	--
70.88	10176.3	10291	83.5748	7833.79	2279.07	345.246	83.5793	83.5756	83.5829	68.93	-46.3	-28.5842	-46.3	-43.7805	-31.1037	-46.3	-46.3	--	--	--	--	--	--
70.78	9520.28	9645.38	71.9625	7674.01	1826.18	289.106	71.9644	71.9629	71.9678	--	--	--	--	--	--	--	--	--	--	--	--	--	--
70.68	8870.28	8862.48	61.0914	7315.22	1429.57	239.865	61.0922	61.0916	61.0948	--	--	--	--	--	--	--	--	--	--	--	--	--	--
70.58	8017.01	7973.81	50.9562	6785.48	1093.26	196.982	50.9565	50.9563	50.9583	--	--	--	--	--	--	--	--	--	--	--	--	--	--
70.48	7195.03	7018.36	41.7906	6124.93	816.882	160.128	41.7908	41.7907	41.792	--	--	--	--	--	--	--	--	--	--	--	--	--	--
70.38	6238.99	6037.97	33.5602	5380.1	596.292	128.703	33.5602	33.5602	33.561	--	--	--	--	--	--	--	--	--	--	--	--	--	--
70.28	5063.04	5073.96	26.4205	4599.17	425.318	102.314	26.4205	26.4205	26.4211	--	--	--	--	--	--	--	--	--	--	--	--	--	--
70.18	3954.06	4162.71	20.6254	3826.57	296.698	80.6872	20.6254	20.6254	20.6257	--	--	--	--	--	--	--	--	--	--	--	--	--	--
70.08	3057.44	3332.7	16.0997	3098.99	202.646	63.2584	16.0997	16.0997	16.0999	--	--	--	--	--	--	--	--	--	--	--	--	--	--
69.98	2331.99	2602.96	12.6005	2443.15	135.67	49.3364	12.6005	12.6005	12.6006	--	--	--	--	--	--	--	--	--	--	--	--	--	--
69.88	1771.58	1982.9	9.93176	1875.24	89.2004	38.3227	9.93176	9.93176	9.93184	--	--	--	--	--	--	--	--	--	--	--	--	--	--
69.78	1307.59	1473.32	7.90491	1401.7	57.7553	29.6743	7.90491	7.90491	7.90495	--	--	--	--	--	--	--	--	--	--	--	--	--	--
69.68	971.32	1067.89	6.40955	1020.72	37.0177	22.9702	6.40955	6.40955	6.40957	--	--	--	--	--	--	--	--	--	--	--	--	--	--
69.58	723.91	755.389	5.29932	724.541	23.6481	17.7984	5.29932	5.29932	5.29933	--	--	--	--	--	--	--	--	--	--	--	--	--	--
69.48	575.94	521.878	4.47253	501.779	15.2119	13.8319	4.47253	4.47253	4.47254	--	--	--	--	--	--	--	--	--	--	--	--	--	--
69.38	420.79	352.569	3.81503	339.479	9.9517	10.768	3.81503	3.81503	3.81504	--	--	--	--	--	--	--	--	--	--	--	--	--	--
69.28	369.69	233.468	3.33527	224.919	6.75905	8.45999	3.33527	3.33527	3.33527	--	--	--	--	--	--	--	--	--	--	--	--	--	--
69.18	308.42	152.004	2.91376	146.391	4.77877	6.66124	2.91376	2.91376	2.91376	--	--	--	--	--	--	--	--	--	--	--	--	--	--
69.08	251.73	97.8234	2.56224	94.1128	3.55412	5.28104	2.56224	2.56224	2.56224	--	--	--	--	--	--	--	--	--	--	--	--	--	--
68.98	170.87	62.7351	2.27556	60.2632	2.79059	4.23251	2.27556	2.27556	2.27556	--	--	--	--	--	--	--	--	--	--	--	--	--	--
68.88	181.51	40.5989	2.08157	38.9403	2.34267	3.47904	2.08157	2.08157	2.08157	--	--	--	--	--	--	--	--	--	--	--	--	--	--
68.78	103.63	26.8669	1.87513	25.7476	2.00436	2.86523	1.87513	1.87513	1.87513	--	--	--	--	--	--	--	--	--	--	--	--	--	--
68.68	87.09	18.5621	1.75806	17.8037	1.82051	2.45402	1.75806	1.75806	1.75806	--	--	--	--	--	--	--	--	--	--	--	--	--	--
68.58	10.22	13.5641	1.65987	13.0493	1.68934	2.14523	1.65987	1.65987	1.65987	--	--	--	--	--	--	--	--	--	--	--	--	--	--
68.48	1.65	10.626	1.65002	10.2766	1.6636	1.98584	1.65002	1.65002	1.65002	--	--	--	--	--	--	--	--	--	--	--	--	--	--
--	--	--	--	--	--	--	--	--	--	--	--	--	--	--	--	--	--	--	--	--	--	--	--
--	--	--	--	--	--	--	--	--	--	--	--	--	--	--	--	--	--	--	--	--	--	--	--
--	--	--	--	--	--	--	--	--	--	--	--	--	--	--	--	--	--	--	--	--	--	--	--
--	--	--	--	--	--	--	--	--	--	--	--	--	--	--	--	--	--	--	--	--	--	--	--
--	--	--	--	--	--	--	--	--	--	--	--	--	--	--	--	--	--	--	--	--	--	--	--
--	--	--	--	--	--	--	--	--	--	--	--	--	--	--	--	--	--	--	--	--	--	--	--
--	--	--	--	--	--	--	--	--	--	--	--	--	--	--	--	--	--	--	--	--	--	--	--
--	--	--	--	--	--	--	--	--	--	--	--	--	--	--	--	--	--	--	--	--	--	--	--
--	--	--	--	--	--	--	--	--	--	--	--	--	--	--	--	--	--	--	--	--	--	--	--
--	--	--	--	--	--	--	--	--	--	--	--	--	--	--	--	--	--	--	--	--	--	--	--
--	--	--	--	--	--	--	--	--	--	--	--	--	--	--	--	--	--	--	--	--	--	--	--
--	--	--	--	--	--	--	--	--	--	--	--	--	--	--	--	--	--	--	--	--	--	--	--
--	--	--	--	--	--	--	--	--	--	--	--	--	--	--	--	--	--	--	--	--	--	--	--
--	--	--	--	--	--	--	--	--	--	--	--	--	--	--	--	--	--	--	--	--	--	--	--
--	--	--	--	--	--	--	--	--	--	--	--	--	--	--	--	--	--	--	--	--	--	--	--
--	--	--	--	--	--	--	--	--	--	--	--	--	--	--	--	--	--	--	--	--	--	--	--
--	--	--	--	--	--	--	--	--	--	--	--	--	--	--	--	--	--	--	--	--	--	--	--
--	--	--	--	--	--	--	--	--	--	--	--	--	--	--	--	--	--	--	--	--	--	--	--
--	--	--	--	--	--	--	--	--	--	--	--	--	--	--	--	--	--	--	--	--	--	--	--
--	--	--	--	--	--	--	--	--	--	--	--	--	--	--	--	--	--	--	--	--	--	--	--
--	--	--	--	--	--	--	--	--	--	--	--	--	--	--	--	--	--	--	--	--	--	--	--
--	--	--	--	--	--	--	--	--	--	--	--	--	--	--	--	--	--	--	--	--	--	--	--
--	--	--	--	--	--	--	--	--	--	--	--	--	--	--	--	--	--	--	--	--	--	--	--
--	--	--	--	--	--	--	--	--	--	--	--	--	--	--	--	--	--	--	--	--	--	--	--
--	--	--	--	--	--	--	--	--	--	--	--	--	--	--	--	--	--	--	--	--	--	--	--
--	--	--	--	--	--	--	--	--	--	--	--	--	--	--	--	--	--	--	--	--	--	--	--
--	--	--	--	--	--	--	--	--	--	--	--	--	--	--	--	--	--	--	--	--	--	--	--
--	--	--	--	--	--	--	--	--	--	--	--	--	--	--	--	--	--	--	--	--	--	--	--
--	--	--	--	--	--	--	--	--	--	--	--	--	--	--	--	--	--	--	--	--	--	--	--
--	--	--	--	--	--	--	--	--	--	--	--	--	--	--	--	--	--	--	--	--	--	--	--
--	--	--	--	--	--	--	--	--	--	--	--	--	--	--	--	--	--	--	--	--	--	--	--
--	--	--	--	--	--	--	--	--	--	--	--	--	--	--	--	--	--	--	--	--	--	--	--
--	--	--	--	--	--	--	--	--	--	--	--	--	--	--	--	--	--	--	--	--	--	--	--
--	--	--	--	--	--	--	--	--	--	--	--	--	--	--	--	--	--	--	--	--	--	--	--
--	--	--	--	--	--	--	--	--	--	--	--	--	--	--	--	--	--	--	--	--	--	--	--
--	--	--	--	--	--	--	--	--	--	--	--	--	--	--	--	--	--	--	--	--	--	--	--
--	--	--	--	--	--	--	--	--	--	--	--	--	--	--	--	--	--	--	--	--	--	--	--
--	--	--	--	--	--	--	--	--	--	--	--	--	--	--	--	--	--	--	--	--	--	--	--
--	--	--	--	--	--	--	--	--	--	--	--	--	--	--	--	--	--	--	--	--	--	--	--
--	--	--	--	--	--	--	--	--	--	--	--	--	--	--	--	--	--	--	--	--	--	--	--
--	--	--	--	--	--	--	--	--	--	--	--	--	--	--	--	--	--	--	--	--	--	--	--
--	--	--	--	--	--	--	--	--	--	--	--	--	--	--	--	--	--	--	--	--	--	--	--
--	--	--	--	--	--	--	--	--	--	--	--	--	--	--	--	--	--	--	--	--	--	--	--
--	--	--	--	--	--	--	--	--	--	--	--	--	--	--	--	--	--	--	--	--	--	--	--
--	--	--	--	--	--	--	--	--	--	--	--	--	--	--	--	--	--	--	--	--	--	--	--
--	--	--	--	--	--	--	--	--	--	--	--	--	--	--	--	--	--	--	--	--	--	--	--
--	--	--	--	--	--	--	--	--	--	--	--	--	--	--	--	--	--	--	--	--	--	--	--
--	--	--	--	--	--	--	--	--	--	--	--	--	--	--	--	--	--	--	--	--	--	--	--
--	--	--	--	--	--	--	--	--	--	--	--	--	--	--	--	--	--	--	--	--	--	--	--
--	--	--	--	--	--	--	--	--	--	--	--	--	--	--	--	--	--	--	--	--	--	--	--
--	--	--	--	--	--	--	--	--	--	--	--	--	--	--	--	--	--			--	--	--	--
--	--	--	--	--	--	--	--	--	--	--	--	--	--	--	--	--	--
--	--	--	--	--	--	--	--	--	--	--	--	--	--	--	--	--	--
--	--	--	--	--	--	--	--	--	--	--	--	--	--	--	--	--	--
--	--	--	--	--	--	--	--	--	--	--	--	--	--	--	--	--	--
--	--	--	--	--	--	--	--	--	--	--	--	--	--	--	--	--	--
--	--	--	--	--	--	--	--	--	--	--	--	--	--	--	--	--	--
--	--	--	--	--	--	--	--	--	--	--	--	--	--	--	--	--	--
--	--	--	--	--	--	--	--	--	--	--	--	--	--	--	--	--	--
--	--	--	--	--	--	--	--	--	--	--	--	--	--	--	--	--	--
--	--	--	--	--	--	--	--	--	--	--	--	--	--	--	--	--	--
--	--	--	--	--	--	--	--	--	--	--	--	--	--	--	--	--	--
--	--	--	--	--	--	--	--	--	--	--	--	--	--	--	--	--	--
--	--	--	--	--	--	--	--	--	--	--	--	--	--	--	--	--	--
--	--	--	--	--	--	--	--	--	--	--	--	--	--	--	--	--	--
--	--	--	--	--	--	--	--	--	--	--	--	--	--	--	--	--	--
--	--	--	--	--	--	--	--	--	--	--	--	--	--	--	--	--	--
--	--	--	--	--	--	--	--	--	--	--	--	--	--	--	--	--	--
--	--	--	--	--	--	--	--	--	--	--	--	--	--	--	--	--	--
--	--	--	--	--	--	--	--	--	--	--	--	--	--	--	--	--	--
--	--	--	--	--	--	--	--	--	--	--	--	--	--	--	--	--	--
--	--	--	--	--	--	--	--	--	--	--	--	--	--	--	--	--	--
--	--	--	--	--	--	--	--	--	--	--	--	--	--	--	--	--	--
--	--	--	--	--	--	--	--	--	--	--	--	--	--	--	--	--	--
										--	--	--	--	--	--	--	--
										--	--	--	--	--	--	--	--
										--	--	--	--	--	--	--	--
										--	--	--	--	--	--	--	--
										--	--	--	--	--	--	--	--
										--	--	--	--	--	--	--	--
										--	--	--	--	--	--	--	--
										--	--	--	--	--	--	--	--
										--	--	--	--	--	--	--	--
										--	--	--	--	--	--	--	--
										--	--	--	--	--	--	--	--
										--	--	--	--	--	--	--	--
										--	--	--	--	--	--	--	--
										--	--	--	--	--	--	--	--
										--	--	--	--	--	--	--	--
										--	--	--	--	--	--	--	--
										--	--	--	--	--	--	--	--
										--	--	--	--	--	--	--	--
										--	--	--	--	--	--	--	--
										--	--	--	--	--	--	--	--
										--	--	--	--	--	--	--	--
										--	--	--	--	--	--	--	--
										--	--	--	--	--	--	--	--
										--	--	--	--	--	--	--	--
										--	--	--	--	--	--	--	--
										--	--	--	--	--	--	--	--
										--	--	--	--	--	--	--	--
										--	--	--	--	--	--	--	--
										--	--	--	--	--	--	--	--
										--	--	--	--	--	--	--	--
										--	--	--	--	--	--	--	--
										--	--	--	--	--	--	--	--
										--	--	--	--	--	--	--	--
										--	--	--	--	--	--	--	--
										--	--	--	--	--	--	--	--
										--	--	--	--	--	--	--	--
										--	--	--	--	--	--	--	--
										--	--	--	--	--	--	--	--
										--	--	--	--	--	--	--	--
										--	--	--	--	--	--	--	--
										--	--	--	--	--	--	--	--

## Sheet: Fig. 2c
0	0.03748	-6.93889e-18	0.08842	0	0.08705	0	0.0595
0.03068	0.04019	0.03068	0.09398	0.03068	0.08511	0.03068	0.07062
0.06136	0.04658	0.06136	0.10778	0.06136	0.07949	0.06136	0.09399
0.09204	0.05351	0.09204	0.12441	0.09204	0.0708	0.09204	0.11733
0.12272	0.05863	0.12272	0.13941	0.12272	0.06015	0.12272	0.1345
0.1534	0.06061	0.1534	0.14988	0.1534	0.04939	0.1534	0.14253
0.18408	0.05898	0.18408	0.15407	0.18408	0.04144	0.18408	0.14022
0.21476	0.05403	0.21476	0.15113	0.21476	0.0396	0.21476	0.12787
0.24544	0.04703	0.24544	0.14104	0.24544	0.0443	0.24544	0.10752
0.27612	0.04056	0.27612	0.12468	0.27612	0.05224	0.27612	0.08388
0.3068	0.03847	0.3068	0.10424	0.3068	0.06004	0.3068	0.06722
0.33748	0.04294	0.33748	0.08432	0.33748	0.06561	0.33748	0.07162
0.36816	0.05164	0.36816	0.07374	0.36816	0.0678	0.36816	0.09461
0.39884	0.06067	0.39883	0.08154	0.39884	0.06612	0.39884	0.12224
0.42951	0.06707	0.42951	0.10469	0.42951	0.06057	0.42951	0.14575
0.46019	0.06885	0.46019	0.13384	0.46019	0.05175	0.46019	0.16052
0.49087	0.06471	0.49087	0.16255	0.49087	0.04117	0.49087	0.16417
0.52155	0.05402	0.52155	0.187	0.52155	0.03222	0.52155	0.15608
0.55223	0.03685	0.55223	0.20468	0.55223	0.03107	0.55223	0.13763
0.58291	0.01555	0.58291	0.2139	0.58291	0.03996	0.58291	0.11342
0.61359	0.02166	0.61359	0.21365	0.61359	0.05355	0.61359	0.09418
0.64427	0.0537	0.64427	0.20362	0.64427	0.0673	0.64427	0.09688
0.67495	0.08957	0.67495	0.18426	0.67495	0.0787	0.67495	0.12504
0.70563	0.12611	0.70563	0.15701	0.70563	0.08622	0.70563	0.16452
0.73631	0.16098	0.73631	0.1249	0.73631	0.0888	0.73631	0.20334
0.76699	0.19194	0.76699	0.09466	0.76699	0.08581	0.76699	0.2345
0.79767	0.21691	0.79767	0.08097	0.79767	0.07702	0.79767	0.25401
0.82835	0.23407	0.82835	0.09726	0.82835	0.06262	0.82835	0.26049
0.85903	0.24201	0.85903	0.13307	0.85903	0.04345	0.85903	0.25592
0.88971	0.23982	0.88971	0.1738	0.88971	0.02218	0.88971	0.24721
0.92039	0.22718	0.92039	0.21182	0.92039	0.01882	0.92039	0.24743
0.95107	0.20444	0.95107	0.24287	0.95107	0.04342	0.95107	0.27185
0.98175	0.17261	0.98175	0.26412	0.98175	0.0718	0.98175	0.32678
1.01243	0.13348	1.01243	0.27364	1.01243	0.09909	1.01243	0.40594
1.04311	0.08987	1.04311	0.27038	1.04311	0.1231	1.04311	0.49821
1.07379	0.048	1.07379	0.2542	1.07379	0.14205	1.07379	0.59318
1.10447	0.03637	1.10447	0.22614	1.10447	0.15453	1.10447	0.68229
1.13515	0.06953	1.13515	0.18905	1.13515	0.15969	1.13515	0.75894
1.16583	0.10703	1.16583	0.14941	1.16583	0.1576	1.16583	0.81867
1.1965	0.13798	1.1965	0.12196	1.1965	0.14992	1.1965	0.85971
1.22718	0.15879	1.22718	0.12894	1.22718	0.14124	1.22718	0.88354
1.25786	0.16734	1.25786	0.171	1.25786	0.14042	1.25786	0.89553
1.28854	0.16254	1.28854	0.22862	1.28854	0.15821	1.28854	0.90514
1.31922	0.14423	1.31922	0.28795	1.31922	0.19895	1.31922	0.92493
1.3499	0.11332	1.3499	0.34109	1.3499	0.25895	1.3499	0.96737
1.38058	0.07204	1.38058	0.38258	1.38058	0.33264	1.38058	1.0402
1.41126	0.02798	1.41126	0.40819	1.41126	0.41538	1.41126	1.14319
1.44194	0.04428	1.44194	0.41458	1.44194	0.50351	1.44194	1.26867
1.47262	0.09828	1.47262	0.39936	1.47262	0.59388	1.47262	1.4047
1.5033	0.15136	1.5033	0.36117	1.5033	0.6837	1.5033	1.53827
1.53398	0.19706	1.53398	0.30016	1.53398	0.77045	1.53398	1.65713
1.56466	0.23072	1.56466	0.21943	1.56466	0.85188	1.56466	1.75082
1.59534	0.24842	1.59534	0.1338	1.59534	0.92605	1.59534	1.81112
1.62602	0.24714	1.62602	0.12166	1.62602	0.99133	1.62602	1.83228
1.6567	0.22522	1.6567	0.2333	1.6567	1.04649	1.6567	1.81112
1.68738	0.1831	1.68738	0.3875	1.68738	1.09062	1.68738	1.74707
1.71806	0.12634	1.71806	0.55752	1.71806	1.12319	1.71806	1.64205
1.74874	0.08519	1.74874	0.73407	1.74874	1.14395	1.74874	1.50026
1.77942	0.1325	1.77942	0.91048	1.77942	1.15296	1.77942	1.32786
1.8101	0.23555	1.8101	1.08068	1.8101	1.15047	1.8101	1.13263
1.84078	0.35442	1.84078	1.23898	1.84078	1.1369	1.84078	0.92345
1.87146	0.47586	1.87146	1.3801	1.87146	1.11279	1.87146	0.71
1.90214	0.59122	1.90214	1.4993	1.90214	1.07876	1.90214	0.50251
1.93282	0.69304	1.93282	1.59258	1.93282	1.0355	1.93282	0.3128
1.9635	0.77476	1.9635	1.65681	1.9635	0.98379	1.9635	0.16282
1.99418	0.83112	1.99418	1.68982	1.99417	0.92458	1.99418	0.12645
2.02485	0.85867	2.02485	1.69056	2.02485	0.85902	2.02485	0.2008
2.05553	0.8565	2.05553	1.65904	2.05553	0.78864	2.05553	0.2745
2.08621	0.82707	2.08621	1.59643	2.08621	0.71548	2.08621	0.32067
2.11689	0.77755	2.11689	1.50493	2.11689	0.64237	2.11689	0.33555
2.14757	0.72159	2.14757	1.38774	2.14757	0.57314	2.14757	0.32052
2.17825	0.68057	2.17825	1.2489	2.17825	0.51284	2.17825	0.27934
2.20893	0.67996	2.20893	1.09314	2.20893	0.46753	2.20893	0.21723
2.23961	0.73605	2.23961	0.92571	2.23961	0.44287	2.23961	0.14065
2.27029	0.84429	2.27029	0.75217	2.27029	0.44144	2.27029	0.05928
2.30097	0.98557	2.30097	0.57826	2.30097	0.46079	2.30097	0.04984
2.33165	1.13905	2.33165	0.40978	2.33165	0.49445	2.33165	0.12892
2.36233	1.28771	2.36233	0.253	2.36233	0.53495	2.36233	0.20557
2.39301	1.41898	2.39301	0.11886	2.39301	0.57585	2.39301	0.27122
2.42369	1.52419	2.42369	0.07419	2.42369	0.61235	2.42369	0.32284
2.45437	1.59824	2.45437	0.15303	2.45437	0.64122	2.45437	0.35935
2.48505	1.63941	2.48505	0.23119	2.48505	0.66051	2.48505	0.38129
2.51573	1.64928	2.51573	0.28878	2.51573	0.66937	2.51573	0.39071
2.54641	1.63257	2.54641	0.32343	2.54641	0.66792	2.54641	0.39089
2.57709	1.59669	2.57709	0.33551	2.57709	0.6571	2.57709	0.38591
2.60777	1.55103	2.60777	0.32675	2.60777	0.63865	2.60777	0.37985
2.63845	1.5055	2.63845	0.29988	2.63845	0.61492	2.63845	0.37577
2.66913	1.4687	2.66913	0.25858	2.66913	0.58874	2.66913	0.37471
2.69981	1.44567	2.69981	0.20755	2.69981	0.56313	2.69981	0.37544
2.73049	1.43648	2.73049	0.15336	2.73049	0.54085	2.73049	0.37495
2.76117	1.43626	2.76117	0.10769	2.76117	0.52394	2.76117	0.3695
2.79184	1.4368	2.79184	0.09297	2.79184	0.51319	2.79184	0.35562
2.82252	1.42885	2.82252	0.11768	2.82252	0.50797	2.82252	0.33075
2.8532	1.40411	2.8532	0.15705	2.8532	0.50637	2.8532	0.2935
2.88388	1.35653	2.88388	0.19368	2.88388	0.50579	2.88388	0.24379
2.91456	1.28285	2.91456	0.22061	2.91456	0.50345	2.91456	0.18297
2.94524	1.18264	2.94524	0.23469	2.94524	0.49693	2.94524	0.11461
2.97592	1.05816	2.97592	0.23459	2.97592	0.48441	2.97592	0.05376
3.0066	0.91384	3.0066	0.22018	3.0066	0.46477	3.0066	0.07637
3.03728	0.75589	3.03728	0.19235	3.03728	0.43763	3.03728	0.15134
3.06796	0.59175	3.06796	0.15306	3.06796	0.40327	3.06796	0.22925
3.09864	0.42979	3.09864	0.10617	3.09864	0.36254	3.09864	0.30154
3.12932	0.2797	3.12932	0.06273	3.12932	0.31677	3.12932	0.36393
3.16	0.15664	3.16	0.06356	3.16	0.26771	3.16	0.41335
3.19068	0.10337	3.19068	0.11346	3.19068	0.21751	3.19068	0.44756
3.22136	0.14334	3.22136	0.17353	3.22136	0.16881	3.22136	0.46521
3.25204	0.19651	3.25204	0.23208	3.25204	0.12523	3.25204	0.46584
3.28272	0.23042	3.28272	0.28455	3.28272	0.09273	3.28272	0.44993
3.3134	0.24007	3.3134	0.32801	3.3134	0.0799	3.3134	0.41882
3.34408	0.22706	3.34408	0.36034	3.34408	0.08835	3.34408	0.37473
3.37476	0.19673	3.37476	0.38013	3.37476	0.1073	3.37476	0.32063
3.40544	0.15928	3.40544	0.38663	3.40544	0.12754	3.40544	0.26027
3.43612	0.13418	3.43612	0.37978	3.43612	0.14524	3.43612	0.19842
3.4668	0.14571	3.4668	0.36017	3.4668	0.15934	3.4668	0.1419
3.49748	0.19149	3.49748	0.32909	3.49748	0.16998	3.49748	0.10274
3.52816	0.25042	3.52816	0.28845	3.52816	0.17785	3.52816	0.09683
3.55884	0.30848	3.55884	0.24094	3.55884	0.18382	3.55884	0.11857
3.58952	0.35845	3.58952	0.19038	3.58952	0.18868	3.58952	0.14653
3.62019	0.3965	3.62019	0.14293	3.62019	0.19288	3.62019	0.16918
3.65087	0.42087	3.65087	0.11021	3.65087	0.19652	3.65087	0.18236
3.68155	0.43133	3.68155	0.10806	3.68155	0.19927	3.68155	0.18495
3.71223	0.42886	3.71223	0.13447	3.71223	0.20057	3.71223	0.1774
3.74291	0.41536	3.74291	0.17166	3.74291	0.19981	3.74291	0.16122
3.77359	0.39333	3.77359	0.20821	3.77359	0.19642	3.77359	0.13878
3.80427	0.36557	3.80427	0.23897	3.80427	0.19011	3.80427	0.11336
3.83495	0.33484	3.83495	0.26154	3.83495	0.18093	3.83495	0.08948
3.86563	0.30352	3.86563	0.2748	3.86563	0.16933	3.86563	0.07325
3.89631	0.2734	3.89631	0.27845	3.89631	0.15623	3.89631	0.06994
3.92699	0.24553	3.92699	0.27277	3.92699	0.14301	3.92699	0.07736
3.95767	0.22032	3.95767	0.25855	3.95767	0.13146	3.95767	0.08791
3.98835	0.19777	3.98835	0.23694	3.98835	0.12343	3.98835	0.09588
4.01903	0.17791	4.01903	0.20936	4.01903	0.12024	4.01903	0.0985
4.04971	0.16111	4.04971	0.17748	4.04971	0.12188	4.04971	0.09478
4.08039	0.14838	4.08039	0.14308	4.08039	0.12703	4.08039	0.08491
4.11107	0.1413	4.11107	0.10819	4.11107	0.13363	4.11107	0.0699
4.14175	0.14154	4.14175	0.07536	4.14175	0.13972	4.14175	0.0517
4.17243	0.15009	4.17243	0.04934	4.17243	0.14379	4.17243	0.03418
4.20311	0.16686	4.20311	0.04058	4.20311	0.1449	4.20311	0.0272
4.23379	0.19094	4.23379	0.05252	4.23379	0.14266	4.23379	0.03777
4.26447	0.22119	4.26447	0.07155	4.26447	0.13714	4.26447	0.0543
4.29515	0.2564	4.29515	0.09001	4.29515	0.12888	4.29515	0.06931
4.32583	0.29522	4.32583	0.10578	4.32583	0.11884	4.32583	0.08013
4.35651	0.33604	4.35651	0.11835	4.35651	0.10833	4.35651	0.08556
4.38719	0.37693	4.38719	0.12779	4.38719	0.09894	4.38719	0.08511
4.41786	0.41566	4.41786	0.13432	4.41786	0.0922	4.41786	0.0788
4.44854	0.4498	4.44854	0.13819	4.44854	0.08903	4.44854	0.06709
4.47922	0.47695	4.47922	0.13955	4.47922	0.08923	4.47922	0.05078
4.5099	0.49484	4.5099	0.13841	4.5099	0.09153	4.5099	0.03097
4.54058	0.50159	4.54058	0.13469	4.54058	0.09422	4.54058	0.00896
4.57126	0.49584	4.57126	0.1282	4.57126	0.09577	4.57126	0.01418
4.60194	0.47689	4.60194	0.11873	4.60194	0.09514	4.60194	0.03666
4.63262	0.44485	4.63262	0.10615	4.63262	0.09182	4.63262	0.05745
4.6633	0.40072	4.6633	0.09043	4.6633	0.08579	4.6633	0.07541
4.69398	0.34659	4.69398	0.07173	4.69398	0.07757	4.69398	0.08964
4.72466	0.28609	4.72466	0.05043	4.72466	0.06825	4.72466	0.09947
4.75534	0.22554	4.75534	0.02725	4.75534	0.05964	4.75534	0.10454
4.78602	0.17707	4.78602	0.00724	4.78602	0.0542	4.78602	0.10474
4.8167	0.16085	4.8167	0.02559	4.8167	0.05408	4.8167	0.10027
4.84738	0.18715	4.84738	0.05057	4.84738	0.05923	4.84738	0.09157
4.87806	0.23966	4.87806	0.07466	4.87806	0.06746	4.87806	0.07934
4.90874	0.30009	4.90874	0.09665	4.90874	0.07623	4.90874	0.06454
4.93942	0.35877	4.93942	0.11559	4.93942	0.08368	4.93942	0.04854
4.9701	0.41088	4.9701	0.13069	4.9701	0.08863	4.9701	0.03359
5.00078	0.4539	5.00078	0.14135	5.00078	0.0904	5.00078	0.02461
5.03146	0.48663	5.03146	0.14713	5.03146	0.08874	5.03146	0.02754
5.06214	0.50878	5.06214	0.14783	5.06214	0.08376	5.06214	0.0377
5.09282	0.52073	5.09282	0.14348	5.09282	0.07593	5.09282	0.04836
5.1235	0.52345	5.1235	0.13433	5.1235	0.06615	5.1235	0.0568
5.15418	0.51829	5.15418	0.12086	5.15418	0.05588	5.15418	0.06195
5.18486	0.50685	5.18486	0.10372	5.18486	0.04737	5.18486	0.06342
5.21553	0.49089	5.21553	0.08371	5.21553	0.04349	5.21553	0.0613
5.24621	0.47211	5.24621	0.06176	5.24621	0.04583	5.24621	0.05615
5.27689	0.45207	5.27689	0.03885	5.27689	0.05276	5.27689	0.04915
5.30757	0.43207	5.30757	0.01601	5.30757	0.06127	5.30757	0.04245
5.33825	0.41304	5.33825	0.00607	5.33825	0.06907	5.33825	0.03931
5.36893	0.39555	5.36893	0.02592	5.36893	0.07479	5.36893	0.0424
5.39961	0.37979	5.39961	0.04322	5.39961	0.0777	5.39961	0.05085
5.43029	0.36567	5.43029	0.05726	5.43029	0.07752	5.43029	0.06162
5.46097	0.35291	5.46097	0.06761	5.46097	0.07437	5.46097	0.07216
5.49165	0.34111	5.49165	0.07403	5.49165	0.06877	5.49165	0.0808
5.52233	0.32988	5.52233	0.07647	5.52233	0.06169	5.52233	0.08651
5.55301	0.31884	5.55301	0.07509	5.55301	0.05468	5.55301	0.08869
5.58369	0.30767	5.58369	0.07021	5.58369	0.04984	5.58369	0.08717
5.61437	0.29615	5.61437	0.06231	5.61437	0.04919	5.61437	0.08208
5.64505	0.28406	5.64505	0.05199	5.64505	0.05317	5.64505	0.07394
5.67573	0.27127	5.67573	0.03993	5.67573	0.06021	5.67573	0.0636
5.70641	0.25769	5.70641	0.02689	5.70641	0.06813	5.70641	0.05234
5.73709	0.2433	5.73709	0.01373	5.73709	0.07519	5.73709	0.04196
5.76777	0.22814	5.76777	0.00412	5.76777	0.08019	5.76777	0.03493
5.79845	0.21232	5.79845	0.01282	5.79845	0.08239	5.79845	0.0333
5.82913	0.19607	5.82913	0.02314	5.82913	0.08144	5.82913	0.03628
5.85981	0.17967	5.85981	0.03179	5.85981	0.07729	5.85981	0.04081
5.89049	0.1635	5.89049	0.03837	5.89049	0.07024	5.89049	0.04444
5.92117	0.14801	5.92117	0.04272	5.92117	0.06093	5.92117	0.04589
5.95185	0.13366	5.95185	0.04488	5.95185	0.05054	5.95185	0.04474
5.98253	0.12094	5.98253	0.04504	5.98253	0.04116	5.98253	0.04114
6.0132	0.11026	6.0132	0.04353	6.0132	0.0362	6.0132	0.03579
6.04388	0.10194	6.04388	0.04079	6.04388	0.03861	6.04388	0.03
6.07456	0.09609	6.07456	0.03743	6.07456	0.04708	6.07456	0.02589
6.10524	0.09262	6.10524	0.03413	6.10524	0.05802	6.10524	0.02568
6.13592	0.09118	6.13592	0.03167	6.13592	0.06887	6.13592	0.02937
6.1666	0.09129	6.1666	0.03064	6.1666	0.0782	6.1666	0.03474
6.19728	0.09235	6.19728	0.03126	6.19728	0.08518	6.19728	0.03973
6.22796	0.09374	6.22796	0.03327	6.22796	0.08938	6.22796	0.04314
6.25864	0.09486	6.25864	0.03615	6.25864	0.09065	6.25864	0.04448
6.28932	0.09511	6.28932	0.03944	6.28932	0.08905	6.28932	0.04385
6.32	0.09398	6.32	0.04282	6.32	0.08485	6.32	0.042
6.35068	0.09099	6.35068	0.04617	6.35068	0.07847	6.35068	0.04039
6.38136	0.08581	6.38136	0.04947	6.38136	0.07046	6.38136	0.041
6.41204	0.07823	6.41204	0.05276	6.41204	0.06143	6.41204	0.04527
6.44272	0.06824	6.44272	0.05608	6.44272	0.05203	6.44272	0.05302
6.4734	0.0561	6.4734	0.05947	6.4734	0.04287	6.4734	0.06285
6.50408	0.04251	6.50408	0.06292	6.50408	0.03441	6.50408	0.07319
6.53476	0.0293	6.53476	0.0664	6.53476	0.02692	6.53476	0.08276
6.56544	0.02217	6.56544	0.06987	6.56544	0.02034	6.56544	0.09058
6.59612	0.02863	6.59612	0.07325	6.59612	0.01433	6.59612	0.096
6.6268	0.04309	6.6268	0.07652	6.6268	0.0084	6.6268	0.09864
6.65748	0.05923	6.65748	0.07963	6.65748	0.00308	6.65748	0.09841
6.68816	0.07473	6.68816	0.08255	6.68816	0.00708	6.68816	0.09547
6.71884	0.08852	6.71884	0.08521	6.71884	0.01542	6.71884	0.09027
6.74952	0.1	6.74952	0.08753	6.74952	0.02482	6.74952	0.08347
6.7802	0.10888	6.7802	0.08939	6.7802	0.03475	6.7802	0.076
6.81087	0.1151	6.81087	0.09063	6.81087	0.04468	6.81087	0.06895
6.84155	0.11886	6.84155	0.09104	6.84155	0.05403	6.84155	0.06343
6.87223	0.12056	6.87223	0.09042	6.87223	0.06223	6.87223	0.06029
6.90291	0.12073	6.90291	0.08856	6.90291	0.06873	6.90291	0.05968
6.93359	0.11994	6.93359	0.08529	6.93359	0.0731	6.93359	0.06099
6.96427	0.11871	6.96427	0.08051	6.96427	0.07502	6.96427	0.06316
6.99495	0.11732	6.99495	0.07418	6.99495	0.07432	6.99495	0.06516
7.02563	0.11579	7.02563	0.06635	7.02563	0.07108	7.02563	0.06621
7.05631	0.11384	7.05631	0.05719	7.05631	0.06559	7.05631	0.06588
7.08699	0.11098	7.08699	0.04697	7.08699	0.05849	7.08699	0.06398
7.11767	0.10665	7.11767	0.03608	7.11767	0.05088	7.11767	0.06055
7.14835	0.1003	7.14835	0.02515	7.14835	0.04452	7.14835	0.05578
7.17903	0.09155	7.17903	0.01547	7.17903	0.04169	7.17903	0.04998
7.20971	0.08019	7.20971	0.01105	7.20971	0.04387	7.20971	0.04351
7.24039	0.06625	7.24039	0.01549	7.24039	0.05025	7.24039	0.03674
7.27107	0.04996	7.27107	0.02274	7.27107	0.05865	7.27107	0.03005
7.30175	0.0318	7.30175	0.0293	7.30175	0.06711	7.30175	0.02381
7.33243	0.0127	7.33243	0.03414	7.33243	0.07425	7.33243	0.01831
7.36311	0.00992	7.36311	0.03686	7.36311	0.07922	7.36311	0.01387
7.39379	0.02949	7.39379	0.03727	7.39379	0.08148	7.39379	0.01077
7.42447	0.04908	7.42447	0.03538	7.42447	0.0808	7.42447	0.00919
7.45515	0.06742	7.45515	0.03132	7.45515	0.07719	7.45515	0.00901
7.48583	0.08389	7.48583	0.02546	7.48583	0.07092	7.48583	0.00974
7.51651	0.09804	7.51651	0.0185	7.51651	0.06253	7.51651	0.01092
7.54719	0.10961	7.54719	0.01223	7.54719	0.05292	7.54719	0.01231
7.57787	0.11847	7.57787	0.01171	7.57787	0.04353	7.57787	0.0138
7.60854	0.12468	7.60854	0.01828	7.60854	0.03661	7.60854	0.01535
7.63922	0.12841	7.63922	0.02694	7.63922	0.03479	7.63922	0.01692
7.6699	0.13	7.6699	0.03539	7.6699	0.03864	7.6699	0.01853
7.70058	0.1298	7.70058	0.04272	7.70058	0.04577	7.70058	0.02023
7.73126	0.12824	7.73126	0.04834	7.73126	0.05351	7.73126	0.02209
7.76194	0.12568	7.76194	0.05186	7.76194	0.0602	7.76194	0.02423
7.79262	0.12245	7.79262	0.05306	7.79262	0.06489	7.79262	0.02672
7.8233	0.11874	7.8233	0.05182	7.8233	0.06717	7.8233	0.02959
7.85398	0.11465	7.85398	0.0482	7.85398	0.06695	7.85398	0.03278
7.88466	0.11017	7.88466	0.0424	7.88466	0.06448	7.88466	0.03615
7.91534	0.10526	7.91534	0.03479	7.91534	0.06035	7.91534	0.03952
7.94602	0.09981	7.94602	0.026	7.94602	0.05554	7.94602	0.04267
7.9767	0.09376	7.9767	0.01721	7.9767	0.05144	7.9767	0.04538
8.00738	0.0871	8.00738	0.01195	8.00738	0.04963	8.00738	0.04742
8.03806	0.07986	8.03806	0.01551	8.03806	0.05114	8.03806	0.04864
8.06874	0.07217	8.06874	0.02371	8.06874	0.05579	8.06874	0.04889
8.09942	0.06419	8.09942	0.03218	8.09942	0.06234	8.09942	0.04809
8.1301	0.05618	8.1301	0.03946	8.1301	0.06933	8.1301	0.04621
8.16078	0.04842	8.16078	0.04487	8.16078	0.07557	8.16078	0.04328
8.19146	0.04125	8.19146	0.04803	8.19146	0.08019	8.19146	0.03939
8.22214	0.03506	8.22214	0.04873	8.22214	0.08264	8.22214	0.0347
8.25282	0.03027	8.25282	0.0469	8.25282	0.08264	8.25282	0.02947
8.2835	0.0272	8.2835	0.04265	8.2835	0.08015	8.2835	0.02414
8.31418	0.02583	8.31418	0.0362	8.31418	0.07535	8.31418	0.01954
8.34486	0.02577	8.34486	0.02795	8.34486	0.06864	8.34486	0.01708
8.37554	0.02633	8.37554	0.01848	8.37554	0.06064	8.37554	0.01815
8.40621	0.02687	8.40621	0.00912	8.40621	0.05221	8.40621	0.02237
8.43689	0.02689	8.43689	0.00774	8.43689	0.0445	8.43689	0.02822
8.46757	0.02613	8.46757	0.01662	8.46757	0.03888	8.46757	0.03462
8.49825	0.02445	8.49825	0.0262	8.49825	0.03647	8.49825	0.04095
8.52893	0.02194	8.52893	0.0347	8.52893	0.03729	8.52893	0.04686
8.55961	0.01894	8.55961	0.04148	8.55961	0.04001	8.55961	0.05211
8.59029	0.01623	8.59029	0.04613	8.59029	0.04304	8.59029	0.05654
8.62097	0.01513	8.62097	0.04837	8.62097	0.04519	8.62097	0.06004
8.65165	0.01677	8.65165	0.0481	8.65165	0.04575	8.65165	0.06254
8.68233	0.02073	8.68233	0.04533	8.68233	0.04442	8.68233	0.06405
8.71301	0.02575	8.71301	0.04025	8.71301	0.0412	8.71301	0.06456
8.74369	0.03078	8.74369	0.03323	8.74369	0.03635	8.74369	0.06414
8.77437	0.03509	8.77437	0.02488	8.77437	0.03043	8.77437	0.06286
8.80505	0.03815	8.80505	0.01654	8.80505	0.02441	8.80505	0.06078
8.83573	0.0396	8.83573	0.0122	8.83573	0.02003	8.83573	0.05799
8.86641	0.03918	8.86641	0.01678	8.86641	0.01945	8.86641	0.05457
8.89709	0.03675	8.89709	0.02564	8.89709	0.0229	8.89709	0.0506
8.92777	0.03231	8.92777	0.03481	8.92777	0.02826	8.92777	0.04617
8.95845	0.02599	8.95845	0.04293	8.95845	0.03365	8.95845	0.04139
8.98913	0.01801	8.98913	0.04933	8.98913	0.03801	8.98913	0.0364
9.01981	0.00873	9.01981	0.05359	9.01981	0.04078	9.01981	0.03144
9.05049	0.0018	9.05049	0.05544	9.05049	0.04169	9.05049	0.02683
9.08117	0.01227	9.08117	0.05479	9.08117	0.0407	9.08117	0.02308
9.11185	0.02296	9.11185	0.05168	9.11185	0.03794	9.11185	0.02074
9.14253	0.03322	9.14253	0.04633	9.14253	0.03376	9.14253	0.02022
9.17321	0.04267	9.17321	0.03913	9.17321	0.0288	9.17321	0.02135
9.20388	0.051	9.20388	0.03074	9.20388	0.02406	9.20388	0.02347
9.23456	0.05801	9.23456	0.02247	9.23456	0.02108	9.23456	0.02591
9.26524	0.06364	9.26524	0.01733	9.26524	0.0213	9.26524	0.02817
9.29592	0.06792	9.29592	0.01947	9.29592	0.02452	9.29592	0.02999
9.3266	0.07103	9.3266	0.02716	9.3266	0.02915	9.3266	0.03126
9.35728	0.07319	9.35728	0.03637	9.35728	0.03375	9.35728	0.032
9.38796	0.07468	9.38796	0.04521	9.38796	0.03745	9.38796	0.03231
9.41864	0.07573	9.41864	0.05279	9.41864	0.03973	9.41864	0.03232
9.44932	0.07652	9.44932	0.05862	9.44932	0.04037	9.44932	0.03215
9.48	0.07709	9.48	0.06243	9.48	0.03931	9.48	0.0319
9.51068	0.07739	9.51068	0.06409	9.51068	0.03672	9.51068	0.03164
9.54136	0.07726	9.54136	0.06362	9.54136	0.03297	9.54136	0.03136
9.57204	0.07651	9.57204	0.06118	9.57204	0.02869	9.57204	0.03109
9.60272	0.07497	9.60272	0.05708	9.60272	0.02487	9.60272	0.03087
9.6334	0.07253	9.6334	0.05173	9.6334	0.02282	9.6334	0.03087
9.66408	0.06916	9.66408	0.04575	9.66408	0.02352	9.66408	0.03134
9.69476	0.06493	9.69476	0.03991	9.69476	0.02662	9.69476	0.03261
9.72544	0.06002	9.72544	0.03517	9.72544	0.03086	9.72544	0.03491
9.75612	0.05466	9.75612	0.03252	9.75612	0.03508	9.75612	0.03832
9.7868	0.04917	9.7868	0.03244	9.7868	0.03851	9.7868	0.04266
9.81748	0.04385	9.81748	0.03448	9.81748	0.04068	9.81748	0.04764
9.84816	0.03896	9.84816	0.03761	9.84816	0.04136	9.84816	0.05287
9.87884	0.03466	9.87884	0.04084	9.87884	0.04049	9.87884	0.05796
9.90952	0.03096	9.90952	0.04345	9.90952	0.03821	9.90952	0.06258
9.9402	0.02775	9.9402	0.04502	9.9402	0.03481	9.9402	0.06647
9.97088	0.0248	9.97088	0.04534	9.97088	0.03081	9.97088	0.06943

## Sheet: Fig. 2d
-14.4	0	0.00148	-16.1	0	0.00163	-13.2	0	0.00289	-12.4	0	0.00152
-14.4	0.01042	0.00213	-16.1	0.00932	0.00226	-13.2	0.01136	0.00442	-12.4	0.0121	0.00245
-14.4	0.02083	0.00291	-16.1	0.01863	0.00335	-13.2	0.02273	0.00656	-12.4	0.02419	0.00388
-14.4	0.03125	0.00338	-16.1	0.02795	0.00437	-13.2	0.03409	0.00861	-12.4	0.03629	0.00545
-14.4	0.04167	0.00361	-16.1	0.03727	0.00539	-13.2	0.04546	0.01074	-12.4	0.04839	0.00715
-14.4	0.05208	0.00364	-16.1	0.04658	0.00641	-13.2	0.05682	0.01295	-12.4	0.06048	0.00892
-14.4	0.0625	0.00348	-16.1	0.0559	0.00739	-13.2	0.06818	0.01521	-12.4	0.07258	0.01064
-14.4	0.07292	0.00318	-16.1	0.06522	0.00827	-13.2	0.07955	0.01743	-12.4	0.08468	0.01222
-14.4	0.08333	0.00276	-16.1	0.07453	0.00901	-13.2	0.09091	0.01955	-12.4	0.09677	0.01358
-14.4	0.09375	0.00229	-16.1	0.08385	0.00957	-13.2	0.10227	0.0215	-12.4	0.10887	0.01465
-14.4	0.10417	0.00187	-16.1	0.09317	0.00993	-13.2	0.11364	0.02323	-12.4	0.12097	0.01536
-14.4	0.11458	0.00169	-16.1	0.10248	0.01005	-13.2	0.125	0.02468	-12.4	0.13306	0.01569
-14.4	0.125	0.00188	-16.1	0.1118	0.00994	-13.2	0.13636	0.02581	-12.4	0.14516	0.01561
-14.4	0.13542	0.00238	-16.1	0.12112	0.00959	-13.2	0.14773	0.0266	-12.4	0.15726	0.01512
-14.4	0.14583	0.00301	-16.1	0.13044	0.00903	-13.2	0.15909	0.02702	-12.4	0.16936	0.01423
-14.4	0.15625	0.00366	-16.1	0.13975	0.00828	-13.2	0.17046	0.02708	-12.4	0.18145	0.01298
-14.4	0.16667	0.00426	-16.1	0.14907	0.00738	-13.2	0.18182	0.02678	-12.4	0.19355	0.01141
-14.4	0.17708	0.00478	-16.1	0.15839	0.00639	-13.2	0.19318	0.02615	-12.4	0.20564	0.00957
-14.4	0.1875	0.0052	-16.1	0.1677	0.00538	-13.2	0.20455	0.0252	-12.4	0.21774	0.00754
-14.4	0.19792	0.00548	-16.1	0.17702	0.00444	-13.2	0.21591	0.02397	-12.4	0.22984	0.00539
-14.4	0.20833	0.00564	-16.1	0.18634	0.00371	-13.2	0.22727	0.02252	-12.4	0.24194	0.00317
-14.4	0.21875	0.00566	-16.1	0.19565	0.00335	-13.2	0.23864	0.02088	-12.4	0.25403	0.000977438
-14.4	0.22917	0.00554	-16.1	0.20497	0.00343	-13.2	0.25	0.01911	-12.4	0.26613	0.00114
-14.4	0.23958	0.0053	-16.1	0.21429	0.00383	-13.2	0.26136	0.01726	-12.4	0.27823	0.00311
-14.4	0.25	0.00495	-16.1	0.2236	0.00436	-13.2	0.27273	0.0154	-12.4	0.29032	0.00489
-14.4	0.26042	0.00451	-16.1	0.23292	0.00489	-13.2	0.28409	0.01358	-12.4	0.30242	0.00643
-14.4	0.27083	0.004	-16.1	0.24224	0.00534	-13.2	0.29546	0.01189	-12.4	0.31452	0.00771
-14.4	0.28125	0.00343	-16.1	0.25155	0.00566	-13.2	0.30682	0.01038	-12.4	0.32661	0.0087
-14.4	0.29167	0.00285	-16.1	0.26087	0.00582	-13.2	0.31818	0.00913	-12.4	0.33871	0.0094
-14.4	0.30208	0.00229	-16.1	0.27019	0.00584	-13.2	0.32954	0.00822	-12.4	0.35081	0.00982
-14.4	0.3125	0.00178	-16.1	0.2795	0.00571	-13.2	0.34091	0.00767	-12.4	0.3629	0.00997
-14.4	0.32292	0.00142	-16.1	0.28882	0.00544	-13.2	0.35227	0.00748	-12.4	0.375	0.00987
-14.4	0.33333	0.00128	-16.1	0.29814	0.00507	-13.2	0.36364	0.00757	-12.4	0.3871	0.00957
-14.4	0.34375	0.00139	-16.1	0.30745	0.0046	-13.2	0.375	0.00784	-12.4	0.39919	0.00909
-14.4	0.35417	0.00163	-16.1	0.31677	0.00407	-13.2	0.38636	0.0082	-12.4	0.41129	0.00848
-14.4	0.36458	0.00192	-16.1	0.32609	0.00351	-13.2	0.39773	0.00857	-12.4	0.42339	0.00779
-14.4	0.375	0.00219	-16.1	0.3354	0.00294	-13.2	0.40909	0.0089	-12.4	0.43548	0.00706
-14.4	0.38542	0.00241	-16.1	0.34472	0.0024	-13.2	0.42046	0.00917	-12.4	0.44758	0.00635
-14.4	0.39583	0.00258	-16.1	0.35404	0.00193	-13.2	0.43182	0.00935	-12.4	0.45968	0.0057
-14.4	0.40625	0.00269	-16.1	0.36335	0.00158	-13.2	0.44318	0.00945	-12.4	0.47177	0.00515
-14.4	0.41667	0.00275	-16.1	0.37267	0.00139	-13.2	0.45454	0.00947	-12.4	0.48387	0.00474
-14.4	0.42708	0.00275	-16.1	0.38199	0.00137	-13.2	0.46591	0.0094	-12.4	0.49597	0.00447
-14.4	0.4375	0.0027	-16.1	0.3913	0.00147	-13.2	0.47727	0.00927	-12.4	0.50806	0.00433
-14.4	0.44792	0.00262	-16.1	0.40062	0.00162	-13.2	0.48864	0.00908	-12.4	0.52016	0.00429
-14.4	0.45833	0.00251	-16.1	0.40994	0.00176	-13.2	0.5	0.00884	-12.4	0.53226	0.00431
-14.4	0.46875	0.00238	-16.1	0.41925	0.00188	-13.2	0.51136	0.00857	-12.4	0.54436	0.00435
-14.4	0.47917	0.00223	-16.1	0.42857	0.00196	-13.2	0.52273	0.00827	-12.4	0.55645	0.00438
-14.4	0.48958	0.00208	-16.1	0.43789	0.002	-13.2	0.53409	0.00795	-12.4	0.56855	0.00439
-14.4	0.5	0.00192	-16.1	0.44721	0.00201	-13.2	0.54546	0.00762	-12.4	0.58064	0.00436
-14.4	0.51042	0.00177	-16.1	0.45652	0.00198	-13.2	0.55682	0.0073	-12.4	0.59274	0.0043
-14.4	0.52083	0.00163	-16.1	0.46584	0.00192	-13.2	0.56818	0.00698	-12.4	0.60484	0.0042
-14.4	0.53125	0.00149	-16.1	0.47515	0.00185	-13.2	0.57954	0.00667	-12.4	0.61694	0.00408
-14.4	0.54167	0.00137	-16.1	0.48447	0.00176	-13.2	0.59091	0.00638	-12.4	0.62903	0.00393
-14.4	0.55208	0.00126	-16.1	0.49379	0.00167	-13.2	0.60227	0.0061	-12.4	0.64113	0.00377
-14.4	0.5625	0.00117	-16.1	0.50311	0.00158	-13.2	0.61364	0.00584	-12.4	0.65323	0.00361
-14.4	0.57292	0.00109	-16.1	0.51242	0.0015	-13.2	0.625	0.00559	-12.4	0.66532	0.00344
-14.4	0.58333	0.00103	-16.1	0.52174	0.00142	-13.2	0.63636	0.00536	-12.4	0.67742	0.00328
-14.4	0.59375	0.000979044	-16.1	0.53106	0.00134	-13.2	0.64773	0.00514	-12.4	0.68952	0.00312
-14.4	0.60417	0.000943351	-16.1	0.54037	0.00128	-13.2	0.65909	0.00494	-12.4	0.70161	0.00298
-14.4	0.61458	0.00091971	-16.1	0.54969	0.00122	-13.2	0.67046	0.00474	-12.4	0.71371	0.00284
-14.4	0.625	0.00090649	-16.1	0.55901	0.00116	-13.2	0.68182	0.00455	-12.4	0.72581	0.00271
-14.4	0.63542	0.000901759	-16.1	0.56832	0.00111	-13.2	0.69318	0.00436	-12.4	0.7379	0.00259
-14.4	0.64583	0.000903413	-16.1	0.57764	0.00106	-13.2	0.70454	0.00418	-12.4	0.75	0.00247
-14.4	0.65625	0.000909318	-16.1	0.58696	0.00101	-13.2	0.71591	0.004	-12.4	0.7621	0.00237
-14.4	0.66667	0.000917453	-16.1	0.59627	0.000964404	-13.2	0.72727	0.00382	-12.4	0.77419	0.00226
-14.4	0.67708	0.000926017	-16.1	0.60559	0.000917433	-13.2	0.73864	0.00365	-12.4	0.78629	0.00216
-14.4	0.6875	0.000933488	-16.1	0.61491	0.00087094	-13.2	0.75	0.00348	-12.4	0.79839	0.00206
-14.4	0.69792	0.000938656	-16.1	0.62422	0.000825084	-13.2	0.76136	0.00332	-12.4	0.81048	0.00196
-14.4	0.70833	0.00094062	-16.1	0.63354	0.000780132	-13.2	0.77273	0.00316	-12.4	0.82258	0.00187
-14.4	0.71875	0.000938768	-16.1	0.64286	0.000736388	-13.2	0.78409	0.003	-12.4	0.83468	0.00178
-14.4	0.72917	0.000932747	-16.1	0.65217	0.00069414	-13.2	0.79546	0.00285	-12.4	0.84677	0.00169
-14.4	0.73958	0.000922428	-16.1	0.66149	0.000653627	-13.2	0.80682	0.0027	-12.4	0.85887	0.0016
-14.4	0.75	0.000907866	-16.1	0.67081	0.000615018	-13.2	0.81818	0.00256	-12.4	0.87097	0.00151
-14.4	0.76042	0.000889263	-16.1	0.68012	0.000578401	-13.2	0.82954	0.00242	-12.4	0.88306	0.00143
-14.4	0.77083	0.000866934	-16.1	0.68944	0.000543794	-13.2	0.84091	0.00229	-12.4	0.89516	0.00135
-14.4	0.78125	0.000841271	-16.1	0.69876	0.000511147	-13.2	0.85227	0.00216	-12.4	0.90726	0.00128
-14.4	0.79167	0.000812723	-16.1	0.70808	0.000480368	-13.2	0.86364	0.00204	-12.4	0.91936	0.0012
-14.4	0.80208	0.000781762	-16.1	0.71739	0.000451332	-13.2	0.875	0.00192	-12.4	0.93145	0.00113
-14.4	0.8125	0.000748871	-16.1	0.72671	0.000423903	-13.2	0.88636	0.00181	-12.4	0.94355	0.00107
-14.4	0.82292	0.000714521	-16.1	0.73603	0.000397948	-13.2	0.89773	0.0017	-12.4	0.95564	0.001
-14.4	0.83333	0.000679167	-16.1	0.74534	0.000373347	-13.2	0.90909	0.0016	-12.4	0.96774	0.000942415
-14.4	0.84375	0.000643228	-16.1	0.75466	0.000349999	-13.2	0.92046	0.00151	-12.4	0.97984	0.000884337
-14.4	0.85417	0.000607091	-16.1	0.76397	0.000327832	-13.2	0.93182	0.00142	-12.4	0.99194	0.000829055
-14.4	0.86458	0.0005711	-16.1	0.77329	0.000306798	-13.2	0.94318	0.00133	-12.4	1.00403	0.000776475
-14.4	0.875	0.000535559	-16.1	0.78261	0.000286871	-13.2	0.95454	0.00125	-12.4	1.01613	0.000726505
-14.4	0.88542	0.000500726	-16.1	0.79192	0.000268047	-13.2	0.96591	0.00117	-12.4	1.02823	0.000679051
-14.4	0.89583	0.000466821	-16.1	0.80124	0.000250337	-13.2	0.97727	0.00109	-12.4	1.04032	0.000634021
-14.4	0.90625	0.000434024	-16.1	0.81056	0.000233755	-13.2	0.98864	0.00102	-12.4	1.05242	0.000591327
-14.4	0.91667	0.000402476	-16.1	0.81988	0.000218322	-13.2	1	0.00095439	-12.4	1.06452	0.000550882
-14.4	0.92708	0.000372286	-16.1	0.82919	0.000204048	-13.2	1.01136	0.000890925	-12.4	1.07661	0.000512604
-14.4	0.9375	0.000343534	-16.1	0.83851	0.000190934	-13.2	1.02273	0.000830923	-12.4	1.08871	0.000476415
-14.4	0.94792	0.000316271	-16.1	0.84783	0.000178964	-13.2	1.03409	0.000774253	-12.4	1.10081	0.00044224
-14.4	0.95833	0.000290525	-16.1	0.85714	0.000168102	-13.2	1.04546	0.000720782	-12.4	1.1129	0.000410007
-14.4	0.96875	0.000266304	-16.1	0.86646	0.000158291	-13.2	1.05682	0.000670383	-12.4	1.125	0.000379646
-14.4	0.97917	0.000243598	-16.1	0.87578	0.000149452	-13.2	1.06818	0.000622928	-12.4	1.1371	0.000351091
-14.4	0.98958	0.000222384	-16.1	0.88509	0.000141492	-13.2	1.07955	0.000578292	-12.4	1.14919	0.000324275
-14.4	1	0.000202625	-16.1	0.89441	0.000134302	-13.2	1.09091	0.000536352	-12.4	1.16129	0.000299134
-14.4	1.01042	0.000184277	-16.1	0.90373	0.00012777	-13.2	1.10227	0.000496986	-12.4	1.17339	0.000275602
-14.4	1.02083	0.000167286	-16.1	0.91304	0.000121781	-13.2	1.11364	0.000460076	-12.4	1.18548	0.000253614
-14.4	1.03125	0.000151594	-16.1	0.92236	0.000116228	-13.2	1.125	0.000425505	-12.4	1.19758	0.000233106
-14.4	1.04167	0.000137138	-16.1	0.93168	0.000111013	-13.2	1.13636	0.00039316	-12.4	1.20968	0.000214011
-14.4	1.05208	0.000123854	-16.1	0.94099	0.000106052	-13.2	1.14773	0.00036293	-12.4	1.22177	0.000196263
-14.4	1.0625	0.000111676	-16.1	0.95031	0.000101275	-13.2	1.15909	0.000334707	-12.4	1.23387	0.000179796
-14.4	1.07292	0.000100535	-16.1	0.95963	9.6628e-05	-13.2	1.17046	0.000308386	-12.4	1.24597	0.000164542
-14.4	1.08333	9.03662e-05	-16.1	0.96894	9.20729e-05	-13.2	1.18182	0.000283864	-12.4	1.25807	0.000150435
-14.4	1.09375	8.11037e-05	-16.1	0.97826	8.75836e-05	-13.2	1.19318	0.000261043	-12.4	1.27016	0.000137409
-14.4	1.10417	7.26836e-05	-16.1	0.98758	8.31459e-05	-13.2	1.20455	0.000239826	-12.4	1.28226	0.000125397
-14.4	1.11458	6.50443e-05	-16.1	0.99689	7.87548e-05	-13.2	1.21591	0.000220122	-12.4	1.29435	0.000114335
-14.4	1.125	5.81265e-05	-16.1	1.00621	7.44127e-05	-13.2	1.22727	0.000201842	-12.4	1.30645	0.000104161
-14.4	1.13542	5.18735e-05	-16.1	1.01553	7.01275e-05	-13.2	1.23864	0.0001849	-12.4	1.31855	9.4814e-05
-14.4	1.14583	4.62315e-05	-16.1	1.02485	6.59107e-05	-13.2	1.25	0.000169214	-12.4	1.33065	8.62358e-05
-14.4	1.15625	4.11496e-05	-16.1	1.03416	6.17759e-05	-13.2	1.26136	0.000154705	-12.4	1.34274	7.83704e-05
-14.4	1.16667	3.65799e-05	-16.1	1.04348	5.77377e-05	-13.2	1.27273	0.000141299	-12.4	1.35484	7.11651e-05
-14.4	1.17708	3.24774e-05	-16.1	1.05279	5.38107e-05	-13.2	1.28409	0.000128925	-12.4	1.36694	6.45697e-05
-14.4	1.1875	2.88003e-05	-16.1	1.06211	5.0009e-05	-13.2	1.29546	0.000117513	-12.4	1.37903	5.85371e-05
-14.4	1.19792	2.55095e-05	-16.1	1.07143	4.63449e-05	-13.2	1.30682	0.000107001	-12.4	1.39113	5.30234e-05
-14.4	1.20833	2.25688e-05	-16.1	1.08075	4.28293e-05	-13.2	1.31818	9.7326e-05	-12.4	1.40323	4.79873e-05
-14.4	1.21875	1.99449e-05	-16.1	1.09006	3.94713e-05	-13.2	1.32955	8.84315e-05	-12.4	1.41532	4.33906e-05
-14.4	1.22917	1.7607e-05	-16.1	1.09938	3.62777e-05	-13.2	1.34091	8.02627e-05	-12.4	1.42742	3.91981e-05
-14.4	1.23958	1.55266e-05	-16.1	1.1087	3.32534e-05	-13.2	1.35227	7.27682e-05	-12.4	1.43952	3.53768e-05
-14.4	1.25	1.3678e-05	-16.1	1.11801	3.04011e-05	-13.2	1.36364	6.58997e-05	-12.4	1.45161	3.18965e-05
-14.4	1.26042	1.20374e-05	-16.1	1.12733	2.7722e-05	-13.2	1.375	5.96116e-05	-12.4	1.46371	2.87293e-05
-14.4	1.27083	1.05833e-05	-16.1	1.13665	2.52153e-05	-13.2	1.38636	5.38613e-05	-12.4	1.47581	2.58493e-05
-14.4	1.28125	9.29588e-06	-16.1	1.14596	2.28787e-05	-13.2	1.39773	4.86086e-05	-12.4	1.4879	2.32329e-05
-14.4	1.29167	8.15751e-06	-16.1	1.15528	2.07086e-05	-13.2	1.40909	4.38161e-05	-12.4	1.5	2.0858e-05
-14.4	1.30208	7.15202e-06	-16.1	1.1646	1.87001e-05	-13.2	1.42046	3.94486e-05	-12.4	1.5121	1.87046e-05
-14.4	1.3125	6.26488e-06	-16.1	1.17391	1.68476e-05	-13.2	1.43182	3.5473e-05	-12.4	1.52419	1.6754e-05
-14.4	1.32292	5.48297e-06	-16.1	1.18323	1.51445e-05	-13.2	1.44318	3.18588e-05	-12.4	1.53629	1.4989e-05
-14.4	1.33333	4.79451e-06	-16.1	1.19255	1.35837e-05	-13.2	1.45455	2.85771e-05	-12.4	1.54839	1.33937e-05
-14.4	1.34375	4.18894e-06	-16.1	1.20186	1.21577e-05	-13.2	1.46591	2.56011e-05	-12.4	1.56048	1.19536e-05
-14.4	1.35417	3.65678e-06	-16.1	1.21118	1.08587e-05	-13.2	1.47727	2.29059e-05	-12.4	1.57258	1.06551e-05
-14.4	1.36458	3.18956e-06	-16.1	1.2205	9.67873e-06	-13.2	1.48864	2.04682e-05	-12.4	1.58468	9.48575e-06
-14.4	1.375	2.77973e-06	-16.1	1.22981	8.60991e-06	-13.2	1.5	1.82663e-05	-12.4	1.59677	8.43411e-06
-14.4	1.38542	2.42056e-06	-16.1	1.23913	7.64434e-06	-13.2	1.51136	1.62801e-05	-12.4	1.60887	7.48955e-06
-14.4	1.39583	2.10605e-06	-16.1	1.24845	6.77428e-06	-13.2	1.52273	1.4491e-05	-12.4	1.62097	6.64231e-06
-14.4	1.40625	1.83089e-06	-16.1	1.25776	5.99225e-06	-13.2	1.53409	1.28816e-05	-12.4	1.63307	5.88339e-06
-14.4	1.41667	1.59035e-06	-16.1	1.26708	5.29105e-06	-13.2	1.54546	1.1436e-05	-12.4	1.64516	5.20452e-06
-14.4	1.42708	1.38025e-06	-16.1	1.2764	4.66379e-06	-13.2	1.55682	1.01392e-05	-12.4	1.65726	4.5981e-06
-14.4	1.4375	1.1969e-06	-16.1	1.28571	4.10394e-06	-13.2	1.56818	8.97771e-06	-12.4	1.66935	4.05715e-06
-14.4	1.44792	1.03701e-06	-16.1	1.29503	3.60536e-06	-13.2	1.57955	7.9388e-06	-12.4	1.68145	3.57528e-06
-14.4	1.45833	8.97695e-07	-16.1	1.30435	3.16228e-06	-13.2	1.59091	7.0109e-06	-12.4	1.69355	3.14665e-06
-14.4	1.46875	7.76417e-07	-16.1	1.31367	2.76934e-06	-13.2	1.60227	6.18333e-06	-12.4	1.70565	2.7659e-06
-14.4	1.47917	6.70924e-07	-16.1	1.32298	2.42155e-06	-13.2	1.61364	5.44632e-06	-12.4	1.71774	2.42816e-06
-14.4	1.48958	5.79241e-07	-16.1	1.3323	2.11433e-06	-13.2	1.625	4.79091e-06	-12.4	1.72984	2.12899e-06
-14.4	1.5	4.99628e-07	-16.1	1.34162	1.84343e-06	-13.2	1.63636	4.2089e-06	-12.4	1.74194	1.86436e-06
-14.4	1.51042	4.30558e-07	-16.1	1.35093	1.60501e-06	-13.2	1.64773	3.69281e-06	-12.4	1.75403	1.6306e-06
-14.4	1.52083	3.70686e-07	-16.1	1.36025	1.39553e-06	-13.2	1.65909	3.23583e-06	-12.4	1.76613	1.4244e-06
-14.4	1.53125	3.18835e-07	-16.1	1.36956	1.21179e-06	-13.2	1.67046	2.83178e-06	-12.4	1.77823	1.24275e-06
-14.4	1.54167	2.73973e-07	-16.1	1.37888	1.0509e-06	-13.2	1.68182	2.47503e-06	-12.4	1.79032	1.08295e-06
-14.4	1.55208	2.35193e-07	-16.1	1.3882	9.10229e-07	-13.2	1.69318	2.16049e-06	-12.4	1.80242	9.4256e-07
-14.4	1.5625	2.01704e-07	-16.1	1.39752	7.87431e-07	-13.2	1.70455	1.88356e-06	-12.4	1.81452	8.19389e-07
-14.4	1.57292	1.7281e-07	-16.1	1.40683	6.80395e-07	-13.2	1.71591	1.64007e-06	-12.4	1.82661	7.11468e-07
-14.4	1.58333	1.47908e-07	-16.1	1.41615	5.8723e-07	-13.2	1.72727	1.4263e-06	-12.4	1.83871	6.17033e-07
-14.4	1.59375	1.26466e-07	-16.1	1.42547	5.06253e-07	-13.2	1.73864	1.23886e-06	-12.4	1.85081	5.34506e-07
-14.4	1.60417	1.08022e-07	-16.1	1.43478	4.35964e-07	-13.2	1.75	1.07474e-06	-12.4	1.8629	4.62479e-07
-14.4	1.61458	9.21747e-08	-16.1	1.4441	3.75032e-07	-13.2	1.76136	9.31236e-07	-12.4	1.875	3.99696e-07
-14.4	1.625	7.85714e-08	-16.1	1.45342	3.22279e-07	-13.2	1.77273	8.05923e-07	-12.4	1.8871	3.45041e-07
-14.4	1.63542	6.69071e-08	-16.1	1.46273	2.76663e-07	-13.2	1.78409	6.96641e-07	-12.4	1.89919	2.97521e-07
-14.4	1.64583	5.69158e-08	-16.1	1.47205	2.37265e-07	-13.2	1.79546	6.01466e-07	-12.4	1.91129	2.56256e-07
-14.4	1.65625	4.83668e-08	-16.1	1.48137	2.03278e-07	-13.2	1.80682	5.18684e-07	-12.4	1.92339	2.20466e-07
-14.4	1.66667	4.10596e-08	-16.1	1.49068	1.73992e-07	-13.2	1.81818	4.46775e-07	-12.4	1.93548	1.89464e-07
-14.4	1.67708	3.48207e-08	-16.1	1.5	1.48784e-07	-13.2	1.82955	3.84391e-07	-12.4	1.94758	1.62642e-07
-14.4	1.6875	2.94995e-08	-16.1	1.50932	1.27109e-07	-13.2	1.84091	3.30338e-07	-12.4	1.95968	1.39463e-07
-14.4	1.69792	2.4966e-08	-16.1	1.51863	1.08492e-07	-13.2	1.85227	2.83563e-07	-12.4	1.97177	1.19457e-07
-14.4	1.70833	2.11078e-08	-16.1	1.52795	9.2518e-08	-13.2	1.86364	2.43137e-07	-12.4	1.98387	1.02209e-07
-14.4	1.71875	1.78277e-08	-16.1	1.53727	7.88252e-08	-13.2	1.875	2.0824e-07	-12.4	1.99597	8.73581e-08
-14.4	1.72917	1.50422e-08	-16.1	1.54658	6.70994e-08	-13.2	1.88636	1.78154e-07	-12.4	2.00807	7.45846e-08
-14.4	1.73958	1.26791e-08	-16.1	1.5559	5.70677e-08	-13.2	1.89773	1.52246e-07	-12.4	2.02016	6.3611e-08
-14.4	1.75	1.06767e-08	-16.1	1.56522	4.84935e-08	-13.2	1.90909	1.29963e-07	-12.4	2.03226	5.41944e-08
-14.4	1.76042	8.98159e-09	-16.1	1.57453	4.11718e-08	-13.2	1.92046	1.1082e-07	-12.4	2.04435	4.61231e-08
-14.4	1.77083	7.54818e-09	-16.1	1.58385	3.49255e-08	-13.2	1.93182	9.43948e-08	-12.4	2.05645	3.92127e-08
-14.4	1.78125	6.33733e-09	-16.1	1.59317	2.96013e-08	-13.2	1.94318	8.03176e-08	-12.4	2.06855	3.33028e-08
-14.4	1.79167	5.31554e-09	-16.1	1.60248	2.50673e-08	-13.2	1.95455	6.82667e-08	-12.4	2.08065	2.82543e-08
-14.4	1.80208	4.4542e-09	-16.1	1.6118	2.12096e-08	-13.2	1.96591	5.79623e-08	-12.4	2.09274	2.39464e-08
-14.4	1.8125	3.72885e-09	-16.1	1.62112	1.79303e-08	-13.2	1.97727	4.91613e-08	-12.4	2.10484	2.02743e-08
-14.4	1.82292	3.11864e-09	-16.1	1.63043	1.5145e-08	-13.2	1.98864	4.16529e-08	-12.4	2.11693	1.71478e-08
-14.4	1.83333	2.60582e-09	-16.1	1.63975	1.27814e-08	-13.2	2	3.52544e-08	-12.4	2.12903	1.44887e-08
-14.4	1.84375	2.17528e-09	-16.1	1.64907	1.07775e-08	-13.2	2.01136	2.98078e-08	-12.4	2.14113	1.22295e-08
-14.4	1.85417	1.81417e-09	-16.1	1.65839	9.0799e-09	-13.2	2.02273	2.51766e-08	-12.4	2.15323	1.03121e-08
-14.4	1.86458	1.5116e-09	-16.1	1.6677	7.64312e-09	-13.2	2.03409	2.12432e-08	-12.4	2.16532	8.68654e-09
-14.4	1.875	1.25832e-09	-16.1	1.67702	6.42812e-09	-13.2	2.04546	1.79059e-08	-12.4	2.17742	7.3099e-09
-14.4	1.88542	1.04652e-09	-16.1	1.68634	5.40157e-09	-13.2	2.05682	1.50775e-08	-12.4	2.18952	6.14528e-09
-14.4	1.89583	8.6957e-10	-16.1	1.69565	4.53499e-09	-13.2	2.06818	1.26831e-08	-12.4	2.20161	5.16106e-09
-14.4	1.90625	7.21878e-10	-16.1	1.70497	3.80411e-09	-13.2	2.07955	1.06581e-08	-12.4	2.21371	4.33016e-09
-14.4	1.91667	5.98726e-10	-16.1	1.71429	3.18821e-09	-13.2	2.09091	8.9474e-09	-12.4	2.22581	3.62944e-09
-14.4	1.92708	4.96133e-10	-16.1	1.7236	2.66966e-09	-13.2	2.10227	7.50377e-09	-12.4	2.2379	3.03911e-09
-14.4	1.9375	4.10747e-10	-16.1	1.73292	2.23347e-09	-13.2	2.11364	6.28678e-09	-12.4	2.25	2.54229e-09
-14.4	1.94792	3.3975e-10	-16.1	1.74224	1.86687e-09	-13.2	2.125	5.26193e-09	-12.4	2.2621	2.1246e-09
-14.4	1.95833	2.80771e-10	-16.1	1.75155	1.55905e-09	-13.2	2.13636	4.39979e-09	-12.4	2.27419	1.7738e-09
-14.4	1.96875	2.31823e-10	-16.1	1.76087	1.30081e-09	-13.2	2.14773	3.67526e-09	-12.4	2.28629	1.47947e-09
-14.4	1.97917	1.91236e-10	-16.1	1.77019	1.08436e-09	-13.2	2.15909	3.06703e-09	-12.4	2.29839	1.23278e-09
-14.4	1.98958	1.57614e-10	-16.1	1.7795	9.03106e-10	-13.2	2.17046	2.55693e-09	-12.4	2.31048	1.02623e-09
-14.4	2	1.29786e-10	-16.1	1.78882	7.51462e-10	-13.2	2.18182	2.12959e-09	-12.4	2.32258	8.53457e-10
-14.4	2.01042	1.06777e-10	-16.1	1.79814	6.24707e-10	-13.2	2.19318	1.77194e-09	-12.4	2.33468	7.09085e-10
-14.4	2.02083	8.77676e-11	-16.1	1.80745	5.18855e-10	-13.2	2.20455	1.47291e-09	-12.4	2.34677	5.88567e-10
-14.4	2.03125	7.20783e-11	-16.1	1.81677	4.3054e-10	-13.2	2.21591	1.22316e-09	-12.4	2.35887	4.88063e-10
-14.4	2.04167	5.91407e-11	-16.1	1.82609	3.56926e-10	-13.2	2.22727	1.01477e-09	-12.4	2.37097	4.04332e-10
-14.4	2.05208	4.8482e-11	-16.1	1.8354	2.95623e-10	-13.2	2.23864	8.41074e-10	-12.4	2.38307	3.34644e-10
-14.4	2.0625	3.97087e-11	-16.1	1.84472	2.4462e-10	-13.2	2.25	6.96433e-10	-12.4	2.39516	2.76703e-10
-14.4	2.07292	3.2494e-11	-16.1	1.85404	2.02228e-10	-13.2	2.26136	5.76111e-10	-12.4	2.40726	2.28575e-10
-14.4	2.08333	2.65663e-11	-16.1	1.86335	1.67024e-10	-13.2	2.27273	4.76119e-10	-12.4	2.41935	1.88638e-10
-14.4	2.09375	2.17005e-11	-16.1	1.87267	1.37819e-10	-13.2	2.28409	3.93104e-10	-12.4	2.43145	1.55531e-10
-14.4	2.10417	1.77101e-11	-16.1	1.88199	1.13614e-10	-13.2	2.29546	3.24252e-10	-12.4	2.44355	1.28112e-10
-14.4	2.11458	1.44405e-11	-16.1	1.8913	9.35708e-11	-13.2	2.30682	2.67204e-10	-12.4	2.45565	1.05427e-10
-14.4	2.125	1.1764e-11	-16.1	1.90062	7.69907e-11	-13.2	2.31818	2.19983e-10	-12.4	2.46774	8.66767e-11
-14.4	2.13542	9.57497e-12	-16.1	1.90994	6.32883e-11	-13.2	2.32955	1.80934e-10	-12.4	2.47984	7.11938e-11
-14.4	2.14583	7.78629e-12	-16.1	1.91926	5.19752e-11	-13.2	2.34091	1.48675e-10	-12.4	2.49193	5.84213e-11
-14.4	2.15625	6.32606e-12	-16.1	1.92857	4.26437e-11	-13.2	2.35227	1.22051e-10	-12.4	2.50403	4.7895e-11
-14.4	2.16667	5.13507e-12	-16.1	1.93789	3.49543e-11	-13.2	2.36364	1.001e-10	-12.4	2.51613	3.92284e-11
-14.4	2.17708	4.16457e-12	-16.1	1.9472	2.8624e-11	-13.2	2.375	8.20187e-11	-12.4	2.52823	3.20998e-11
-14.4	2.1875	3.37445e-12	-16.1	1.95652	2.34178e-11	-13.2	2.38636	6.71401e-11	-12.4	2.54032	2.62419e-11
-14.4	2.19792	2.73178e-12	-16.1	1.96584	1.91402e-11	-13.2	2.39773	5.49085e-11	-12.4	2.55242	2.14329e-11
-14.4	2.20833	2.20953e-12	-16.1	1.97516	1.5629e-11	-13.2	2.40909	4.48629e-11	-12.4	2.56452	1.74888e-11
-14.4	2.21875	1.78551e-12	-16.1	1.98447	1.27498e-11	-13.2	2.42046	3.66206e-11	-12.4	2.57661	1.42572e-11
-14.4	2.22917	1.44157e-12	-16.1	1.99379	1.0391e-11	-13.2	2.43182	2.98644e-11	-12.4	2.58871	1.16118e-11
-14.4	2.23958	1.16284e-12	-16.1	2.00311	8.46046e-12	-13.2	2.44318	2.43318e-11	-12.4	2.60081	9.44844e-12
-14.4	2.25	9.37159e-13	-16.1	2.01242	6.88203e-12	-13.2	2.45455	1.98055e-11	-12.4	2.6129	7.68096e-12
-14.4	2.26042	7.54602e-13	-16.1	2.02174	5.59272e-12	-13.2	2.46591	1.6106e-11	-12.4	2.625	6.23831e-12
-14.4	2.27083	6.07064e-13	-16.1	2.03106	4.54061e-12	-13.2	2.47727	1.30853e-11	-12.4	2.6371	5.0619e-12
-14.4	2.28125	4.87935e-13	-16.1	2.04037	3.68289e-12	-13.2	2.48864	1.06212e-11	-12.4	2.64919	4.10352e-12
-14.4	2.29167	3.91833e-13	-16.1	2.04969	2.98434e-12	-13.2	2.5	8.61304e-12	-12.4	2.66129	3.32351e-12
-14.4	2.30208	3.14379e-13	-16.1	2.05901	2.41598e-12	-13.2	2.51136	6.97803e-12	-12.4	2.67339	2.68927e-12
-14.4	2.3125	2.5201e-13	-16.1	2.06832	1.95399e-12	-13.2	2.52273	5.64811e-12	-12.4	2.68548	2.17405e-12
-14.4	2.32292	2.01835e-13	-16.1	2.07764	1.57883e-12	-13.2	2.53409	4.56739e-12	-12.4	2.69758	1.75591e-12
-14.4	2.33333	1.61506e-13	-16.1	2.08696	1.27448e-12	-13.2	2.54546	3.69002e-12	-12.4	2.70968	1.41688e-12
-14.4	2.34375	1.2912e-13	-16.1	2.09627	1.02782e-12	-13.2	2.55682	2.97841e-12	-12.4	2.72177	1.14225e-12
-14.4	2.35417	1.03138e-13	-16.1	2.10559	8.28109e-13	-13.2	2.56818	2.40179e-12	-12.4	2.73387	9.2001e-13
-14.4	2.36458	8.23104e-14	-16.1	2.11491	6.66566e-13	-13.2	2.57955	1.93501e-12	-12.4	2.74597	7.40324e-13
-14.4	2.375	6.5631e-14	-16.1	2.12422	5.36025e-13	-13.2	2.59091	1.5575e-12	-12.4	2.75807	5.95184e-13
-14.4	2.38542	5.22854e-14	-16.1	2.13354	4.30639e-13	-13.2	2.60227	1.25247e-12	-12.4	2.77016	4.78059e-13
-14.4	2.39583	4.1617e-14	-16.1	2.14286	3.45643e-13	-13.2	2.61364	1.00625e-12	-12.4	2.78226	3.8363e-13
-14.4	2.40625	3.30963e-14	-16.1	2.15217	2.7716e-13	-13.2	2.625	8.07687e-13	-12.4	2.79435	3.07571e-13
-14.4	2.41667	2.6297e-14	-16.1	2.16149	2.22034e-13	-13.2	2.63636	6.47705e-13	-12.4	2.80645	2.46365e-13
-14.4	2.42708	2.08764e-14	-16.1	2.17081	1.77704e-13	-13.2	2.64773	5.18931e-13	-12.4	2.81855	1.97159e-13
-14.4	2.4375	1.65586e-14	-16.1	2.18012	1.4209e-13	-13.2	2.65909	4.15376e-13	-12.4	2.83065	1.57636e-13
-14.4	2.44792	1.31225e-14	-16.1	2.18944	1.13506e-13	-13.2	2.67046	3.32178e-13	-12.4	2.84274	1.25921e-13
-14.4	2.45833	1.03904e-14	-16.1	2.19876	9.0586e-14	-13.2	2.68182	2.654e-13	-12.4	2.85484	1.00495e-13
-14.4	2.46875	8.21994e-15	-16.1	2.20808	7.22261e-14	-13.2	2.69318	2.11851e-13	-12.4	2.86693	8.01298e-14
-14.4	2.47917	6.49727e-15	-16.1	2.21739	5.75329e-14	-13.2	2.70455	1.68951e-13	-12.4	2.87903	6.38334e-14
-14.4	2.48958	5.1312e-15	-16.1	2.22671	4.57856e-14	-13.2	2.71591	1.34615e-13	-12.4	2.89113	5.08051e-14
-14.4	2.5	4.04886e-15	-16.1	2.23603	3.64026e-14	-13.2	2.72727	1.07158e-13	-12.4	2.90323	4.0399e-14
-14.4	2.51042	3.19208e-15	-16.1	2.24534	2.89153e-14	-13.2	2.73864	8.52229e-14	-12.4	2.91532	3.20952e-14
-14.4	2.52083	2.51444e-15	-16.1	2.25466	2.29463e-14	-13.2	2.75	6.77159e-14	-12.4	2.92742	2.54751e-14
-14.4	2.53125	1.97897e-15	-16.1	2.26397	1.81924e-14	-13.2	2.76136	5.3756e-14	-12.4	2.93952	2.02021e-14
-14.4	2.54167	1.5562e-15	-16.1	2.27329	1.44099e-14	-13.2	2.77273	4.26349e-14	-12.4	2.95161	1.60061e-14
-14.4	2.55208	1.2227e-15	-16.1	2.28261	1.14031e-14	-13.2	2.78409	3.37837e-14	-12.4	2.96371	1.26701e-14
-14.4	2.5625	9.59861e-16	-16.1	2.29193	9.01526e-15	-13.2	2.79546	2.67455e-14	-12.4	2.97581	1.00203e-14
-14.4	2.57292	7.52883e-16	-16.1	2.30124	7.12078e-15	-13.2	2.80682	2.11543e-14	-12.4	2.9879	7.9176e-15
-14.4	2.58333	5.90036e-16	-16.1	2.31056	5.61915e-15	-13.2	2.81818	1.67167e-14	-12.4	3	6.25046e-15
-14.4	2.59375	4.62022e-16	-16.1	2.31988	4.43005e-15	-13.2	2.82955	1.31979e-14	-12.35	0	0.00152
-14.4	2.60417	3.61477e-16	-16.1	2.32919	3.48932e-15	-13.2	2.84091	1.04103e-14	-12.35	0.0121	0.00245
-14.4	2.61458	2.82575e-16	-16.1	2.33851	2.74579e-15	-13.2	2.85227	8.20404e-15	-12.35	0.02419	0.00388
-14.4	2.625	2.2071e-16	-16.1	2.34783	2.15869e-15	-13.2	2.86364	6.45947e-15	-12.35	0.03629	0.00545
-14.4	2.63542	1.72244e-16	-16.1	2.35714	1.69555e-15	-13.2	2.875	5.08125e-15	-12.35	0.04839	0.00715
-14.4	2.64583	1.34309e-16	-16.1	2.36646	1.33053e-15	-13.2	2.88636	3.99347e-15	-12.35	0.06048	0.00892
-14.4	2.65625	1.04641e-16	-16.1	2.37578	1.04313e-15	-13.2	2.89773	3.13571e-15	-12.35	0.07258	0.01064
-14.4	2.66667	8.14584e-17	-16.1	2.38509	8.1705e-16	-13.2	2.90909	2.45996e-15	-12.35	0.08468	0.01223
-14.4	2.67708	6.3359e-17	-16.1	2.39441	6.39377e-16	-13.2	2.92046	1.92809e-15	-12.35	0.09677	0.01359
-14.4	2.6875	4.92401e-17	-16.1	2.40373	4.99877e-16	-13.2	2.93182	1.50984e-15	-12.35	0.10887	0.01466
-14.4	2.69792	3.82357e-17	-16.1	2.41304	3.90452e-16	-13.2	2.94318	1.18125e-15	-12.35	0.12097	0.01537
-14.4	2.70833	2.9666e-17	-16.1	2.42236	3.04699e-16	-13.2	2.95455	9.23343e-16	-12.35	0.13306	0.0157
-14.4	2.71875	2.2998e-17	-16.1	2.43168	2.37561e-16	-13.2	2.96591	7.21092e-16	-12.35	0.14516	0.01562
-14.4	2.72917	1.7814e-17	-16.1	2.44099	1.85045e-16	-13.2	2.97727	5.62634e-16	-12.35	0.15726	0.01513
-14.4	2.73958	1.37871e-17	-16.1	2.45031	1.44006e-16	-13.2	2.98864	4.38601e-16	-12.35	0.16936	0.01424
-14.4	2.75	1.06617e-17	-16.1	2.45963	1.11966e-16	-13.2	3	3.41603e-16	-12.35	0.18145	0.01299
-14.4	2.76042	8.23797e-18	-16.1	2.46894	8.69743e-17	-13.15	0	0.00289	-12.35	0.19355	0.01142
-14.4	2.77083	6.36e-18	-16.1	2.47826	6.74991e-17	-13.15	0.01136	0.00442	-12.35	0.20564	0.00959
-14.4	2.78125	4.90611e-18	-16.1	2.48758	5.23368e-17	-13.15	0.02273	0.00656	-12.35	0.21774	0.00756
-14.4	2.79167	3.78146e-18	-16.1	2.49689	4.05432e-17	-13.15	0.03409	0.00861	-12.35	0.22984	0.0054
-14.4	2.80208	2.91223e-18	-16.1	2.50621	3.13785e-17	-13.15	0.04546	0.01074	-12.35	0.24194	0.00318
-14.4	2.8125	2.24096e-18	-16.1	2.51553	2.42633e-17	-13.15	0.05682	0.01296	-12.35	0.25403	0.000982798
-14.4	2.82292	1.72301e-18	-16.1	2.52485	1.87444e-17	-13.15	0.06818	0.01521	-12.35	0.26613	0.00114
-14.4	2.83333	1.32368e-18	-16.1	2.53416	1.44676e-17	-13.15	0.07955	0.01743	-12.35	0.27823	0.00312
-14.4	2.84375	1.01607e-18	-16.1	2.54348	1.11564e-17	-13.15	0.09091	0.01956	-12.35	0.29032	0.0049
-14.4	2.85417	7.79311e-19	-16.1	2.5528	8.59525e-18	-13.15	0.10227	0.02151	-12.35	0.30242	0.00645
-14.4	2.86458	5.9723e-19	-16.1	2.56211	6.61603e-18	-13.15	0.11364	0.02324	-12.35	0.31452	0.00773
-14.4	2.875	4.57316e-19	-16.1	2.57143	5.08794e-18	-13.15	0.125	0.02469	-12.35	0.32661	0.00873
-14.4	2.88542	3.49894e-19	-16.1	2.58074	3.90925e-18	-13.15	0.13636	0.02583	-12.35	0.33871	0.00944
-14.4	2.89583	2.67487e-19	-16.1	2.59006	3.00089e-18	-13.15	0.14773	0.02662	-12.35	0.35081	0.00986
-14.4	2.90625	2.04321e-19	-16.1	2.59938	2.30151e-18	-13.15	0.15909	0.02705	-12.35	0.3629	0.01001
-14.4	2.91667	1.55945e-19	-16.1	2.6087	1.76353e-18	-13.15	0.17046	0.02711	-12.35	0.375	0.00992
-14.4	2.92708	1.18925e-19	-16.1	2.61801	1.35009e-18	-13.15	0.18182	0.02681	-12.35	0.3871	0.00961
-14.4	2.9375	9.06192e-20	-16.1	2.62733	1.03264e-18	-13.15	0.19318	0.02618	-12.35	0.39919	0.00913
-14.4	2.94792	6.89945e-20	-16.1	2.63665	7.89117e-19	-13.15	0.20455	0.02524	-12.35	0.41129	0.00852
-14.4	2.95833	5.24873e-20	-16.1	2.64596	6.02482e-19	-13.15	0.21591	0.02401	-12.35	0.42339	0.00783
-14.4	2.96875	3.9897e-20	-16.1	2.65528	4.59573e-19	-13.15	0.22727	0.02256	-12.35	0.43548	0.0071
-14.4	2.97917	3.03021e-20	-16.1	2.6646	3.50248e-19	-13.15	0.23864	0.02092	-12.35	0.44758	0.00638
-14.4	2.98958	2.29959e-20	-16.1	2.67391	2.66689e-19	-13.15	0.25	0.01915	-12.35	0.45968	0.00573
-14.4	3	1.74371e-20	-16.1	2.68323	2.02882e-19	-13.15	0.26136	0.0173	-12.35	0.47177	0.00518
-14.35	0	0.00148	-16.1	2.69255	1.54203e-19	-13.15	0.27273	0.01543	-12.35	0.48387	0.00476
-14.35	0.01042	0.00213	-16.1	2.70186	1.17099e-19	-13.15	0.28409	0.01362	-12.35	0.49597	0.00449
-14.35	0.02083	0.00291	-16.1	2.71118	8.88434e-20	-13.15	0.29546	0.01192	-12.35	0.50806	0.00436
-14.35	0.03125	0.00338	-16.1	2.7205	6.73453e-20	-13.15	0.30682	0.0104	-12.35	0.52016	0.00432
-14.35	0.04167	0.00361	-16.1	2.72981	5.10036e-20	-13.15	0.31818	0.00915	-12.35	0.53226	0.00434
-14.35	0.05208	0.00364	-16.1	2.73913	3.85928e-20	-13.15	0.32954	0.00823	-12.35	0.54436	0.00438
-14.35	0.0625	0.00349	-16.1	2.74845	2.91758e-20	-13.15	0.34091	0.00768	-12.35	0.55645	0.00442
-14.35	0.07292	0.00318	-16.1	2.75776	2.2037e-20	-13.15	0.35227	0.00749	-12.35	0.56855	0.00442
-14.35	0.08333	0.00276	-16.1	2.76708	1.66301e-20	-13.15	0.36364	0.00758	-12.35	0.58064	0.0044
-14.35	0.09375	0.00229	-16.1	2.7764	1.25386e-20	-13.15	0.375	0.00786	-12.35	0.59274	0.00434
-14.35	0.10417	0.00188	-16.1	2.78571	9.44536e-21	-13.15	0.38636	0.00822	-12.35	0.60484	0.00424
-14.35	0.11458	0.00169	-16.1	2.79503	7.10887e-21	-13.15	0.39773	0.0086	-12.35	0.61694	0.00412
-14.35	0.125	0.00189	-16.1	2.80435	5.34559e-21	-13.15	0.40909	0.00894	-12.35	0.62903	0.00397
-14.35	0.13542	0.00238	-16.1	2.81366	4.01611e-21	-13.15	0.42046	0.00921	-12.35	0.64113	0.00381
-14.35	0.14583	0.00301	-16.1	2.82298	3.01459e-21	-13.15	0.43182	0.0094	-12.35	0.65323	0.00365
-14.35	0.15625	0.00366	-16.1	2.8323	2.26082e-21	-13.15	0.44318	0.0095	-12.35	0.66532	0.00348
-14.35	0.16667	0.00427	-16.1	2.84162	1.69402e-21	-13.15	0.45454	0.00952	-12.35	0.67742	0.00332
-14.35	0.17708	0.00479	-16.1	2.85093	1.2682e-21	-13.15	0.46591	0.00946	-12.35	0.68952	0.00316
-14.35	0.1875	0.0052	-16.1	2.86025	9.48573e-22	-13.15	0.47727	0.00933	-12.35	0.70161	0.00301
-14.35	0.19792	0.00549	-16.1	2.86957	7.08874e-22	-13.15	0.48864	0.00914	-12.35	0.71371	0.00287
-14.35	0.20833	0.00565	-16.1	2.87888	5.29277e-22	-13.15	0.5	0.0089	-12.35	0.72581	0.00274
-14.35	0.21875	0.00567	-16.1	2.8882	3.94833e-22	-13.15	0.51136	0.00863	-12.35	0.7379	0.00262
-14.35	0.22917	0.00555	-16.1	2.89752	2.94279e-22	-13.15	0.52273	0.00833	-12.35	0.75	0.00251
-14.35	0.23958	0.00531	-16.1	2.90683	2.1914e-22	-13.15	0.53409	0.00801	-12.35	0.7621	0.0024
-14.35	0.25	0.00497	-16.1	2.91615	1.63043e-22	-13.15	0.54546	0.00769	-12.35	0.77419	0.00229
-14.35	0.26042	0.00452	-16.1	2.92547	1.21198e-22	-13.15	0.55682	0.00736	-12.35	0.78629	0.00219
-14.35	0.27083	0.00401	-16.1	2.93478	9.00139e-23	-13.15	0.56818	0.00704	-12.35	0.79839	0.00209
-14.35	0.28125	0.00344	-16.1	2.9441	6.67943e-23	-13.15	0.57954	0.00673	-12.35	0.81048	0.002
-14.35	0.29167	0.00286	-16.1	2.95342	4.95206e-23	-13.15	0.59091	0.00644	-12.35	0.82258	0.0019
-14.35	0.30208	0.00229	-16.1	2.96273	3.66818e-23	-13.15	0.60227	0.00616	-12.35	0.83468	0.00181
-14.35	0.3125	0.00179	-16.1	2.97205	2.71477e-23	-13.15	0.61364	0.0059	-12.35	0.84677	0.00172
-14.35	0.32292	0.00142	-16.1	2.98137	2.0074e-23	-13.15	0.625	0.00565	-12.35	0.85887	0.00163
-14.35	0.33333	0.00128	-16.1	2.99068	1.48303e-23	-13.15	0.63636	0.00542	-12.35	0.87097	0.00154
-14.35	0.34375	0.00139	-16.1	3	1.09468e-23	-13.15	0.64773	0.0052	-12.35	0.88306	0.00146
-14.35	0.35417	0.00164	-16.05	0	0.00163	-13.15	0.65909	0.00499	-12.35	0.89516	0.00138
-14.35	0.36458	0.00193	-16.05	0.00932	0.00226	-13.15	0.67046	0.00479	-12.35	0.90726	0.0013
-14.35	0.375	0.0022	-16.05	0.01863	0.00335	-13.15	0.68182	0.0046	-12.35	0.91936	0.00123
-14.35	0.38542	0.00242	-16.05	0.02795	0.00437	-13.15	0.69318	0.00441	-12.35	0.93145	0.00116
-14.35	0.39583	0.00259	-16.05	0.03727	0.00539	-13.15	0.70454	0.00423	-12.35	0.94355	0.00109
-14.35	0.40625	0.00271	-16.05	0.04658	0.00641	-13.15	0.71591	0.00405	-12.35	0.95564	0.00103
-14.35	0.41667	0.00276	-16.05	0.0559	0.00739	-13.15	0.72727	0.00388	-12.35	0.96774	0.000964871
-14.35	0.42708	0.00277	-16.05	0.06522	0.00827	-13.15	0.73864	0.0037	-12.35	0.97984	0.000905955
-14.35	0.4375	0.00272	-16.05	0.07453	0.00901	-13.15	0.75	0.00354	-12.35	0.99194	0.000849841
-14.35	0.44792	0.00264	-16.05	0.08385	0.00958	-13.15	0.76136	0.00337	-12.35	1.00403	0.000796438
-14.35	0.45833	0.00253	-16.05	0.09317	0.00993	-13.15	0.77273	0.00321	-12.35	1.01613	0.000745654
-14.35	0.46875	0.0024	-16.05	0.10248	0.01005	-13.15	0.78409	0.00305	-12.35	1.02823	0.000697396
-14.35	0.47917	0.00225	-16.05	0.1118	0.00994	-13.15	0.79546	0.00289	-12.35	1.04032	0.000651574
-14.35	0.48958	0.0021	-16.05	0.12112	0.0096	-13.15	0.80682	0.00275	-12.35	1.05242	0.000608098
-14.35	0.5	0.00194	-16.05	0.13044	0.00904	-13.15	0.81818	0.0026	-12.35	1.06452	0.000566885
-14.35	0.51042	0.00178	-16.05	0.13975	0.00829	-13.15	0.82954	0.00246	-12.35	1.07661	0.000527852
-14.35	0.52083	0.00164	-16.05	0.14907	0.00739	-13.15	0.84091	0.00233	-12.35	1.08871	0.000490922
-14.35	0.53125	0.0015	-16.05	0.15839	0.0064	-13.15	0.85227	0.0022	-12.35	1.10081	0.000456022
-14.35	0.54167	0.00138	-16.05	0.1677	0.00539	-13.15	0.86364	0.00208	-12.35	1.1129	0.00042308
-14.35	0.55208	0.00127	-16.05	0.17702	0.00445	-13.15	0.875	0.00196	-12.35	1.125	0.000392027
-14.35	0.5625	0.00118	-16.05	0.18634	0.00372	-13.15	0.88636	0.00185	-12.35	1.1371	0.000362798
-14.35	0.57292	0.0011	-16.05	0.19565	0.00336	-13.15	0.89773	0.00174	-12.35	1.14919	0.000335328
-14.35	0.58333	0.00104	-16.05	0.20497	0.00344	-13.15	0.90909	0.00164	-12.35	1.16129	0.000309552
-14.35	0.59375	0.000987604	-16.05	0.21429	0.00384	-13.15	0.92046	0.00154	-12.35	1.17339	0.000285406
-14.35	0.60417	0.000951753	-16.05	0.2236	0.00438	-13.15	0.93182	0.00145	-12.35	1.18548	0.000262828
-14.35	0.61458	0.000928134	-16.05	0.23292	0.00491	-13.15	0.94318	0.00136	-12.35	1.19758	0.000241751
-14.35	0.625	0.000915113	-16.05	0.24224	0.00536	-13.15	0.95454	0.00128	-12.35	1.20968	0.000222111
-14.35	0.63542	0.000910745	-16.05	0.25155	0.00567	-13.15	0.96591	0.0012	-12.35	1.22177	0.000203843
-14.35	0.64583	0.0009129	-16.05	0.26087	0.00584	-13.15	0.97727	0.00112	-12.35	1.23387	0.000186879
-14.35	0.65625	0.000919416	-16.05	0.27019	0.00586	-13.15	0.98864	0.00105	-12.35	1.24597	0.000171152
-14.35	0.66667	0.00092824	-16.05	0.2795	0.00573	-13.15	1	0.00097996	-12.35	1.25807	0.000156597
-14.35	0.67708	0.000937536	-16.05	0.28882	0.00547	-13.15	1.01136	0.000915357	-12.35	1.27016	0.000143146
-14.35	0.6875	0.000945752	-16.05	0.29814	0.00509	-13.15	1.02273	0.000854242	-12.35	1.28226	0.000130732
-14.35	0.69792	0.000951648	-16.05	0.30745	0.00462	-13.15	1.03409	0.000796482	-12.35	1.29435	0.000119293
-14.35	0.70833	0.0009543	-16.05	0.31677	0.00409	-13.15	1.04546	0.000741949	-12.35	1.30645	0.000108763
-14.35	0.71875	0.000953076	-16.05	0.32609	0.00353	-13.15	1.05682	0.000690515	-12.35	1.31855	9.90814e-05
-14.35	0.72917	0.000947607	-16.05	0.3354	0.00295	-13.15	1.06818	0.000642054	-12.35	1.33065	9.01895e-05
-14.35	0.73958	0.000937752	-16.05	0.34472	0.00241	-13.15	1.07955	0.000596441	-12.35	1.34274	8.20303e-05
-14.35	0.75	0.000923559	-16.05	0.35404	0.00194	-13.15	1.09091	0.000553553	-12.35	1.35484	7.45499e-05
-14.35	0.76042	0.000905226	-16.05	0.36335	0.00158	-13.15	1.10227	0.000513271	-12.35	1.36694	6.76974e-05
-14.35	0.77083	0.000883065	-16.05	0.37267	0.00139	-13.15	1.11364	0.000475476	-12.35	1.37903	6.14247e-05
-14.35	0.78125	0.000857472	-16.05	0.38199	0.00137	-13.15	1.125	0.000440051	-12.35	1.39113	5.56868e-05
-14.35	0.79167	0.000828897	-16.05	0.3913	0.00147	-13.15	1.13636	0.000406884	-12.35	1.40323	5.04417e-05
-14.35	0.80208	0.00079782	-16.05	0.40062	0.00162	-13.15	1.14773	0.000375864	-12.35	1.41532	4.56503e-05
-14.35	0.8125	0.000764729	-16.05	0.40994	0.00177	-13.15	1.15909	0.000346882	-12.35	1.42742	4.12763e-05
-14.35	0.82292	0.000730104	-16.05	0.41925	0.00189	-13.15	1.17046	0.000319834	-12.35	1.43952	3.72862e-05
-14.35	0.83333	0.000694406	-16.05	0.42857	0.00198	-13.15	1.18182	0.000294616	-12.35	1.45161	3.3649e-05
-14.35	0.84375	0.000658065	-16.05	0.43789	0.00202	-13.15	1.19318	0.00027113	-12.35	1.46371	3.03359e-05
-14.35	0.85417	0.000621476	-16.05	0.44721	0.00202	-13.15	1.20455	0.000249279	-12.35	1.47581	2.73206e-05
-14.35	0.86458	0.000584991	-16.05	0.45652	0.00199	-13.15	1.21591	0.000228971	-12.35	1.4879	2.45786e-05
-14.35	0.875	0.000548922	-16.05	0.46584	0.00194	-13.15	1.22727	0.000210116	-12.35	1.5	2.20874e-05
-14.35	0.88542	0.000513535	-16.05	0.47515	0.00186	-13.15	1.23864	0.000192627	-12.35	1.5121	1.98263e-05
-14.35	0.89583	0.000479058	-16.05	0.48447	0.00178	-13.15	1.25	0.000176423	-12.35	1.52419	1.77761e-05
-14.35	0.90625	0.000445676	-16.05	0.49379	0.00169	-13.15	1.26136	0.000161423	-12.35	1.53629	1.59191e-05
-14.35	0.91667	0.000413537	-16.05	0.50311	0.0016	-13.15	1.27273	0.000147553	-12.35	1.54839	1.4239e-05
-14.35	0.92708	0.000382756	-16.05	0.51242	0.00151	-13.15	1.28409	0.000134739	-12.35	1.56048	1.27208e-05
-14.35	0.9375	0.000353417	-16.05	0.52174	0.00143	-13.15	1.29546	0.000122913	-12.35	1.57258	1.13504e-05
-14.35	0.94792	0.000325574	-16.05	0.53106	0.00136	-13.15	1.30682	0.000112009	-12.35	1.58468	1.01151e-05
-14.35	0.95833	0.00029926	-16.05	0.54037	0.00129	-13.15	1.31818	0.000101967	-12.35	1.59677	9.00292e-06
-14.35	0.96875	0.000274485	-16.05	0.54969	0.00123	-13.15	1.32955	9.27259e-05	-12.35	1.60887	8.00292e-06
-14.35	0.97917	0.000251243	-16.05	0.55901	0.00117	-13.15	1.34091	8.4232e-05	-12.35	1.62097	7.10499e-06
-14.35	0.98958	0.000229511	-16.05	0.56832	0.00112	-13.15	1.35227	7.64325e-05	-12.35	1.63307	6.29979e-06
-14.35	1	0.000209254	-16.05	0.57764	0.00107	-13.15	1.36364	6.92783e-05	-12.35	1.64516	5.57874e-06
-14.35	1.01042	0.00019043	-16.05	0.58696	0.00102	-13.15	1.375	6.27228e-05	-12.35	1.65726	4.93394e-06
-14.35	1.02083	0.000172985	-16.05	0.59627	0.000975471	-13.15	1.38636	5.67226e-05	-12.35	1.66935	4.35812e-06
-14.35	1.03125	0.000156862	-16.05	0.60559	0.000928321	-13.15	1.39773	5.12368e-05	-12.35	1.68145	3.84463e-06
-14.35	1.04167	0.000141999	-16.05	0.61491	0.000881612	-13.15	1.40909	4.62269e-05	-12.35	1.69355	3.38735e-06
-14.35	1.05208	0.000128331	-16.05	0.62422	0.000835507	-13.15	1.42046	4.1657e-05	-12.35	1.70565	2.9807e-06
-14.35	1.0625	0.00011579	-16.05	0.63354	0.000790275	-13.15	1.43182	3.74934e-05	-12.35	1.71774	2.61959e-06
-14.35	1.07292	0.00010431	-16.05	0.64286	0.000746229	-13.15	1.44318	3.37045e-05	-12.35	1.72984	2.29935e-06
-14.35	1.08333	9.38236e-05	-16.05	0.65217	0.000703663	-13.15	1.45455	3.0261e-05	-12.35	1.74194	2.01576e-06
-14.35	1.09375	8.42649e-05	-16.05	0.66149	0.000662826	-13.15	1.46591	2.71353e-05	-12.35	1.75403	1.76497e-06
-14.35	1.10417	7.55691e-05	-16.05	0.67081	0.000623891	-13.15	1.47727	2.43016e-05	-12.35	1.76613	1.54349e-06
-14.35	1.11458	6.76739e-05	-16.05	0.68012	0.000586954	-13.15	1.48864	2.17362e-05	-12.35	1.77823	1.34816e-06
-14.35	1.125	6.05191e-05	-16.05	0.68944	0.000552034	-13.15	1.5	1.94166e-05	-12.35	1.79032	1.17612e-06
-14.35	1.13542	5.40471e-05	-16.05	0.69876	0.000519084	-13.15	1.51136	1.73222e-05	-12.35	1.80242	1.02481e-06
-14.35	1.14583	4.8203e-05	-16.05	0.70808	0.000488013	-13.15	1.52273	1.54337e-05	-12.35	1.81452	8.91907e-07
-14.35	1.15625	4.29352e-05	-16.05	0.71739	0.000458695	-13.15	1.53409	1.37332e-05	-12.35	1.82661	7.7532e-07
-14.35	1.16667	3.81948e-05	-16.05	0.72671	0.000430992	-13.15	1.54546	1.22041e-05	-12.35	1.83871	6.73182e-07
-14.35	1.17708	3.39359e-05	-16.05	0.73603	0.000404769	-13.15	1.55682	1.0831e-05	-12.35	1.85081	5.83818e-07
-14.35	1.1875	3.01157e-05	-16.05	0.74534	0.000379904	-13.15	1.56818	9.5999e-06	-12.35	1.8629	5.05733e-07
-14.35	1.19792	2.66942e-05	-16.05	0.75466	0.000356296	-13.15	1.57955	8.49757e-06	-12.35	1.875	4.37588e-07
-14.35	1.20833	2.36346e-05	-16.05	0.76397	0.000333869	-13.15	1.59091	7.51199e-06	-12.35	1.8871	3.78194e-07
-14.35	1.21875	2.09024e-05	-16.05	0.77329	0.000312577	-13.15	1.60227	6.63206e-06	-12.35	1.89919	3.26493e-07
-14.35	1.22917	1.8466e-05	-16.05	0.78261	0.000292393	-13.15	1.61364	5.84758e-06	-12.35	1.91129	2.81543e-07
-14.35	1.23958	1.62965e-05	-16.05	0.79192	0.000273314	-13.15	1.625	5.1492e-06	-12.35	1.92339	2.4251e-07
-14.35	1.25	1.43672e-05	-16.05	0.80124	0.000255352	-13.15	1.63636	4.52837e-06	-12.35	1.93548	2.08658e-07
-14.35	1.26042	1.26536e-05	-16.05	0.81056	0.000238526	-13.15	1.64773	3.97727e-06	-12.35	1.94758	1.79334e-07
-14.35	1.27083	1.11336e-05	-16.05	0.81988	0.000222855	-13.15	1.65909	3.48876e-06	-12.35	1.95968	1.53962e-07
-14.35	1.28125	9.7869e-06	-16.05	0.82919	0.000208356	-13.15	1.67046	3.05635e-06	-12.35	1.97177	1.32037e-07
-14.35	1.29167	8.59513e-06	-16.05	0.83851	0.000195031	-13.15	1.68182	2.67415e-06	-12.35	1.98387	1.13111e-07
-14.35	1.30208	7.54166e-06	-16.05	0.84783	0.000182866	-13.15	1.69318	2.3368e-06	-12.35	1.99597	9.67947e-08
-14.35	1.3125	6.61144e-06	-16.05	0.85714	0.000171828	-13.15	1.70455	2.03945e-06	-12.35	2.00807	8.27436e-08
-14.35	1.32292	5.79093e-06	-16.05	0.86646	0.00016186	-13.15	1.71591	1.77773e-06	-12.35	2.02016	7.06572e-08
-14.35	1.33333	5.0679e-06	-16.05	0.87578	0.000152884	-13.15	1.72727	1.54769e-06	-12.35	2.03226	6.02728e-08
-14.35	1.34375	4.43142e-06	-16.05	0.88509	0.000144806	-13.15	1.73864	1.34576e-06	-12.35	2.04435	5.13606e-08
-14.35	1.35417	3.87164e-06	-16.05	0.89441	0.000137517	-13.15	1.75	1.16876e-06	-12.35	2.05645	4.37207e-08
-14.35	1.36458	3.37978e-06	-16.05	0.90373	0.0001309	-13.15	1.76136	1.01382e-06	-12.35	2.06855	3.71786e-08
-14.35	1.375	2.94798e-06	-16.05	0.91304	0.00012484	-13.15	1.77273	8.78364e-07	-12.35	2.08065	3.15827e-08
-14.35	1.38542	2.56925e-06	-16.05	0.92236	0.000119225	-13.15	1.78409	7.60104e-07	-12.35	2.09274	2.68016e-08
-14.35	1.39583	2.23734e-06	-16.05	0.93168	0.000113954	-13.15	1.79546	6.56992e-07	-12.35	2.10484	2.27211e-08
-14.35	1.40625	1.9467e-06	-16.05	0.94099	0.00010894	-13.15	1.80682	5.67204e-07	-12.35	2.11693	1.92422e-08
-14.35	1.41667	1.69242e-06	-16.05	0.95031	0.000104111	-13.15	1.81818	4.8912e-07	-12.35	2.12903	1.62794e-08
-14.35	1.42708	1.47014e-06	-16.05	0.95963	9.94118e-05	-13.15	1.82955	4.213e-07	-12.35	2.14113	1.3759e-08
-14.35	1.4375	1.27597e-06	-16.05	0.96894	9.48008e-05	-13.15	1.84091	3.6247e-07	-12.35	2.15323	1.16171e-08
-14.35	1.44792	1.10651e-06	-16.05	0.97826	9.02513e-05	-13.15	1.85227	3.11502e-07	-12.35	2.16532	9.79876e-09
-14.35	1.45833	9.58732e-07	-16.05	0.98758	8.57483e-05	-13.15	1.86364	2.674e-07	-12.35	2.17742	8.25684e-09
-14.35	1.46875	8.29966e-07	-16.05	0.99689	8.12864e-05	-13.15	1.875	2.29286e-07	-12.35	2.18952	6.95063e-09
-14.35	1.47917	7.1786e-07	-16.05	1.00621	7.68681e-05	-13.15	1.88636	1.96387e-07	-12.35	2.20161	5.84528e-09
-14.35	1.48958	6.20341e-07	-16.05	1.01553	7.25012e-05	-13.15	1.89773	1.68024e-07	-12.35	2.21371	4.91086e-09
-14.35	1.5	5.35583e-07	-16.05	1.02485	6.81977e-05	-13.15	1.90909	1.436e-07	-12.35	2.22581	4.12175e-09
-14.35	1.51042	4.61979e-07	-16.05	1.03416	6.3972e-05	-13.15	1.92046	1.22593e-07	-12.35	2.2379	3.45606e-09
-14.35	1.52083	3.98118e-07	-16.05	1.04348	5.98392e-05	-13.15	1.93182	1.04547e-07	-12.35	2.25	2.89504e-09
-14.35	1.53125	3.42761e-07	-16.05	1.05279	5.5815e-05	-13.15	1.94318	8.90619e-08	-12.35	2.2621	2.42274e-09
-14.35	1.54167	2.94818e-07	-16.05	1.06211	5.19139e-05	-13.15	1.95455	7.57898e-08	-12.35	2.27419	2.02551e-09
-14.35	1.55208	2.53336e-07	-16.05	1.07143	4.81494e-05	-13.15	1.96591	6.44274e-08	-12.35	2.28629	1.69178e-09
-14.35	1.5625	2.17477e-07	-16.05	1.08075	4.45331e-05	-13.15	1.97727	5.4711e-08	-12.35	2.29839	1.41166e-09
-14.35	1.57292	1.86509e-07	-16.05	1.09006	4.10747e-05	-13.15	1.98864	4.64114e-08	-12.35	2.31048	1.17679e-09
-14.35	1.58333	1.59792e-07	-16.05	1.09938	3.77819e-05	-13.15	2	3.933e-08	-12.35	2.32258	9.80054e-10
-14.35	1.59375	1.36765e-07	-16.05	1.1087	3.466e-05	-13.15	2.01136	3.32947e-08	-12.35	2.33468	8.15425e-10
-14.35	1.60417	1.16938e-07	-16.05	1.11801	3.17127e-05	-13.15	2.02273	2.81566e-08	-12.35	2.34677	6.778e-10
-14.35	1.61458	9.9884e-08	-16.05	1.12733	2.89412e-05	-13.15	2.03409	2.3787e-08	-12.35	2.35887	5.62865e-10
-14.35	1.625	8.52303e-08	-16.05	1.13665	2.63454e-05	-13.15	2.04546	2.00752e-08	-12.35	2.37097	4.66974e-10
-14.35	1.63542	7.26523e-08	-16.05	1.14596	2.39233e-05	-13.15	2.05682	1.69254e-08	-12.35	2.38307	3.87051e-10
-14.35	1.64583	6.18672e-08	-16.05	1.15528	2.16714e-05	-13.15	2.06818	1.42554e-08	-12.35	2.39516	3.20502e-10
-14.35	1.65625	5.26293e-08	-16.05	1.1646	1.95853e-05	-13.15	2.07955	1.19946e-08	-12.35	2.40726	2.65143e-10
-14.35	1.66667	4.4725e-08	-16.05	1.17391	1.76592e-05	-13.15	2.09091	1.00822e-08	-12.35	2.41935	2.19139e-10
-14.35	1.67708	3.79691e-08	-16.05	1.18323	1.58867e-05	-13.15	2.10227	8.46635e-09	-12.35	2.43145	1.80946e-10
-14.35	1.6875	3.22009e-08	-16.05	1.19255	1.42609e-05	-13.15	2.11364	7.10238e-09	-12.35	2.44355	1.49268e-10
-14.35	1.69792	2.72812e-08	-16.05	1.20186	1.2774e-05	-13.15	2.125	5.95227e-09	-12.35	2.45565	1.2302e-10
-14.35	1.70833	2.30899e-08	-16.05	1.21118	1.14183e-05	-13.15	2.13636	4.98349e-09	-12.35	2.46774	1.01293e-10
-14.35	1.71875	1.95227e-08	-16.05	1.2205	1.01858e-05	-13.15	2.14773	4.16829e-09	-12.35	2.47984	8.33243e-11
-14.35	1.72917	1.64902e-08	-16.05	1.22981	9.06824e-06	-13.15	2.15909	3.48303e-09	-12.35	2.49193	6.84791e-11
-14.35	1.73958	1.39148e-08	-16.05	1.23913	8.05775e-06	-13.15	2.17046	2.90759e-09	-12.35	2.50403	5.6226e-11
-14.35	1.75	1.17299e-08	-16.05	1.24845	7.1464e-06	-13.15	2.18182	2.42486e-09	-12.35	2.51613	4.61223e-11
-14.35	1.76042	9.87843e-09	-16.05	1.25776	6.32652e-06	-13.15	2.19318	2.02031e-09	-12.35	2.52823	3.77989e-11
-14.35	1.77083	8.31103e-09	-16.05	1.26708	5.59072e-06	-13.15	2.20455	1.68162e-09	-12.35	2.54032	3.09486e-11
-14.35	1.78125	6.98552e-09	-16.05	1.2764	4.93192e-06	-13.15	2.21591	1.39836e-09	-12.35	2.55242	2.53163e-11
-14.35	1.79167	5.86574e-09	-16.05	1.28571	4.34341e-06	-13.15	2.22727	1.1617e-09	-12.35	2.56452	2.06897e-11
-14.35	1.80208	4.92073e-09	-16.05	1.29503	3.81884e-06	-13.15	2.23864	9.64159e-10	-12.35	2.57661	1.68929e-11
-14.35	1.8125	4.12402e-09	-16.05	1.30435	3.35226e-06	-13.15	2.25	7.99443e-10	-12.35	2.58871	1.37801e-11
-14.35	1.82292	3.45304e-09	-16.05	1.31367	2.93811e-06	-13.15	2.26136	6.62233e-10	-12.35	2.60081	1.12305e-11
-14.35	1.83333	2.8885e-09	-16.05	1.32298	2.57123e-06	-13.15	2.27273	5.48049e-10	-12.35	2.6129	9.14413e-12
-14.35	1.84375	2.41399e-09	-16.05	1.3323	2.24686e-06	-13.15	2.28409	4.53121e-10	-12.35	2.625	7.43848e-12
-14.35	1.85417	2.01556e-09	-16.05	1.34162	1.9606e-06	-13.15	2.29546	3.74278e-10	-12.35	2.6371	6.0454e-12
-14.35	1.86458	1.68133e-09	-16.05	1.35093	1.70843e-06	-13.15	2.30682	3.08861e-10	-12.35	2.64919	4.90869e-12
-14.35	1.875	1.40123e-09	-16.05	1.36025	1.48668e-06	-13.15	2.31818	2.54636e-10	-12.35	2.66129	3.98204e-12
-14.35	1.88542	1.16673e-09	-16.05	1.36956	1.29202e-06	-13.15	2.32955	2.09732e-10	-12.35	2.67339	3.22735e-12
-14.35	1.89583	9.70584e-10	-16.05	1.37888	1.1214e-06	-13.15	2.34091	1.72583e-10	-12.35	2.68548	2.61329e-12
-14.35	1.90625	8.06681e-10	-16.05	1.3882	9.72109e-07	-13.15	2.35227	1.41881e-10	-12.35	2.69758	2.11412e-12
-14.35	1.91667	6.6985e-10	-16.05	1.39752	8.4167e-07	-13.15	2.36364	1.1653e-10	-12.35	2.70968	1.70873e-12
-14.35	1.92708	5.55727e-10	-16.05	1.40683	7.27873e-07	-13.15	2.375	9.56189e-11	-12.35	2.72177	1.37981e-12
-14.35	1.9375	4.60633e-10	-16.05	1.41615	6.28739e-07	-13.15	2.38636	7.83865e-11	-12.35	2.73387	1.11318e-12
-14.35	1.94792	3.81469e-10	-16.05	1.42547	5.42499e-07	-13.15	2.39773	6.41994e-11	-12.35	2.74597	8.97259e-13
-14.35	1.95833	3.15628e-10	-16.05	1.43478	4.67576e-07	-13.15	2.40909	5.25307e-11	-12.35	2.75807	7.22557e-13
-14.35	1.96875	2.60918e-10	-16.05	1.4441	4.02571e-07	-13.15	2.42046	4.29426e-11	-12.35	2.77016	5.8134e-13
-14.35	1.97917	2.15499e-10	-16.05	1.45342	3.46242e-07	-13.15	2.43182	3.50717e-11	-12.35	2.78226	4.67296e-13
-14.35	1.98958	1.77828e-10	-16.05	1.46273	2.97492e-07	-13.15	2.44318	2.86168e-11	-12.35	2.79435	3.75283e-13
-14.35	2	1.46611e-10	-16.05	1.47205	2.5535e-07	-13.15	2.45455	2.3328e-11	-12.35	2.80645	3.01113e-13
-14.35	2.01042	1.20768e-10	-16.05	1.48137	2.18964e-07	-13.15	2.46591	1.8999e-11	-12.35	2.81855	2.41383e-13
-14.35	2.02083	9.93911e-11	-16.05	1.49068	1.87583e-07	-13.15	2.47727	1.54589e-11	-12.35	2.83065	1.93325e-13
-14.35	2.03125	8.17258e-11	-16.05	1.5	1.60548e-07	-13.15	2.48864	1.25668e-11	-12.35	2.84274	1.54695e-13
-14.35	2.04167	6.71407e-11	-16.05	1.50932	1.37282e-07	-13.15	2.5	1.02062e-11	-12.35	2.85484	1.23672e-13
-14.35	2.05208	5.51095e-11	-16.05	1.51863	1.1728e-07	-13.15	2.51136	8.28134e-12	-12.35	2.86693	9.87812e-14
-14.35	2.0625	4.51941e-11	-16.05	1.52795	1.00102e-07	-13.15	2.52273	6.71328e-12	-12.35	2.87903	7.88286e-14
-14.35	2.07292	3.70298e-11	-16.05	1.53727	8.53644e-08	-13.15	2.53409	5.43709e-12	-12.35	2.89113	6.28493e-14
-14.35	2.08333	3.03134e-11	-16.05	1.54658	7.27323e-08	-13.15	2.54546	4.39943e-12	-12.35	2.90323	5.0064e-14
-14.35	2.09375	2.47932e-11	-16.05	1.5559	6.19154e-08	-13.15	2.55682	3.55651e-12	-12.35	2.91532	3.98437e-14
-14.35	2.10417	2.02602e-11	-16.05	1.56522	5.26616e-08	-13.15	2.56818	2.87244e-12	-12.35	2.92742	3.16812e-14
-14.35	2.11458	1.65413e-11	-16.05	1.57453	4.47523e-08	-13.15	2.57955	2.31781e-12	-12.35	2.93952	2.51683e-14
-14.35	2.125	1.3493e-11	-16.05	1.58385	3.79984e-08	-13.15	2.59091	1.86854e-12	-12.35	2.95161	1.99763e-14
-14.35	2.13542	1.09966e-11	-16.05	1.59317	3.22363e-08	-13.15	2.60227	1.50497e-12	-12.35	2.96371	1.58412e-14
-14.35	2.14583	8.95413e-12	-16.05	1.60248	2.73247e-08	-13.15	2.61364	1.21102e-12	-12.35	2.97581	1.25507e-14
-14.35	2.15625	7.28452e-12	-16.05	1.6118	2.31418e-08	-13.15	2.625	9.73596e-13	-12.35	2.9879	9.93487e-15
-14.35	2.16667	5.92094e-12	-16.05	1.62112	1.95826e-08	-13.15	2.63636	7.81998e-13	-12.35	3	7.85718e-15
-14.35	2.17708	4.80832e-12	-16.05	1.63043	1.65567e-08	-13.15	2.64773	6.27529e-13	-12.3	0	0.00152
-14.35	2.1875	3.9013e-12	-16.05	1.63975	1.39865e-08	-13.15	2.65909	5.03111e-13	-12.3	0.0121	0.00245
-14.35	2.19792	3.16255e-12	-16.05	1.64907	1.18053e-08	-13.15	2.67046	4.02991e-13	-12.3	0.02419	0.00388
-14.35	2.20833	2.5614e-12	-16.05	1.65839	9.95568e-09	-13.15	2.68182	3.225e-13	-12.3	0.03629	0.00545
-14.35	2.21875	2.07267e-12	-16.05	1.6677	8.3887e-09	-13.15	2.69318	2.5785e-13	-12.3	0.04839	0.00715
-14.35	2.22917	1.6757e-12	-16.05	1.67702	7.06228e-09	-13.15	2.70455	2.05972e-13	-12.3	0.06048	0.00892
-14.35	2.23958	1.35355e-12	-16.05	1.68634	5.94048e-09	-13.15	2.71591	1.64381e-13	-12.3	0.07258	0.01064
-14.35	2.25	1.09236e-12	-16.05	1.69565	4.99254e-09	-13.15	2.72727	1.31069e-13	-12.3	0.08468	0.01223
-14.35	2.26042	8.80788e-13	-16.05	1.70497	4.19222e-09	-13.15	2.73864	1.04412e-13	-12.3	0.09677	0.01359
-14.35	2.27083	7.09562e-13	-16.05	1.71429	3.51711e-09	-13.15	2.75	8.3101e-14	-12.3	0.10887	0.01466
-14.35	2.28125	5.71114e-13	-16.05	1.7236	2.94814e-09	-13.15	2.76136	6.60796e-14	-12.3	0.12097	0.01538
-14.35	2.29167	4.59272e-13	-16.05	1.73292	2.46903e-09	-13.15	2.77273	5.24969e-14	-12.3	0.13306	0.01571
-14.35	2.30208	3.69005e-13	-16.05	1.74224	2.06595e-09	-13.15	2.78409	4.16682e-14	-12.3	0.14516	0.01564
-14.35	2.3125	2.96217e-13	-16.05	1.75155	1.72713e-09	-13.15	2.79546	3.30432e-14	-12.3	0.15726	0.01515
-14.35	2.32292	2.37576e-13	-16.05	1.76087	1.44259e-09	-13.15	2.80682	2.61798e-14	-12.3	0.16936	0.01426
-14.35	2.33333	1.90376e-13	-16.05	1.77019	1.20384e-09	-13.15	2.81818	2.07232e-14	-12.3	0.18145	0.01301
-14.35	2.34375	1.52419e-13	-16.05	1.7795	1.0037e-09	-13.15	2.82955	1.6389e-14	-12.3	0.19355	0.01144
-14.35	2.35417	1.21922e-13	-16.05	1.78882	8.36074e-10	-13.15	2.84091	1.29496e-14	-12.3	0.20564	0.00961
-14.35	2.36458	9.74416e-14	-16.05	1.79814	6.95808e-10	-13.15	2.85227	1.02228e-14	-12.3	0.21774	0.00757
-14.35	2.375	7.78083e-14	-16.05	1.80745	5.78544e-10	-13.15	2.86364	8.06284e-15	-12.3	0.22984	0.00541
-14.35	2.38542	6.20764e-14	-16.05	1.81677	4.80601e-10	-13.15	2.875	6.35354e-15	-12.3	0.24194	0.00319
-14.35	2.39583	4.94821e-14	-16.05	1.82609	3.98871e-10	-13.15	2.88636	5.00209e-15	-12.3	0.25403	0.000988292
-14.35	2.40625	3.94086e-14	-16.05	1.8354	3.30734e-10	-13.15	2.89773	3.93456e-15	-12.3	0.26613	0.00114
-14.35	2.41667	3.13585e-14	-16.05	1.84472	2.73982e-10	-13.15	2.90909	3.09207e-15	-12.3	0.27823	0.00313
-14.35	2.42708	2.49311e-14	-16.05	1.85404	2.26757e-10	-13.15	2.92046	2.4278e-15	-12.3	0.29032	0.00491
-14.35	2.4375	1.9804e-14	-16.05	1.86335	1.87497e-10	-13.15	2.93182	1.90452e-15	-12.3	0.30242	0.00647
-14.35	2.44792	1.57176e-14	-16.05	1.87267	1.54889e-10	-13.15	2.94318	1.49269e-15	-12.3	0.31452	0.00776
-14.35	2.45833	1.24637e-14	-16.05	1.88199	1.27832e-10	-13.15	2.95455	1.16886e-15	-12.3	0.32661	0.00876
-14.35	2.46875	9.87493e-15	-16.05	1.8913	1.05403e-10	-13.15	2.96591	9.14462e-16	-12.3	0.33871	0.00947
-14.35	2.47917	7.81712e-15	-16.05	1.90062	8.68269e-11	-13.15	2.97727	7.14793e-16	-12.3	0.35081	0.0099
-14.35	2.48958	6.18283e-15	-16.05	1.90994	7.14574e-11	-13.15	2.98864	5.58221e-16	-12.3	0.3629	0.01006
-14.35	2.5	4.88603e-15	-16.05	1.91926	5.87528e-11	-13.15	3	4.35556e-16	-12.3	0.375	0.00997
-14.35	2.51042	3.85793e-15	-16.05	1.92857	4.82614e-11	-13.1	0	0.00289	-12.3	0.3871	0.00966
-14.35	2.52083	3.04357e-15	-16.05	1.93789	3.96059e-11	-13.1	0.01136	0.00442	-12.3	0.39919	0.00918
-14.35	2.53125	2.39907e-15	-16.05	1.9472	3.24718e-11	-13.1	0.02273	0.00656	-12.3	0.41129	0.00857
-14.35	2.54167	1.88944e-15	-16.05	1.95652	2.65976e-11	-13.1	0.03409	0.00861	-12.3	0.42339	0.00787
-14.35	2.55208	1.48682e-15	-16.05	1.96584	2.17653e-11	-13.1	0.04546	0.01074	-12.3	0.43548	0.00714
-14.35	2.5625	1.169e-15	-16.05	1.97516	1.7794e-11	-13.1	0.05682	0.01296	-12.3	0.44758	0.00642
-14.35	2.57292	9.18342e-16	-16.05	1.98447	1.45335e-11	-13.1	0.06818	0.01521	-12.3	0.45968	0.00576
-14.35	2.58333	7.20825e-16	-16.05	1.99379	1.18592e-11	-13.1	0.07955	0.01744	-12.3	0.47177	0.00521
-14.35	2.59375	5.65316e-16	-16.05	2.00311	9.66771e-12	-13.1	0.09091	0.01956	-12.3	0.48387	0.00479
-14.35	2.60417	4.42984e-16	-16.05	2.01242	7.87373e-12	-13.1	0.10227	0.02152	-12.3	0.49597	0.00452
-14.35	2.61458	3.46834e-16	-16.05	2.02174	6.40654e-12	-13.1	0.11364	0.02326	-12.3	0.50806	0.00438
-14.35	2.625	2.71327e-16	-16.05	2.03106	5.20779e-12	-13.1	0.125	0.02471	-12.3	0.52016	0.00434
-14.35	2.63542	2.12082e-16	-16.05	2.04037	4.22931e-12	-13.1	0.13636	0.02585	-12.3	0.53226	0.00437
-14.35	2.64583	1.65635e-16	-16.05	2.04969	3.43141e-12	-13.1	0.14773	0.02664	-12.3	0.54436	0.00441
-14.35	2.65625	1.29253e-16	-16.05	2.05901	2.7814e-12	-13.1	0.15909	0.02707	-12.3	0.55645	0.00445
-14.35	2.66667	1.00778e-16	-16.05	2.06832	2.25237e-12	-13.1	0.17046	0.02714	-12.3	0.56855	0.00446
-14.35	2.67708	7.8512e-17	-16.05	2.07764	1.82224e-12	-13.1	0.18182	0.02685	-12.3	0.58064	0.00444
-14.35	2.6875	6.11147e-17	-16.05	2.08696	1.47284e-12	-13.1	0.19318	0.02622	-12.3	0.59274	0.00438
-14.35	2.69792	4.75332e-17	-16.05	2.09627	1.18931e-12	-13.1	0.20455	0.02527	-12.3	0.60484	0.00428
-14.35	2.70833	3.69394e-17	-16.05	2.10559	9.59454e-13	-13.1	0.21591	0.02405	-12.3	0.61694	0.00416
-14.35	2.71875	2.86831e-17	-16.05	2.11491	7.73285e-13	-13.1	0.22727	0.0226	-12.3	0.62903	0.00401
-14.35	2.72917	2.22538e-17	-16.05	2.12422	6.2265e-13	-13.1	0.23864	0.02096	-12.3	0.64113	0.00385
-14.35	2.73958	1.72515e-17	-16.05	2.13354	5.00885e-13	-13.1	0.25	0.01919	-12.3	0.65323	0.00369
-14.35	2.75	1.33627e-17	-16.05	2.14286	4.0255e-13	-13.1	0.26136	0.01734	-12.3	0.66532	0.00352
-14.35	2.76042	1.0342e-17	-16.05	2.15217	3.23215e-13	-13.1	0.27273	0.01547	-12.3	0.67742	0.00335
-14.35	2.77083	7.9976e-18	-16.05	2.16149	2.59271e-13	-13.1	0.28409	0.01365	-12.3	0.68952	0.0032
-14.35	2.78125	6.1796e-18	-16.05	2.17081	2.07781e-13	-13.1	0.29546	0.01194	-12.3	0.70161	0.00305
-14.35	2.79167	4.77096e-18	-16.05	2.18012	1.6636e-13	-13.1	0.30682	0.01043	-12.3	0.71371	0.00291
-14.35	2.80208	3.68042e-18	-16.05	2.18944	1.33071e-13	-13.1	0.31818	0.00917	-12.3	0.72581	0.00278
-14.35	2.8125	2.83684e-18	-16.05	2.19876	1.06343e-13	-13.1	0.32954	0.00825	-12.3	0.7379	0.00266
-14.35	2.82292	2.18483e-18	-16.05	2.20808	8.49031e-14	-13.1	0.34091	0.0077	-12.3	0.75	0.00254
-14.35	2.83333	1.68131e-18	-16.05	2.21739	6.77224e-14	-13.1	0.35227	0.00751	-12.3	0.7621	0.00243
-14.35	2.84375	1.29278e-18	-16.05	2.22671	5.39677e-14	-13.1	0.36364	0.0076	-12.3	0.77419	0.00233
-14.35	2.85417	9.93229e-19	-16.05	2.23603	4.29663e-14	-13.1	0.375	0.00788	-12.3	0.78629	0.00223
-14.35	2.86458	7.62467e-19	-16.05	2.24534	3.41755e-14	-13.1	0.38636	0.00825	-12.3	0.79839	0.00213
-14.35	2.875	5.84843e-19	-16.05	2.25466	2.71579e-14	-13.1	0.39773	0.00863	-12.3	0.81048	0.00203
-14.35	2.88542	4.48235e-19	-16.05	2.26397	2.15612e-14	-13.1	0.40909	0.00897	-12.3	0.82258	0.00193
-14.35	2.89583	3.43257e-19	-16.05	2.27329	1.71018e-14	-13.1	0.42046	0.00925	-12.3	0.83468	0.00184
-14.35	2.90625	2.62653e-19	-16.05	2.28261	1.35521e-14	-13.1	0.43182	0.00944	-12.3	0.84677	0.00175
-14.35	2.91667	2.00813e-19	-16.05	2.29193	1.07292e-14	-13.1	0.44318	0.00955	-12.3	0.85887	0.00166
-14.35	2.92708	1.53409e-19	-16.05	2.30124	8.48641e-15	-13.1	0.45454	0.00957	-12.3	0.87097	0.00157
-14.35	2.9375	1.171e-19	-16.05	2.31056	6.7062e-15	-13.1	0.46591	0.00952	-12.3	0.88306	0.00149
-14.35	2.94792	8.93124e-20	-16.05	2.31988	5.29451e-15	-13.1	0.47727	0.00939	-12.3	0.89516	0.00141
-14.35	2.95833	6.80637e-20	-16.05	2.32919	4.17612e-15	-13.1	0.48864	0.0092	-12.3	0.90726	0.00133
-14.35	2.96875	5.18284e-20	-16.05	2.33851	3.29091e-15	-13.1	0.5	0.00897	-12.3	0.91936	0.00126
-14.35	2.97917	3.94338e-20	-16.05	2.34783	2.59095e-15	-13.1	0.51136	0.00869	-12.3	0.93145	0.00118
-14.35	2.98958	2.99791e-20	-16.05	2.35714	2.03797e-15	-13.1	0.52273	0.00839	-12.3	0.94355	0.00112
-14.35	3	2.27729e-20	-16.05	2.36646	1.60154e-15	-13.1	0.53409	0.00807	-12.3	0.95564	0.00105
-14.3	0	0.00148	-16.05	2.37578	1.25741e-15	-13.1	0.54546	0.00775	-12.3	0.96774	0.000987769
-14.3	0.01042	0.00213	-16.05	2.38509	9.86313e-16	-13.1	0.55682	0.00742	-12.3	0.97984	0.000928011
-14.3	0.02083	0.00291	-16.05	2.39441	7.72953e-16	-13.1	0.56818	0.0071	-12.3	0.99194	0.000871061
-14.3	0.03125	0.00338	-16.05	2.40373	6.0519e-16	-13.1	0.57954	0.00679	-12.3	1.00403	0.00081683
-14.3	0.04167	0.00361	-16.05	2.41304	4.73404e-16	-13.1	0.59091	0.0065	-12.3	1.01613	0.000765227
-14.3	0.05208	0.00364	-16.05	2.42236	3.69975e-16	-13.1	0.60227	0.00622	-12.3	1.02823	0.00071616
-14.3	0.0625	0.00349	-16.05	2.43168	2.88879e-16	-13.1	0.61364	0.00595	-12.3	1.04032	0.000669539
-14.3	0.07292	0.00318	-16.05	2.44099	2.25352e-16	-13.1	0.625	0.00571	-12.3	1.05242	0.000625276
-14.3	0.08333	0.00277	-16.05	2.45031	1.75634e-16	-13.1	0.63636	0.00548	-12.3	1.06452	0.000583286
-14.3	0.09375	0.0023	-16.05	2.45963	1.3676e-16	-13.1	0.64773	0.00526	-12.3	1.07661	0.000543491
-14.3	0.10417	0.00188	-16.05	2.46894	1.06393e-16	-13.1	0.65909	0.00505	-12.3	1.08871	0.000505812
-14.3	0.11458	0.00169	-16.05	2.47826	8.26938e-17	-13.1	0.67046	0.00485	-12.3	1.10081	0.000470177
-14.3	0.125	0.00189	-16.05	2.48758	6.42148e-17	-13.1	0.68182	0.00466	-12.3	1.1129	0.000436515
-14.3	0.13542	0.00238	-16.05	2.49689	4.98199e-17	-13.1	0.69318	0.00447	-12.3	1.125	0.000404761
-14.3	0.14583	0.00301	-16.05	2.50621	3.86167e-17	-13.1	0.70454	0.00429	-12.3	1.1371	0.000374847
-14.3	0.15625	0.00366	-16.05	2.51553	2.99056e-17	-13.1	0.71591	0.00411	-12.3	1.14919	0.000346711
-14.3	0.16667	0.00427	-16.05	2.52485	2.31386e-17	-13.1	0.72727	0.00393	-12.3	1.16129	0.00032029
-14.3	0.17708	0.0048	-16.05	2.53416	1.78866e-17	-13.1	0.73864	0.00376	-12.3	1.17339	0.00029552
-14.3	0.1875	0.00521	-16.05	2.54348	1.38141e-17	-13.1	0.75	0.00359	-12.3	1.18548	0.000272338
-14.3	0.19792	0.0055	-16.05	2.5528	1.06593e-17	-13.1	0.76136	0.00342	-12.3	1.19758	0.000250681
-14.3	0.20833	0.00566	-16.05	2.56211	8.21749e-18	-13.1	0.77273	0.00326	-12.3	1.20968	0.000230485
-14.3	0.21875	0.00568	-16.05	2.57143	6.32934e-18	-13.1	0.78409	0.0031	-12.3	1.22177	0.000211684
-14.3	0.22917	0.00557	-16.05	2.58074	4.87064e-18	-13.1	0.79546	0.00294	-12.3	1.23387	0.000194211
-14.3	0.23958	0.00533	-16.05	2.59006	3.74474e-18	-13.1	0.80682	0.00279	-12.3	1.24597	0.000178
-14.3	0.25	0.00498	-16.05	2.59938	2.87652e-18	-13.1	0.81818	0.00265	-12.3	1.25807	0.000162985
-14.3	0.26042	0.00454	-16.05	2.6087	2.20761e-18	-13.1	0.82954	0.00251	-12.3	1.27016	0.000149098
-14.3	0.27083	0.00402	-16.05	2.61801	1.69272e-18	-13.1	0.84091	0.00237	-12.3	1.28226	0.000136273
-14.3	0.28125	0.00346	-16.05	2.62733	1.29676e-18	-13.1	0.85227	0.00224	-12.3	1.29435	0.000124444
-14.3	0.29167	0.00287	-16.05	2.63665	9.92532e-19	-13.1	0.86364	0.00212	-12.3	1.30645	0.000113548
-14.3	0.30208	0.0023	-16.05	2.64596	7.58997e-19	-13.1	0.875	0.002	-12.3	1.31855	0.000103523
-14.3	0.3125	0.00179	-16.05	2.65528	5.79891e-19	-13.1	0.88636	0.00189	-12.3	1.33065	9.43076e-05
-14.3	0.32292	0.00142	-16.05	2.6646	4.42654e-19	-13.1	0.89773	0.00178	-12.3	1.34274	8.58454e-05
-14.3	0.33333	0.00128	-16.05	2.67391	3.37594e-19	-13.1	0.90909	0.00167	-12.3	1.35484	7.80812e-05
-14.3	0.34375	0.00139	-16.05	2.68323	2.57239e-19	-13.1	0.92046	0.00158	-12.3	1.36694	7.09631e-05
-14.3	0.35417	0.00164	-16.05	2.69255	1.95835e-19	-13.1	0.93182	0.00148	-12.3	1.37903	6.44422e-05
-14.3	0.36458	0.00193	-16.05	2.70186	1.48956e-19	-13.1	0.94318	0.00139	-12.3	1.39113	5.84724e-05
-14.3	0.375	0.00221	-16.05	2.71118	1.13198e-19	-13.1	0.95454	0.00131	-12.3	1.40323	5.3011e-05
-14.3	0.38542	0.00243	-16.05	2.7205	8.59474e-20	-13.1	0.96591	0.00123	-12.3	1.41532	4.80177e-05
-14.3	0.39583	0.00261	-16.05	2.72981	6.51989e-20	-13.1	0.97727	0.00115	-12.3	1.42742	4.34557e-05
-14.3	0.40625	0.00272	-16.05	2.73913	4.94154e-20	-13.1	0.98864	0.00108	-12.3	1.43952	3.92904e-05
-14.3	0.41667	0.00278	-16.05	2.74845	3.74195e-20	-13.1	1	0.00101	-12.3	1.45161	3.54901e-05
-14.3	0.42708	0.00278	-16.05	2.75776	2.83106e-20	-13.1	1.01136	0.000940363	-12.3	1.46371	3.20254e-05
-14.3	0.4375	0.00274	-16.05	2.76708	2.14001e-20	-13.1	1.02273	0.000878122	-12.3	1.47581	2.88692e-05
-14.3	0.44792	0.00266	-16.05	2.7764	1.6162e-20	-13.1	1.03409	0.000819262	-12.3	1.4879	2.59964e-05
-14.3	0.45833	0.00255	-16.05	2.78571	1.21953e-20	-13.1	1.04546	0.000763654	-12.3	1.5	2.33839e-05
-14.3	0.46875	0.00242	-16.05	2.79503	9.194e-21	-13.1	1.05682	0.000711172	-12.3	1.5121	2.10103e-05
-14.3	0.47917	0.00227	-16.05	2.80435	6.92521e-21	-13.1	1.06818	0.000661691	-12.3	1.52419	1.88561e-05
-14.3	0.48958	0.00211	-16.05	2.81366	5.21168e-21	-13.1	1.07955	0.000615087	-12.3	1.53629	1.69029e-05
-14.3	0.5	0.00195	-16.05	2.82298	3.91867e-21	-13.1	1.09091	0.000571238	-12.3	1.54839	1.5134e-05
-14.3	0.51042	0.0018	-16.05	2.8323	2.94386e-21	-13.1	1.10227	0.000530025	-12.3	1.56048	1.35339e-05
-14.3	0.52083	0.00165	-16.05	2.84162	2.20959e-21	-13.1	1.11364	0.00049133	-12.3	1.57258	1.20881e-05
-14.3	0.53125	0.00152	-16.05	2.85093	1.65701e-21	-13.1	1.125	0.000455037	-12.3	1.58468	1.07835e-05
-14.3	0.54167	0.00139	-16.05	2.86025	1.24152e-21	-13.1	1.13636	0.000421033	-12.3	1.59677	9.60761e-06
-14.3	0.55208	0.00128	-16.05	2.86957	9.29399e-22	-13.1	1.14773	0.000389207	-12.3	1.60887	8.54925e-06
-14.3	0.5625	0.00119	-16.05	2.87888	6.95133e-22	-13.1	1.15909	0.000359451	-12.3	1.62097	7.59789e-06
-14.3	0.57292	0.00111	-16.05	2.8882	5.1946e-22	-13.1	1.17046	0.00033166	-12.3	1.63307	6.74387e-06
-14.3	0.58333	0.00105	-16.05	2.89752	3.87842e-22	-13.1	1.18182	0.000305732	-12.3	1.64516	5.97826e-06
-14.3	0.59375	0.000996197	-16.05	2.90683	2.89318e-22	-13.1	1.19318	0.000281566	-12.3	1.65726	5.29287e-06
-14.3	0.60417	0.000960185	-16.05	2.91615	2.15633e-22	-13.1	1.20455	0.000259066	-12.3	1.66935	4.68013e-06
-14.3	0.61458	0.000936589	-16.05	2.92547	1.60574e-22	-13.1	1.21591	0.000238139	-12.3	1.68145	4.1331e-06
-14.3	0.625	0.000923771	-16.05	2.93478	1.19469e-22	-13.1	1.22727	0.000218695	-12.3	1.69355	3.64542e-06
-14.3	0.63542	0.000919771	-16.05	2.9441	8.88079e-23	-13.1	1.23864	0.000200646	-12.3	1.70565	3.21126e-06
-14.3	0.64583	0.000922436	-16.05	2.95342	6.59583e-23	-13.1	1.25	0.00018391	-12.3	1.71774	2.82527e-06
-14.3	0.65625	0.000929576	-16.05	2.96273	4.89448e-23	-13.1	1.26136	0.000168406	-12.3	1.72984	2.4826e-06
-14.3	0.66667	0.000939103	-16.05	2.97205	3.62881e-23	-13.1	1.27273	0.000154057	-12.3	1.74194	2.17879e-06
-14.3	0.67708	0.000949147	-16.05	2.98137	2.68808e-23	-13.1	1.28409	0.000140791	-12.3	1.75403	1.90982e-06
-14.3	0.6875	0.000958124	-16.05	2.99068	1.98948e-23	-13.1	1.29546	0.000128538	-12.3	1.76613	1.67202e-06
-14.3	0.69792	0.000964767	-16.05	3	1.47115e-23	-13.1	1.30682	0.000117232	-12.3	1.77823	1.46205e-06
-14.3	0.70833	0.000968126	-16	0	0.00163	-13.1	1.31818	0.000106809	-12.3	1.79032	1.27691e-06
-14.3	0.71875	0.000967549	-16	0.00932	0.00226	-13.1	1.32955	9.72113e-05	-12.3	1.80242	1.11389e-06
-14.3	0.72917	0.000962651	-16	0.01863	0.00335	-13.1	1.34091	8.83814e-05	-12.3	1.81452	9.70529e-07
-14.3	0.73958	0.000953278	-16	0.02795	0.00437	-13.1	1.35227	8.02664e-05	-12.3	1.82661	8.44625e-07
-14.3	0.75	0.000939471	-16	0.03727	0.00539	-13.1	1.36364	7.28163e-05	-12.3	1.83871	7.34196e-07
-14.3	0.76042	0.000921422	-16	0.04658	0.00641	-13.1	1.375	6.59837e-05	-12.3	1.85081	6.37465e-07
-14.3	0.77083	0.000899444	-16	0.0559	0.00739	-13.1	1.38636	5.97243e-05	-12.3	1.8629	5.52843e-07
-14.3	0.78125	0.000873933	-16	0.06522	0.00827	-13.1	1.39773	5.39963e-05	-12.3	1.875	4.78906e-07
-14.3	0.79167	0.000845343	-16	0.07453	0.00902	-13.1	1.40909	4.87604e-05	-12.3	1.8871	4.14388e-07
-14.3	0.80208	0.000814158	-16	0.08385	0.00958	-13.1	1.42046	4.398e-05	-12.3	1.89919	3.58159e-07
-14.3	0.8125	0.000780874	-16	0.09317	0.00994	-13.1	1.43182	3.96205e-05	-12.3	1.91129	3.09214e-07
-14.3	0.82292	0.000745979	-16	0.10248	0.01006	-13.1	1.44318	3.56497e-05	-12.3	1.92339	2.66661e-07
-14.3	0.83333	0.000709941	-16	0.1118	0.00995	-13.1	1.45455	3.20373e-05	-12.3	1.93548	2.29711e-07
-14.3	0.84375	0.0006732	-16	0.12112	0.00961	-13.1	1.46591	2.87551e-05	-12.3	1.94758	1.97665e-07
-14.3	0.85417	0.000636158	-16	0.13044	0.00905	-13.1	1.47727	2.57768e-05	-12.3	1.95968	1.69905e-07
-14.3	0.86458	0.000599178	-16	0.13975	0.0083	-13.1	1.48864	2.30776e-05	-12.3	1.97177	1.45886e-07
-14.3	0.875	0.000562578	-16	0.14907	0.0074	-13.1	1.5	2.06348e-05	-12.3	1.98387	1.25128e-07
-14.3	0.88542	0.000526634	-16	0.15839	0.00641	-13.1	1.51136	1.84268e-05	-12.3	1.99597	1.07209e-07
-14.3	0.89583	0.000491579	-16	0.1677	0.0054	-13.1	1.52273	1.64339e-05	-12.3	2.00807	9.17588e-08
-14.3	0.90625	0.000457606	-16	0.17702	0.00446	-13.1	1.53409	1.46375e-05	-12.3	2.02016	7.84526e-08
-14.3	0.91667	0.000424869	-16	0.18634	0.00373	-13.1	1.54546	1.30206e-05	-12.3	2.03226	6.70058e-08
-14.3	0.92708	0.000393489	-16	0.19565	0.00337	-13.1	1.55682	1.15672e-05	-12.3	2.04435	5.71695e-08
-14.3	0.9375	0.000363553	-16	0.20497	0.00345	-13.1	1.56818	1.02627e-05	-12.3	2.05645	4.87267e-08
-14.3	0.94792	0.000335122	-16	0.21429	0.00385	-13.1	1.57955	9.09341e-06	-12.3	2.06855	4.14879e-08
-14.3	0.95833	0.000308231	-16	0.2236	0.00439	-13.1	1.59091	8.04688e-06	-12.3	2.08065	3.52883e-08
-14.3	0.96875	0.000282893	-16	0.23292	0.00492	-13.1	1.60227	7.11154e-06	-12.3	2.09274	2.99845e-08
-14.3	0.97917	0.000259104	-16	0.24224	0.00537	-13.1	1.61364	6.27678e-06	-12.3	2.10484	2.5452e-08
-14.3	0.98958	0.000236844	-16	0.25155	0.00569	-13.1	1.625	5.53284e-06	-12.3	2.11693	2.15828e-08
-14.3	1	0.00021608	-16	0.26087	0.00586	-13.1	1.63636	4.8708e-06	-12.3	2.12903	1.82833e-08
-14.3	1.01042	0.000196769	-16	0.27019	0.00588	-13.1	1.64773	4.28249e-06	-12.3	2.14113	1.54728e-08
-14.3	1.02083	0.000178861	-16	0.2795	0.00575	-13.1	1.65909	3.76043e-06	-12.3	2.15323	1.30812e-08
-14.3	1.03125	0.000162298	-16	0.28882	0.00549	-13.1	1.67046	3.29782e-06	-12.3	2.16532	1.10483e-08
-14.3	1.04167	0.000147017	-16	0.29814	0.00511	-13.1	1.68182	2.88848e-06	-12.3	2.17742	9.3221e-09
-14.3	1.05208	0.000132955	-16	0.30745	0.00464	-13.1	1.69318	2.52678e-06	-12.3	2.18952	7.85784e-09
-14.3	1.0625	0.000120043	-16	0.31677	0.00411	-13.1	1.70455	2.20762e-06	-12.3	2.20161	6.61706e-09
-14.3	1.07292	0.000108215	-16	0.32609	0.00354	-13.1	1.71591	1.92639e-06	-12.3	2.21371	5.56674e-09
-14.3	1.08333	9.74026e-05	-16	0.3354	0.00297	-13.1	1.72727	1.67892e-06	-12.3	2.22581	4.67857e-09
-14.3	1.09375	8.75394e-05	-16	0.34472	0.00242	-13.1	1.73864	1.46146e-06	-12.3	2.2379	3.92828e-09
-14.3	1.10417	7.85602e-05	-16	0.35404	0.00195	-13.1	1.75	1.27063e-06	-12.3	2.25	3.29511e-09
-14.3	1.11458	7.04016e-05	-16	0.36335	0.00159	-13.1	1.76136	1.10339e-06	-12.3	2.2621	2.76133e-09
-14.3	1.125	6.30026e-05	-16	0.37267	0.00139	-13.1	1.77273	9.57021e-07	-12.3	2.27419	2.31178e-09
-14.3	1.13542	5.63048e-05	-16	0.38199	0.00137	-13.1	1.78409	8.29089e-07	-12.3	2.28629	1.93355e-09
-14.3	1.14583	5.02524e-05	-16	0.3913	0.00147	-13.1	1.79546	7.17417e-07	-12.3	2.29839	1.61566e-09
-14.3	1.15625	4.47927e-05	-16	0.40062	0.00163	-13.1	1.80682	6.20064e-07	-12.3	2.31048	1.34873e-09
-14.3	1.16667	3.98759e-05	-16	0.40994	0.00178	-13.1	1.81818	5.35305e-07	-12.3	2.32258	1.12483e-09
-14.3	1.17708	3.54552e-05	-16	0.41925	0.0019	-13.1	1.82955	4.61602e-07	-12.3	2.33468	9.3721e-10
-14.3	1.1875	3.1487e-05	-16	0.42857	0.00199	-13.1	1.84091	3.97596e-07	-12.3	2.34677	7.8014e-10
-14.3	1.19792	2.79302e-05	-16	0.43789	0.00203	-13.1	1.85227	3.42079e-07	-12.3	2.35887	6.48778e-10
-14.3	1.20833	2.47472e-05	-16	0.44721	0.00203	-13.1	1.86364	2.93985e-07	-12.3	2.37097	5.39024e-10
-14.3	1.21875	2.19026e-05	-16	0.45652	0.00201	-13.1	1.875	2.52372e-07	-12.3	2.38307	4.47414e-10
-14.3	1.22917	1.93642e-05	-16	0.46584	0.00195	-13.1	1.88636	2.16411e-07	-12.3	2.39516	3.71024e-10
-14.3	1.23958	1.71021e-05	-16	0.47515	0.00188	-13.1	1.89773	1.85372e-07	-12.3	2.40726	3.07387e-10
-14.3	1.25	1.50888e-05	-16	0.48447	0.00179	-13.1	1.90909	1.58612e-07	-12.3	2.41935	2.54425e-10
-14.3	1.26042	1.32993e-05	-16	0.49379	0.0017	-13.1	1.92046	1.35568e-07	-12.3	2.43145	2.10391e-10
-14.3	1.27083	1.17108e-05	-16	0.50311	0.00161	-13.1	1.93182	1.15749e-07	-12.3	2.44355	1.73816e-10
-14.3	1.28125	1.03022e-05	-16	0.51242	0.00152	-13.1	1.94318	9.87219e-08	-12.3	2.45565	1.43464e-10
-14.3	1.29167	9.05477e-06	-16	0.52174	0.00144	-13.1	1.95455	8.41106e-08	-12.3	2.46774	1.18302e-10
-14.3	1.30208	7.95122e-06	-16	0.53106	0.00137	-13.1	1.96591	7.15866e-08	-12.3	2.47984	9.74627e-11
-14.3	1.3125	6.97602e-06	-16	0.54037	0.0013	-13.1	1.97727	6.08639e-08	-12.3	2.49193	8.02193e-11
-14.3	1.32292	6.11514e-06	-16	0.54969	0.00124	-13.1	1.98864	5.16936e-08	-12.3	2.50403	6.59654e-11
-14.3	1.33333	5.35596e-06	-16	0.55901	0.00118	-13.1	2	4.38597e-08	-12.3	2.51613	5.41939e-11
-14.3	1.34375	4.68711e-06	-16	0.56832	0.00113	-13.1	2.01136	3.71748e-08	-12.3	2.52823	4.44817e-11
-14.3	1.35417	4.0984e-06	-16	0.57764	0.00108	-13.1	2.02273	3.14766e-08	-12.3	2.54032	3.64763e-11
-14.3	1.36458	3.5807e-06	-16	0.58696	0.00103	-13.1	2.03409	2.66248e-08	-12.3	2.55242	2.98841e-11
-14.3	1.375	3.12584e-06	-16	0.59627	0.00098663	-13.1	2.04546	2.24981e-08	-12.3	2.56452	2.44606e-11
-14.3	1.38542	2.72656e-06	-16	0.60559	0.000939303	-13.1	2.05682	1.89919e-08	-12.3	2.57661	2.00029e-11
-14.3	1.39583	2.37635e-06	-16	0.61491	0.000892382	-13.1	2.06818	1.6016e-08	-12.3	2.58871	1.63426e-11
-14.3	1.40625	2.06944e-06	-16	0.62422	0.000846029	-13.1	2.07955	1.3493e-08	-12.3	2.60081	1.33398e-11
-14.3	1.41667	1.80069e-06	-16	0.63354	0.000800519	-13.1	2.09091	1.13562e-08	-12.3	2.6129	1.08787e-11
-14.3	1.42708	1.56556e-06	-16	0.64286	0.000756171	-13.1	2.10227	9.54827e-09	-12.3	2.625	8.86354e-12
-14.3	1.4375	1.35999e-06	-16	0.65217	0.000713288	-13.1	2.11364	8.02028e-09	-12.3	2.6371	7.21505e-12
-14.3	1.44792	1.18043e-06	-16	0.66149	0.000672126	-13.1	2.125	6.73021e-09	-12.3	2.64919	5.86778e-12
-14.3	1.45833	1.0237e-06	-16	0.67081	0.000632865	-13.1	2.13636	5.64212e-09	-12.3	2.66129	4.76773e-12
-14.3	1.46875	8.87019e-07	-16	0.68012	0.000595606	-13.1	2.14773	4.72533e-09	-12.3	2.67339	3.87037e-12
-14.3	1.47917	7.67913e-07	-16	0.68944	0.000560372	-13.1	2.15909	3.95366e-09	-12.3	2.68548	3.13904e-12
-14.3	1.48958	6.64211e-07	-16	0.69876	0.000527119	-13.1	2.17046	3.30481e-09	-12.3	2.69758	2.54358e-12
-14.3	1.5	5.73996e-07	-16	0.70808	0.000495755	-13.1	2.18182	2.75977e-09	-12.3	2.70968	2.0592e-12
-14.3	1.51042	4.95581e-07	-16	0.71739	0.000466153	-13.1	2.19318	2.3024e-09	-12.3	2.72177	1.66555e-12
-14.3	1.52083	4.27483e-07	-16	0.72671	0.000438176	-13.1	2.20455	1.91899e-09	-12.3	2.73387	1.34593e-12
-14.3	1.53125	3.68396e-07	-16	0.73603	0.000411684	-13.1	2.21591	1.59789e-09	-12.3	2.74597	1.08665e-12
-14.3	1.54167	3.17175e-07	-16	0.74534	0.000386555	-13.1	2.22727	1.32925e-09	-12.3	2.75807	8.76531e-13
-14.3	1.55208	2.72812e-07	-16	0.75466	0.000362685	-13.1	2.23864	1.10471e-09	-12.3	2.77016	7.06399e-13
-14.3	1.5625	2.34427e-07	-16	0.76397	0.000339998	-13.1	2.25	9.17234e-10	-12.3	2.78226	5.68774e-13
-14.3	1.57292	2.01245e-07	-16	0.77329	0.000318446	-13.1	2.26136	7.60848e-10	-12.3	2.79435	4.57549e-13
-14.3	1.58333	1.72589e-07	-16	0.78261	0.000298003	-13.1	2.27273	6.30526e-10	-12.3	2.80645	3.67742e-13
-14.3	1.59375	1.47866e-07	-16	0.79192	0.000278668	-13.1	2.28409	5.22033e-10	-12.3	2.81855	2.95295e-13
-14.3	1.60417	1.26557e-07	-16	0.80124	0.000260452	-13.1	2.29546	4.31799e-10	-12.3	2.83065	2.36908e-13
-14.3	1.61458	1.0821e-07	-16	0.81056	0.000243378	-13.1	2.30682	3.56826e-10	-12.3	2.84274	1.89894e-13
-14.3	1.625	9.24294e-08	-16	0.81988	0.000227468	-13.1	2.31818	2.94592e-10	-12.3	2.85484	1.52073e-13
-14.3	1.63542	7.887e-08	-16	0.82919	0.00021274	-13.1	2.32955	2.42984e-10	-12.3	2.86693	1.21675e-13
-14.3	1.64583	6.72313e-08	-16	0.83851	0.000199201	-13.1	2.34091	2.00229e-10	-12.3	2.87903	9.72668e-14
-14.3	1.65625	5.72519e-08	-16	0.84783	0.000186839	-13.1	2.35227	1.64842e-10	-12.3	2.89113	7.76849e-14
-14.3	1.66667	4.87042e-08	-16	0.85714	0.000175622	-13.1	2.36364	1.35583e-10	-12.3	2.90323	6.19898e-14
-14.3	1.67708	4.13907e-08	-16	0.86646	0.000165495	-13.1	2.375	1.11412e-10	-12.3	2.91532	4.94214e-14
-14.3	1.6875	3.51397e-08	-16	0.87578	0.000156382	-13.1	2.38636	9.14655e-11	-12.3	2.92742	3.9366e-14
-14.3	1.69792	2.98027e-08	-16	0.88509	0.000148185	-13.1	2.39773	7.50198e-11	-12.3	2.93952	3.13286e-14
-14.3	1.70833	2.52508e-08	-16	0.89441	0.000140795	-13.1	2.40909	6.14739e-11	-12.3	2.95161	2.491e-14
-14.3	1.71875	2.13727e-08	-16	0.90373	0.000134094	-13.1	2.42046	5.0327e-11	-12.3	2.96371	1.97887e-14
-14.3	1.72917	1.80722e-08	-16	0.91304	0.000127962	-13.1	2.43182	4.11631e-11	-12.3	2.97581	1.57064e-14
-14.3	1.73958	1.52663e-08	-16	0.92236	0.000122285	-13.1	2.44318	3.36366e-11	-12.3	2.9879	1.24552e-14
-14.3	1.75	1.28832e-08	-16	0.93168	0.00011696	-13.1	2.45455	2.74608e-11	-12.3	3	9.86815e-15
-14.3	1.76042	1.08615e-08	-16	0.94099	0.000111895	-13.1	2.46591	2.23982e-11	-12.25	0	0.00152
-14.3	1.77083	9.14816e-09	-16	0.95031	0.000107016	-13.1	2.47727	1.8252e-11	-12.25	0.0121	0.00245
-14.3	1.78125	7.69761e-09	-16	0.95963	0.000102265	-13.1	2.48864	1.48596e-11	-12.25	0.02419	0.00388
-14.3	1.79167	6.47084e-09	-16	0.96894	9.75988e-05	-13.1	2.5	1.20866e-11	-12.25	0.03629	0.00545
-14.3	1.80208	5.43439e-09	-16	0.97826	9.29901e-05	-13.1	2.51136	9.82197e-12	-12.25	0.04839	0.00716
-14.3	1.8125	4.55961e-09	-16	0.98758	8.84225e-05	-13.1	2.52273	7.97433e-12	-12.25	0.06048	0.00892
-14.3	1.82292	3.82204e-09	-16	0.99689	8.38903e-05	-13.1	2.53409	6.4683e-12	-12.25	0.07258	0.01065
-14.3	1.83333	3.20079e-09	-16	1.00621	7.93956e-05	-13.1	2.54546	5.24188e-12	-12.25	0.08468	0.01223
-14.3	1.84375	2.67802e-09	-16	1.01553	7.49468e-05	-13.1	2.55682	4.24409e-12	-12.25	0.09677	0.0136
-14.3	1.85417	2.23855e-09	-16	1.02485	7.05562e-05	-13.1	2.56818	3.43308e-12	-12.25	0.10887	0.01467
-14.3	1.86458	1.86949e-09	-16	1.03416	6.62387e-05	-13.1	2.57955	2.77451e-12	-12.25	0.12097	0.01539
-14.3	1.875	1.55984e-09	-16	1.04348	6.20103e-05	-13.1	2.59091	2.24022e-12	-12.25	0.13306	0.01572
-14.3	1.88542	1.30029e-09	-16	1.05279	5.78874e-05	-13.1	2.60227	1.80716e-12	-12.25	0.14516	0.01565
-14.3	1.89583	1.08295e-09	-16	1.06211	5.38853e-05	-13.1	2.61364	1.45649e-12	-12.25	0.15726	0.01516
-14.3	1.90625	9.01125e-10	-16	1.07143	5.00185e-05	-13.1	2.625	1.17279e-12	-12.25	0.16936	0.01428
-14.3	1.91667	7.49153e-10	-16	1.08075	4.62993e-05	-13.1	2.63636	9.43489e-13	-12.25	0.18145	0.01303
-14.3	1.92708	6.22253e-10	-16	1.09006	4.27382e-05	-13.1	2.64773	7.5833e-13	-12.25	0.19355	0.01146
-14.3	1.9375	5.16387e-10	-16	1.09938	3.93437e-05	-13.1	2.65909	6.08954e-13	-12.25	0.20564	0.00962
-14.3	1.94792	4.28152e-10	-16	1.1087	3.61219e-05	-13.1	2.67046	4.88557e-13	-12.25	0.21774	0.00759
-14.3	1.95833	3.54678e-10	-16	1.11801	3.30768e-05	-13.1	2.68182	3.91608e-13	-12.25	0.22984	0.00542
-14.3	1.96875	2.93552e-10	-16	1.12733	3.02103e-05	-13.1	2.69318	3.13612e-13	-12.25	0.24194	0.0032
-14.3	1.97917	2.42746e-10	-16	1.13665	2.75227e-05	-13.1	2.70455	2.50923e-13	-12.25	0.25403	0.000993919
-14.3	1.98958	2.00556e-10	-16	1.14596	2.50124e-05	-13.1	2.71591	2.00583e-13	-12.25	0.26613	0.00115
-14.3	2	1.65553e-10	-16	1.15528	2.26761e-05	-13.1	2.72727	1.60197e-13	-12.25	0.27823	0.00313
-14.3	2.01042	1.36538e-10	-16	1.1646	2.05096e-05	-13.1	2.73864	1.27827e-13	-12.25	0.29032	0.00493
-14.3	2.02083	1.12509e-10	-16	1.17391	1.85074e-05	-13.1	2.75	1.01906e-13	-12.25	0.30242	0.00649
-14.3	2.03125	9.26271e-11	-16	1.18323	1.66632e-05	-13.1	2.76136	8.11673e-14	-12.25	0.31452	0.00778
-14.3	2.04167	7.61915e-11	-16	1.19255	1.49698e-05	-13.1	2.77273	6.4591e-14	-12.25	0.32661	0.00879
-14.3	2.05208	6.26171e-11	-16	1.20186	1.34198e-05	-13.1	2.78409	5.13536e-14	-12.25	0.33871	0.00951
-14.3	2.0625	5.14157e-11	-16	1.21118	1.20052e-05	-13.1	2.79546	4.07924e-14	-12.25	0.35081	0.00994
-14.3	2.07292	4.21809e-11	-16	1.2205	1.07178e-05	-13.1	2.80682	3.2374e-14	-12.25	0.3629	0.0101
-14.3	2.08333	3.45743e-11	-16	1.22981	9.54961e-06	-13.1	2.81818	2.56698e-14	-12.25	0.375	0.01001
-14.3	2.09375	2.83144e-11	-16	1.23913	8.4923e-06	-13.1	2.82955	2.03357e-14	-12.25	0.3871	0.00971
-14.3	2.10417	2.31674e-11	-16	1.24845	7.53786e-06	-13.1	2.84091	1.60955e-14	-12.25	0.39919	0.00923
-14.3	2.11458	1.89393e-11	-16	1.25776	6.67845e-06	-13.1	2.85227	1.2728e-14	-12.25	0.41129	0.00862
-14.3	2.125	1.54692e-11	-16	1.26708	5.90648e-06	-13.1	2.86364	1.00561e-14	-12.25	0.42339	0.00792
-14.3	2.13542	1.26237e-11	-16	1.2764	5.21469e-06	-13.1	2.875	7.93791e-15	-12.25	0.43548	0.00718
-14.3	2.14583	1.02925e-11	-16	1.28571	4.59615e-06	-13.1	2.88636	6.26031e-15	-12.25	0.44758	0.00645
-14.3	2.15625	8.38435e-12	-16	1.29503	4.04434e-06	-13.1	2.89773	4.93284e-15	-12.25	0.45968	0.00579
-14.3	2.16667	6.82393e-12	-16	1.30435	3.55309e-06	-13.1	2.90909	3.88338e-15	-12.25	0.47177	0.00523
-14.3	2.17708	5.549e-12	-16	1.31367	3.11667e-06	-13.1	2.92046	3.05446e-15	-12.25	0.48387	0.00481
-14.3	2.1875	4.50828e-12	-16	1.32298	2.72972e-06	-13.1	2.93182	2.40034e-15	-12.25	0.49597	0.00454
-14.3	2.19792	3.6595e-12	-16	1.3323	2.3873e-06	-13.1	2.94318	1.88462e-15	-12.25	0.50806	0.0044
-14.3	2.20833	2.96789e-12	-16	1.34162	2.08486e-06	-13.1	2.95455	1.47838e-15	-12.25	0.52016	0.00437
-14.3	2.21875	2.40485e-12	-16	1.35093	1.81821e-06	-13.1	2.96591	1.15868e-15	-12.25	0.53226	0.00439
-14.3	2.22917	1.94691e-12	-16	1.36025	1.58352e-06	-13.1	2.97727	9.0731e-16	-12.25	0.54436	0.00444
-14.3	2.23958	1.57477e-12	-16	1.36956	1.37731e-06	-13.1	2.98864	7.0984e-16	-12.25	0.55645	0.00448
-14.3	2.25	1.27264e-12	-16	1.37888	1.19643e-06	-13.1	3	5.54856e-16	-12.25	0.56855	0.0045
-14.3	2.26042	1.02756e-12	-16	1.3882	1.03801e-06	-13.05	0	0.00289	-12.25	0.58064	0.00447
-14.3	2.27083	8.28947e-13	-16	1.39752	8.9948e-07	-13.05	0.01136	0.00442	-12.25	0.59274	0.00442
-14.3	2.28125	6.68132e-13	-16	1.40683	7.78521e-07	-13.05	0.02273	0.00656	-12.25	0.60484	0.00432
-14.3	2.29167	5.38041e-13	-16	1.41615	6.73056e-07	-13.05	0.03409	0.00861	-12.25	0.61694	0.0042
-14.3	2.30208	4.32898e-13	-16	1.42547	5.81229e-07	-13.05	0.04546	0.01074	-12.25	0.62903	0.00405
-14.3	2.3125	3.47995e-13	-16	1.43478	5.01384e-07	-13.05	0.05682	0.01296	-12.25	0.64113	0.00389
-14.3	2.32292	2.79498e-13	-16	1.4441	4.32048e-07	-13.05	0.06818	0.01521	-12.25	0.65323	0.00373
-14.3	2.33333	2.24287e-13	-16	1.45342	3.71914e-07	-13.05	0.07955	0.01744	-12.25	0.66532	0.00356
-14.3	2.34375	1.79824e-13	-16	1.46273	3.19825e-07	-13.05	0.09091	0.01957	-12.25	0.67742	0.00339
-14.3	2.35417	1.4405e-13	-16	1.47205	2.74758e-07	-13.05	0.10227	0.02153	-12.25	0.68952	0.00324
-14.3	2.36458	1.15291e-13	-16	1.48137	2.35812e-07	-13.05	0.11364	0.02327	-12.25	0.70161	0.00309
-14.3	2.375	9.2194e-14	-16	1.49068	2.02194e-07	-13.05	0.125	0.02472	-12.25	0.71371	0.00295
-14.3	2.38542	7.36599e-14	-16	1.5	1.73205e-07	-13.05	0.13636	0.02587	-12.25	0.72581	0.00282
-14.3	2.39583	5.88006e-14	-16	1.50932	1.48237e-07	-13.05	0.14773	0.02666	-12.25	0.7379	0.00269
-14.3	2.40625	4.68982e-14	-16	1.51863	1.26752e-07	-13.05	0.15909	0.0271	-12.25	0.75	0.00258
-14.3	2.41667	3.73727e-14	-16	1.52795	1.08284e-07	-13.05	0.17046	0.02717	-12.25	0.7621	0.00247
-14.3	2.42708	2.97563e-14	-16	1.53727	9.24253e-08	-13.05	0.18182	0.02688	-12.25	0.77419	0.00236
-14.3	2.4375	2.36716e-14	-16	1.54658	7.882e-08	-13.05	0.19318	0.02625	-12.25	0.78629	0.00226
-14.3	2.44792	1.8815e-14	-16	1.5559	6.71593e-08	-13.05	0.20455	0.02531	-12.25	0.79839	0.00216
-14.3	2.45833	1.4942e-14	-16	1.56522	5.71745e-08	-13.05	0.21591	0.02409	-12.25	0.81048	0.00206
-14.3	2.46875	1.18561e-14	-16	1.57453	4.86326e-08	-13.05	0.22727	0.02264	-12.25	0.82258	0.00197
-14.3	2.47917	9.39945e-15	-16	1.58385	4.13317e-08	-13.05	0.23864	0.021	-12.25	0.83468	0.00187
-14.3	2.48958	7.4455e-15	-16	1.59317	3.50972e-08	-13.05	0.25	0.01923	-12.25	0.84677	0.00178
-14.3	2.5	5.89272e-15	-16	1.60248	2.97779e-08	-13.05	0.26136	0.01738	-12.25	0.85887	0.00169
-14.3	2.51042	4.65982e-15	-16	1.6118	2.52436e-08	-13.05	0.27273	0.01551	-12.25	0.87097	0.0016
-14.3	2.52083	3.68176e-15	-16	1.62112	2.13817e-08	-13.05	0.28409	0.01368	-12.25	0.88306	0.00152
-14.3	2.53125	2.90653e-15	-16	1.63043	1.80953e-08	-13.05	0.29546	0.01197	-12.25	0.89516	0.00144
-14.3	2.54167	2.2926e-15	-16	1.63975	1.53012e-08	-13.05	0.30682	0.01045	-12.25	0.90726	0.00136
-14.3	2.55208	1.80683e-15	-16	1.64907	1.29276e-08	-13.05	0.31818	0.00919	-12.25	0.91936	0.00128
-14.3	2.5625	1.42279e-15	-16	1.65839	1.0913e-08	-13.05	0.32954	0.00827	-12.25	0.93145	0.00121
-14.3	2.57292	1.11944e-15	-16	1.6677	9.2045e-09	-13.05	0.34091	0.00771	-12.25	0.94355	0.00114
-14.3	2.58333	8.80034e-16	-16	1.67702	7.75687e-09	-13.05	0.35227	0.00752	-12.25	0.95564	0.00107
-14.3	2.59375	6.91249e-16	-16	1.68634	6.53133e-09	-13.05	0.36364	0.00762	-12.25	0.96774	0.00101
-14.3	2.60417	5.42511e-16	-16	1.69565	5.49469e-09	-13.05	0.375	0.0079	-12.25	0.97984	0.000950512
-14.3	2.61458	4.25424e-16	-16	1.70497	4.6186e-09	-13.05	0.38636	0.00828	-12.25	0.99194	0.000892723
-14.3	2.625	3.3333e-16	-16	1.71429	3.87883e-09	-13.05	0.39773	0.00866	-12.25	1.00403	0.00083766
-14.3	2.63542	2.60957e-16	-16	1.7236	3.25472e-09	-13.05	0.40909	0.00901	-12.25	1.01613	0.000785233
-14.3	2.64583	2.04128e-16	-16	1.73292	2.72863e-09	-13.05	0.42046	0.00929	-12.25	1.02823	0.000735351
-14.3	2.65625	1.59544e-16	-16	1.74224	2.28557e-09	-13.05	0.43182	0.00949	-12.25	1.04032	0.000687924
-14.3	2.66667	1.24595e-16	-16	1.75155	1.91276e-09	-13.05	0.44318	0.0096	-12.25	1.05242	0.000642866
-14.3	2.67708	9.72213e-17	-16	1.76087	1.59934e-09	-13.05	0.45454	0.00963	-12.25	1.06452	0.000600094
-14.3	2.6875	7.57997e-17	-16	1.77019	1.33608e-09	-13.05	0.46591	0.00957	-12.25	1.07661	0.000559527
-14.3	2.69792	5.90496e-17	-16	1.7795	1.11515e-09	-13.05	0.47727	0.00945	-12.25	1.08871	0.000521091
-14.3	2.70833	4.59633e-17	-16	1.78882	9.2992e-10	-13.05	0.48864	0.00926	-12.25	1.10081	0.000484712
-14.3	2.71875	3.57479e-17	-16	1.79814	7.74754e-10	-13.05	0.5	0.00903	-12.25	1.1129	0.000450322
-14.3	2.72917	2.77802e-17	-16	1.80745	6.44892e-10	-13.05	0.51136	0.00876	-12.25	1.125	0.000417855
-14.3	2.73958	2.15708e-17	-16	1.81677	5.36308e-10	-13.05	0.52273	0.00845	-12.25	1.1371	0.000387246
-14.3	2.75	1.67357e-17	-16	1.82609	4.45599e-10	-13.05	0.53409	0.00814	-12.25	1.14919	0.000358434
-14.3	2.76042	1.29738e-17	-16	1.8354	3.69892e-10	-13.05	0.54546	0.00781	-12.25	1.16129	0.000331355
-14.3	2.77083	1.00494e-17	-16	1.84472	3.06764e-10	-13.05	0.55682	0.00748	-12.25	1.17339	0.000305949
-14.3	2.78125	7.7778e-18	-16	1.85404	2.54176e-10	-13.05	0.56818	0.00716	-12.25	1.18548	0.000282153
-14.3	2.79167	6.01483e-18	-16	1.86335	2.10407e-10	-13.05	0.57954	0.00685	-12.25	1.19758	0.000259905
-14.3	2.80208	4.6477e-18	-16	1.87267	1.74013e-10	-13.05	0.59091	0.00656	-12.25	1.20968	0.00023914
-14.3	2.8125	3.5884e-18	-16	1.88199	1.4378e-10	-13.05	0.60227	0.00628	-12.25	1.22177	0.000219794
-14.3	2.82292	2.7683e-18	-16	1.8913	1.18689e-10	-13.05	0.61364	0.00601	-12.25	1.23387	0.0002018
-14.3	2.83333	2.1339e-18	-16	1.90062	9.78849e-11	-13.05	0.625	0.00577	-12.25	1.24597	0.000185094
-14.3	2.84375	1.64356e-18	-16	1.90994	8.06517e-11	-13.05	0.63636	0.00553	-12.25	1.25807	0.000169607
-14.3	2.85417	1.26486e-18	-16	1.91926	6.63901e-11	-13.05	0.64773	0.00531	-12.25	1.27016	0.000155273
-14.3	2.86458	9.72643e-19	-16	1.92857	5.4599e-11	-13.05	0.65909	0.00511	-12.25	1.28226	0.000142025
-14.3	2.875	7.47331e-19	-16	1.93789	4.48598e-11	-13.05	0.67046	0.00491	-12.25	1.29435	0.000129797
-14.3	2.88542	5.7375e-19	-16	1.9472	3.68231e-11	-13.05	0.68182	0.00471	-12.25	1.30645	0.000118524
-14.3	2.89583	4.40132e-19	-16	1.95652	3.01977e-11	-13.05	0.69318	0.00453	-12.25	1.31855	0.000108144
-14.3	2.90625	3.37359e-19	-16	1.96584	2.47409e-11	-13.05	0.70454	0.00434	-12.25	1.33065	9.85962e-05
-14.3	2.91667	2.58377e-19	-16	1.97516	2.02511e-11	-13.05	0.71591	0.00416	-12.25	1.34274	8.98216e-05
-14.3	2.92708	1.97727e-19	-16	1.98447	1.65604e-11	-13.05	0.72727	0.00399	-12.25	1.35484	8.17646e-05
-14.3	2.9375	1.51192e-19	-16	1.99379	1.35295e-11	-13.05	0.73864	0.00381	-12.25	1.36694	7.43723e-05
-14.3	2.94792	1.15516e-19	-16	2.00311	1.10428e-11	-13.05	0.75	0.00364	-12.25	1.37903	6.75949e-05
-14.3	2.95833	8.81875e-20	-16	2.01242	9.00472e-12	-13.05	0.76136	0.00347	-12.25	1.39113	6.13854e-05
-14.3	2.96875	6.72703e-20	-16	2.02174	7.33581e-12	-13.05	0.77273	0.00331	-12.25	1.40323	5.56999e-05
-14.3	2.97917	5.12732e-20	-16	2.03106	5.97056e-12	-13.05	0.78409	0.00315	-12.25	1.41532	5.04977e-05
-14.3	2.98958	3.90489e-20	-16	2.04037	4.8548e-12	-13.05	0.79546	0.00299	-12.25	1.42742	4.57406e-05
-14.3	3	2.97152e-20	-16	2.04969	3.94382e-12	-13.05	0.80682	0.00284	-12.25	1.43952	4.13936e-05
-14.25	0	0.00148	-16	2.05901	3.20075e-12	-13.05	0.81818	0.00269	-12.25	1.45161	3.7424e-05
-14.25	0.01042	0.00213	-16	2.06832	2.59523e-12	-13.05	0.82954	0.00255	-12.25	1.46371	3.38017e-05
-14.25	0.02083	0.00291	-16	2.07764	2.10227e-12	-13.05	0.84091	0.00242	-12.25	1.47581	3.04988e-05
-14.25	0.03125	0.00338	-16	2.08696	1.70135e-12	-13.05	0.85227	0.00229	-12.25	1.4879	2.74898e-05
-14.25	0.04167	0.00361	-16	2.09627	1.37558e-12	-13.05	0.86364	0.00216	-12.25	1.5	2.47507e-05
-14.25	0.05208	0.00364	-16	2.10559	1.11114e-12	-13.05	0.875	0.00204	-12.25	1.5121	2.22599e-05
-14.25	0.0625	0.00349	-16	2.11491	8.96695e-13	-13.05	0.88636	0.00193	-12.25	1.52419	1.9997e-05
-14.25	0.07292	0.00318	-16	2.12422	7.22954e-13	-13.05	0.89773	0.00182	-12.25	1.53629	1.79432e-05
-14.25	0.08333	0.00277	-16	2.13354	5.82327e-13	-13.05	0.90909	0.00171	-12.25	1.54839	1.60814e-05
-14.25	0.09375	0.0023	-16	2.14286	4.68614e-13	-13.05	0.92046	0.00161	-12.25	1.56048	1.43954e-05
-14.25	0.10417	0.00188	-16	2.15217	3.76752e-13	-13.05	0.93182	0.00152	-12.25	1.57258	1.28706e-05
-14.25	0.11458	0.0017	-16	2.16149	3.02613e-13	-13.05	0.94318	0.00142	-12.25	1.58468	1.14931e-05
-14.25	0.125	0.00189	-16	2.17081	2.42836e-13	-13.05	0.95454	0.00134	-12.25	1.59677	1.02503e-05
-14.25	0.13542	0.00239	-16	2.18012	1.94684e-13	-13.05	0.96591	0.00126	-12.25	1.60887	9.13051e-06
-14.25	0.14583	0.00302	-16	2.18944	1.55934e-13	-13.05	0.97727	0.00118	-12.25	1.62097	8.12285e-06
-14.25	0.15625	0.00367	-16	2.19876	1.2478e-13	-13.05	0.98864	0.0011	-12.25	1.63307	7.21732e-06
-14.25	0.16667	0.00428	-16	2.20808	9.97573e-14	-13.05	1	0.00103	-12.25	1.64516	6.40466e-06
-14.25	0.17708	0.0048	-16	2.21739	7.96779e-14	-13.05	1.01136	0.000965951	-12.25	1.65726	5.67635e-06
-14.25	0.1875	0.00522	-16	2.22671	6.35808e-14	-13.05	1.02273	0.000902574	-12.25	1.66935	5.02452e-06
-14.25	0.19792	0.00551	-16	2.23603	5.06885e-14	-13.05	1.03409	0.000842601	-12.25	1.68145	4.44197e-06
-14.25	0.20833	0.00567	-16	2.24534	4.03727e-14	-13.05	1.04546	0.000785906	-12.25	1.69355	3.92204e-06
-14.25	0.21875	0.00569	-16	2.25466	3.21265e-14	-13.05	1.05682	0.000732363	-12.25	1.70565	3.45865e-06
-14.25	0.22917	0.00558	-16	2.26397	2.55408e-14	-13.05	1.06818	0.000681849	-12.25	1.71774	3.04622e-06
-14.25	0.23958	0.00534	-16	2.27329	2.02863e-14	-13.05	1.07955	0.00063424	-12.25	1.72984	2.67966e-06
-14.25	0.25	0.00499	-16	2.28261	1.60979e-14	-13.05	1.09091	0.000589417	-12.25	1.74194	2.35431e-06
-14.25	0.26042	0.00455	-16	2.29193	1.27624e-14	-13.05	1.10227	0.000547258	-12.25	1.75403	2.06594e-06
-14.25	0.27083	0.00403	-16	2.30124	1.01087e-14	-13.05	1.11364	0.000507648	-12.25	1.76613	1.81069e-06
-14.25	0.28125	0.00347	-16	2.31056	7.99934e-15	-13.05	1.125	0.000470472	-12.25	1.77823	1.58507e-06
-14.25	0.29167	0.00288	-16	2.31988	6.32432e-15	-13.05	1.13636	0.000435616	-12.25	1.79032	1.3859e-06
-14.25	0.30208	0.00231	-16	2.32919	4.99542e-15	-13.05	1.14773	0.000402969	-12.25	1.80242	1.21032e-06
-14.25	0.3125	0.0018	-16	2.33851	3.94213e-15	-13.05	1.15909	0.000372425	-12.25	1.81452	1.05574e-06
-14.25	0.32292	0.00142	-16	2.34783	3.10806e-15	-13.05	1.17046	0.000343877	-12.25	1.82661	9.19823e-07
-14.25	0.33333	0.00128	-16	2.35714	2.44822e-15	-13.05	1.18182	0.000317222	-12.25	1.83871	8.00474e-07
-14.25	0.34375	0.00139	-16	2.36646	1.92668e-15	-13.05	1.19318	0.000292362	-12.25	1.85081	6.95807e-07
-14.25	0.35417	0.00164	-16	2.37578	1.51486e-15	-13.05	1.20455	0.000269198	-12.25	1.8629	6.04135e-07
-14.25	0.36458	0.00194	-16	2.38509	1.18997e-15	-13.05	1.21591	0.000247638	-12.25	1.875	5.23945e-07
-14.25	0.375	0.00221	-16	2.39441	9.33908e-16	-13.05	1.22727	0.00022759	-12.25	1.8871	4.53887e-07
-14.25	0.38542	0.00245	-16	2.40373	7.32274e-16	-13.05	1.23864	0.000208966	-12.25	1.89919	3.92757e-07
-14.25	0.39583	0.00262	-16	2.41304	5.7365e-16	-13.05	1.25	0.000191684	-12.25	1.91129	3.39483e-07
-14.25	0.40625	0.00274	-16	2.42236	4.48976e-16	-13.05	1.26136	0.000175662	-12.25	1.92339	2.93111e-07
-14.25	0.41667	0.00279	-16	2.43168	3.51079e-16	-13.05	1.27273	0.000160822	-12.25	1.93548	2.52796e-07
-14.25	0.42708	0.0028	-16	2.44099	2.74277e-16	-13.05	1.28409	0.000147091	-12.25	1.94758	2.1779e-07
-14.25	0.4375	0.00276	-16	2.45031	2.14082e-16	-13.05	1.29546	0.000134398	-12.25	1.95968	1.87428e-07
-14.25	0.44792	0.00268	-16	2.45963	1.66946e-16	-13.05	1.30682	0.000122676	-12.25	1.97177	1.61126e-07
-14.25	0.45833	0.00257	-16	2.46894	1.3007e-16	-13.05	1.31818	0.000111862	-12.25	1.98387	1.38367e-07
-14.25	0.46875	0.00243	-16	2.47826	1.01248e-16	-13.05	1.32955	0.000101895	-12.25	1.99597	1.18697e-07
-14.25	0.47917	0.00229	-16	2.48758	7.87407e-17	-13.05	1.34091	9.27182e-05	-12.25	2.00807	1.01716e-07
-14.25	0.48958	0.00213	-16	2.49689	6.11816e-17	-13.05	1.35227	8.4277e-05	-12.25	2.02016	8.70732e-08
-14.25	0.5	0.00197	-16	2.50621	4.74952e-17	-13.05	1.36364	7.65205e-05	-12.25	2.03226	7.44607e-08
-14.25	0.51042	0.00181	-16	2.51553	3.68371e-17	-13.05	1.375	6.94008e-05	-12.25	2.04435	6.36093e-08
-14.25	0.52083	0.00167	-16	2.52485	2.8545e-17	-13.05	1.38636	6.28725e-05	-12.25	2.05645	5.42834e-08
-14.25	0.53125	0.00153	-16	2.53416	2.20996e-17	-13.05	1.39773	5.68931e-05	-12.25	2.06855	4.62773e-08
-14.25	0.54167	0.0014	-16	2.54348	1.70941e-17	-13.05	1.40909	5.14225e-05	-12.25	2.08065	3.94119e-08
-14.25	0.55208	0.00129	-16	2.5528	1.32105e-17	-13.05	1.42046	4.64231e-05	-12.25	2.09274	3.35309e-08
-14.25	0.5625	0.0012	-16	2.56211	1.02e-17	-13.05	1.43182	4.18597e-05	-12.25	2.10484	2.84987e-08
-14.25	0.57292	0.00112	-16	2.57143	7.86849e-18	-13.05	1.44318	3.76992e-05	-12.25	2.11693	2.41975e-08
-14.25	0.58333	0.00105	-16	2.58074	6.06448e-18	-13.05	1.45455	3.39106e-05	-12.25	2.12903	2.05248e-08
-14.25	0.59375	0.001	-16	2.59006	4.6699e-18	-13.05	1.46591	3.0465e-05	-12.25	2.14113	1.73923e-08
-14.25	0.60417	0.000968646	-16	2.59938	3.59279e-18	-13.05	1.47727	2.73354e-05	-12.25	2.15323	1.47232e-08
-14.25	0.61458	0.000945073	-16	2.6087	2.76165e-18	-13.05	1.48864	2.44964e-05	-12.25	2.16532	1.24515e-08
-14.25	0.625	0.000932461	-16	2.61801	2.12088e-18	-13.05	1.5	2.19243e-05	-12.25	2.17742	1.05199e-08
-14.25	0.63542	0.000928835	-16	2.62733	1.62733e-18	-13.05	1.51136	1.95973e-05	-12.25	2.18952	8.87927e-09
-14.25	0.64583	0.000932021	-16	2.63665	1.24753e-18	-13.05	1.52273	1.74948e-05	-12.25	2.20161	7.48718e-09
-14.25	0.65625	0.000939796	-16	2.64596	9.55513e-19	-13.05	1.53409	1.55978e-05	-12.25	2.21371	6.3072e-09
-14.25	0.66667	0.00095004	-16	2.65528	7.31201e-19	-13.05	1.54546	1.38885e-05	-12.25	2.22581	5.30803e-09
-14.25	0.67708	0.000960848	-16	2.6646	5.5905e-19	-13.05	1.55682	1.23505e-05	-12.25	2.2379	4.46283e-09
-14.25	0.6875	0.000970605	-16	2.67391	4.2705e-19	-13.05	1.56818	1.09685e-05	-12.25	2.25	3.7486e-09
-14.25	0.69792	0.000978014	-16	2.68323	3.25927e-19	-13.05	1.57955	9.72861e-06	-12.25	2.2621	3.14565e-09
-14.25	0.70833	0.0009821	-16	2.69255	2.4853e-19	-13.05	1.59091	8.61768e-06	-12.25	2.27419	2.63716e-09
-14.25	0.71875	0.000982189	-16	2.70186	1.89344e-19	-13.05	1.60227	7.62374e-06	-12.25	2.28629	2.20875e-09
-14.25	0.72917	0.00097788	-16	2.71118	1.44125e-19	-13.05	1.61364	6.73573e-06	-12.25	2.29839	1.84817e-09
-14.25	0.73958	0.000969008	-16	2.7205	1.09608e-19	-13.05	1.625	5.94351e-06	-12.25	2.31048	1.54499e-09
-14.25	0.75	0.000955604	-16	2.72981	8.3284e-20	-13.05	1.63636	5.23774e-06	-12.25	2.32258	1.29032e-09
-14.25	0.76042	0.000937856	-16	2.73913	6.32263e-20	-13.05	1.64773	4.60989e-06	-12.25	2.33468	1.07661e-09
-14.25	0.77083	0.000916074	-16	2.74845	4.79568e-20	-13.05	1.65909	4.05215e-06	-12.25	2.34677	8.97446e-10
-14.25	0.78125	0.000890658	-16	2.75776	3.63429e-20	-13.05	1.67046	3.55739e-06	-12.25	2.35887	7.47394e-10
-14.25	0.79167	0.000862063	-16	2.76708	2.75174e-20	-13.05	1.68182	3.11912e-06	-12.25	2.37097	6.21847e-10
-14.25	0.80208	0.00083078	-16	2.7764	2.08167e-20	-13.05	1.69318	2.73143e-06	-12.25	2.38307	5.16903e-10
-14.25	0.8125	0.000797311	-16	2.78571	1.57338e-20	-13.05	1.70455	2.38897e-06	-12.25	2.39516	4.29268e-10
-14.25	0.82292	0.00076215	-16	2.79503	1.18816e-20	-13.05	1.71591	2.08687e-06	-12.25	2.40726	3.56158e-10
-14.25	0.83333	0.000725777	-16	2.80435	8.96465e-21	-13.05	1.72727	1.82075e-06	-12.25	2.41935	2.95224e-10
-14.25	0.84375	0.000688637	-16	2.81366	6.75789e-21	-13.05	1.73864	1.58663e-06	-12.25	2.43145	2.44487e-10
-14.25	0.85417	0.000651143	-16	2.82298	5.08988e-21	-13.05	1.75	1.38096e-06	-12.25	2.44355	2.02281e-10
-14.25	0.86458	0.000613666	-16	2.8323	3.83021e-21	-13.05	1.76136	1.20051e-06	-12.25	2.45565	1.67207e-10
-14.25	0.875	0.000576533	-16	2.84162	2.87977e-21	-13.05	1.77273	1.0424e-06	-12.25	2.46774	1.38086e-10
-14.25	0.88542	0.000540027	-16	2.85093	2.16328e-21	-13.05	1.78409	9.04053e-07	-12.25	2.47984	1.13931e-10
-14.25	0.89583	0.000504389	-16	2.86025	1.62363e-21	-13.05	1.79546	7.83152e-07	-12.25	2.49193	9.3915e-11
-14.25	0.90625	0.000469819	-16	2.86957	1.21754e-21	-13.05	1.80682	6.77634e-07	-12.25	2.50403	7.73441e-11
-14.25	0.91667	0.000436478	-16	2.87888	9.12216e-22	-13.05	1.81818	5.85661e-07	-12.25	2.51613	6.36384e-11
-14.25	0.92708	0.00040449	-16	2.8882	6.82863e-22	-13.05	1.82955	5.05594e-07	-12.25	2.52823	5.23132e-11
-14.25	0.9375	0.00037395	-16	2.89752	5.10729e-22	-13.05	1.84091	4.35981e-07	-12.25	2.54032	4.29641e-11
-14.25	0.94792	0.000344921	-16	2.90683	3.81652e-22	-13.05	1.85227	3.75531e-07	-12.25	2.55242	3.52534e-11
-14.25	0.95833	0.000317443	-16	2.91615	2.84949e-22	-13.05	1.86364	3.23103e-07	-12.25	2.56452	2.89e-11
-14.25	0.96875	0.000291532	-16	2.92547	2.12563e-22	-13.05	1.875	2.77688e-07	-12.25	2.57661	2.367e-11
-14.25	0.97917	0.000267186	-16	2.93478	1.58427e-22	-13.05	1.88636	2.38394e-07	-12.25	2.58871	1.93688e-11
-14.25	0.98958	0.000244388	-16	2.9441	1.17976e-22	-13.05	1.89773	2.04439e-07	-12.25	2.60081	1.58347e-11
-14.25	1	0.000223107	-16	2.95342	8.77765e-23	-13.05	1.90909	1.7513e-07	-12.25	2.6129	1.29336e-11
-14.25	1.01042	0.000203301	-16	2.96273	6.52509e-23	-13.05	1.92046	1.49863e-07	-12.25	2.625	1.05545e-11
-14.25	1.02083	0.000184919	-16	2.97205	4.84637e-23	-13.05	1.93182	1.28104e-07	-12.25	2.6371	8.60511e-12
-14.25	1.03125	0.000167905	-16	2.98137	3.59641e-23	-13.05	1.94318	1.09389e-07	-12.25	2.64919	7.00943e-12
-14.25	1.04167	0.000152197	-16	2.99068	2.66652e-23	-13.05	1.95455	9.33101e-08	-12.25	2.66129	5.70446e-12
-14.25	1.05208	0.000137731	-16	3	1.97535e-23	-13.05	1.96591	7.95114e-08	-12.25	2.67339	4.63824e-12
-14.25	1.0625	0.000124439	-15.95	0	0.00163	-13.05	1.97727	6.76829e-08	-12.25	2.68548	3.76789e-12
-14.25	1.07292	0.000112254	-15.95	0.00932	0.00226	-13.05	1.98864	5.75547e-08	-12.25	2.69758	3.0581e-12
-14.25	1.08333	0.000101107	-15.95	0.01863	0.00335	-13.05	2	4.88919e-08	-12.25	2.70968	2.47977e-12
-14.25	1.09375	9.09309e-05	-15.95	0.02795	0.00437	-13.05	2.01136	4.14906e-08	-12.25	2.72177	2.009e-12
-14.25	1.10417	8.16602e-05	-15.95	0.03727	0.00539	-13.05	2.02273	3.5174e-08	-12.25	2.73387	1.62613e-12
-14.25	1.11458	7.32306e-05	-15.95	0.04658	0.00642	-13.05	2.03409	2.9789e-08	-12.25	2.74597	1.31505e-12
-14.25	1.125	6.55802e-05	-15.95	0.0559	0.00739	-13.05	2.04546	2.52031e-08	-12.25	2.75807	1.06252e-12
-14.25	1.13542	5.86496e-05	-15.95	0.06522	0.00828	-13.05	2.05682	2.13018e-08	-12.25	2.77016	8.57713e-13
-14.25	1.14583	5.23823e-05	-15.95	0.07453	0.00902	-13.05	2.06818	1.79865e-08	-12.25	2.78226	6.91763e-13
-14.25	1.15625	4.67245e-05	-15.95	0.08385	0.00958	-13.05	2.07955	1.51722e-08	-12.25	2.79435	5.5742e-13
-14.25	1.16667	4.16256e-05	-15.95	0.09317	0.00994	-13.05	2.09091	1.27856e-08	-12.25	2.80645	4.48765e-13
-14.25	1.17708	3.70377e-05	-15.95	0.10248	0.01007	-13.05	2.10227	1.07638e-08	-12.25	2.81855	3.60966e-13
-14.25	1.1875	3.29163e-05	-15.95	0.1118	0.00996	-13.05	2.11364	9.05285e-09	-12.25	2.83065	2.90086e-13
-14.25	1.19792	2.92195e-05	-15.95	0.12112	0.00961	-13.05	2.125	7.60644e-09	-12.25	2.84274	2.32915e-13
-14.25	1.20833	2.59086e-05	-15.95	0.13044	0.00906	-13.05	2.13636	6.38493e-09	-12.25	2.85484	1.86845e-13
-14.25	1.21875	2.29475e-05	-15.95	0.13975	0.00831	-13.05	2.14773	5.35438e-09	-12.25	2.86693	1.49755e-13
-14.25	1.22917	2.03032e-05	-15.95	0.14907	0.00741	-13.05	2.15909	4.48583e-09	-12.25	2.87903	1.1992e-13
-14.25	1.23958	1.79448e-05	-15.95	0.15839	0.00642	-13.05	2.17046	3.75456e-09	-12.25	2.89113	9.59434e-14
-14.25	1.25	1.58443e-05	-15.95	0.1677	0.00541	-13.05	2.18182	3.13948e-09	-12.25	2.90323	7.66926e-14
-14.25	1.26042	1.39759e-05	-15.95	0.17702	0.00447	-13.05	2.19318	2.62265e-09	-12.25	2.91532	6.12501e-14
-14.25	1.27083	1.23159e-05	-15.95	0.18634	0.00374	-13.05	2.20455	2.18882e-09	-12.25	2.92742	4.88737e-14
-14.25	1.28125	1.0843e-05	-15.95	0.19565	0.00338	-13.05	2.21591	1.82501e-09	-12.25	2.93952	3.89635e-14
-14.25	1.29167	9.53746e-06	-15.95	0.20497	0.00346	-13.05	2.22727	1.52022e-09	-12.25	2.95161	3.10354e-14
-14.25	1.30208	8.38165e-06	-15.95	0.21429	0.00386	-13.05	2.23864	1.26513e-09	-12.25	2.96371	2.46986e-14
-14.25	1.3125	7.35947e-06	-15.95	0.2236	0.0044	-13.05	2.25	1.05186e-09	-12.25	2.97581	1.96383e-14
-14.25	1.32292	6.45642e-06	-15.95	0.23292	0.00494	-13.05	2.26136	8.73708e-10	-12.25	2.9879	1.5601e-14
-14.25	1.33333	5.65942e-06	-15.95	0.24224	0.00539	-13.05	2.27273	7.25048e-10	-12.25	3	1.23828e-14
-14.25	1.34375	4.95669e-06	-15.95	0.25155	0.00571	-13.05	2.28409	6.01117e-10	-12.2	0	0.00152
-14.25	1.35417	4.33766e-06	-15.95	0.26087	0.00589	-13.05	2.29546	4.97902e-10	-12.2	0.0121	0.00245
-14.25	1.36458	3.79286e-06	-15.95	0.27019	0.0059	-13.05	2.30682	4.12024e-10	-12.2	0.02419	0.00388
-14.25	1.375	3.31382e-06	-15.95	0.2795	0.00577	-13.05	2.31818	3.40639e-10	-12.2	0.03629	0.00545
-14.25	1.38542	2.89295e-06	-15.95	0.28882	0.00551	-13.05	2.32955	2.81359e-10	-12.2	0.04839	0.00716
-14.25	1.39583	2.52351e-06	-15.95	0.29814	0.00513	-13.05	2.34091	2.32178e-10	-12.2	0.06048	0.00892
-14.25	1.40625	2.19948e-06	-15.95	0.30745	0.00466	-13.05	2.35227	1.91416e-10	-12.2	0.07258	0.01065
-14.25	1.41667	1.9155e-06	-15.95	0.31677	0.00413	-13.05	2.36364	1.57664e-10	-12.2	0.08468	0.01224
-14.25	1.42708	1.66683e-06	-15.95	0.32609	0.00356	-13.05	2.375	1.29743e-10	-12.2	0.09677	0.0136
-14.25	1.4375	1.44925e-06	-15.95	0.3354	0.00298	-13.05	2.38636	1.06667e-10	-12.2	0.10887	0.01468
-14.25	1.44792	1.25903e-06	-15.95	0.34472	0.00243	-13.05	2.39773	8.76145e-11	-12.2	0.12097	0.0154
-14.25	1.45833	1.09285e-06	-15.95	0.35404	0.00195	-13.05	2.40909	7.18986e-11	-12.2	0.13306	0.01574
-14.25	1.46875	9.47791e-07	-15.95	0.36335	0.00159	-13.05	2.42046	5.89472e-11	-12.2	0.14516	0.01566
-14.25	1.47917	8.21278e-07	-15.95	0.37267	0.00139	-13.05	2.43182	4.82843e-11	-12.2	0.15726	0.01518
-14.25	1.48958	7.11027e-07	-15.95	0.38199	0.00137	-13.05	2.44318	3.95138e-11	-12.2	0.16936	0.01429
-14.25	1.5	6.15027e-07	-15.95	0.3913	0.00148	-13.05	2.45455	3.23066e-11	-12.2	0.18145	0.01305
-14.25	1.51042	5.31507e-07	-15.95	0.40062	0.00163	-13.05	2.46591	2.63898e-11	-12.2	0.19355	0.01148
-14.25	1.52083	4.58908e-07	-15.95	0.40994	0.00179	-13.05	2.47727	2.15368e-11	-12.2	0.20564	0.00964
-14.25	1.53125	3.95856e-07	-15.95	0.41925	0.00191	-13.05	2.48864	1.75601e-11	-12.2	0.21774	0.0076
-14.25	1.54167	3.41146e-07	-15.95	0.42857	0.002	-13.05	2.5	1.43046e-11	-12.2	0.22984	0.00544
-14.25	1.55208	2.93716e-07	-15.95	0.43789	0.00204	-13.05	2.51136	1.1642e-11	-12.2	0.24194	0.00321
-14.25	1.5625	2.52637e-07	-15.95	0.44721	0.00205	-13.05	2.52273	9.46633e-12	-12.2	0.25403	0.000999681
-14.25	1.57292	2.17092e-07	-15.95	0.45652	0.00202	-13.05	2.53409	7.69023e-12	-12.2	0.26613	0.00115
-14.25	1.58333	1.86364e-07	-15.95	0.46584	0.00197	-13.05	2.54546	6.24167e-12	-12.2	0.27823	0.00314
-14.25	1.59375	1.59827e-07	-15.95	0.47515	0.00189	-13.05	2.55682	5.06135e-12	-12.2	0.29032	0.00494
-14.25	1.60417	1.36933e-07	-15.95	0.48447	0.00181	-13.05	2.56818	4.10049e-12	-12.2	0.30242	0.00651
-14.25	1.61458	1.172e-07	-15.95	0.49379	0.00172	-13.05	2.57955	3.31903e-12	-12.2	0.31452	0.00781
-14.25	1.625	1.0021e-07	-15.95	0.50311	0.00162	-13.05	2.59091	2.68405e-12	-12.2	0.32661	0.00882
-14.25	1.63542	8.55972e-08	-15.95	0.51242	0.00154	-13.05	2.60227	2.16859e-12	-12.2	0.33871	0.00955
-14.25	1.64583	7.3041e-08	-15.95	0.52174	0.00145	-13.05	2.61364	1.75052e-12	-12.2	0.35081	0.00998
-14.25	1.65625	6.22637e-08	-15.95	0.53106	0.00138	-13.05	2.625	1.41178e-12	-12.2	0.3629	0.01015
-14.25	1.66667	5.3023e-08	-15.95	0.54037	0.00131	-13.05	2.63636	1.13755e-12	-12.2	0.375	0.01006
-14.25	1.67708	4.51081e-08	-15.95	0.54969	0.00125	-13.05	2.64773	9.15763e-13	-12.2	0.3871	0.00976
-14.25	1.6875	3.83361e-08	-15.95	0.55901	0.0012	-13.05	2.65909	7.3655e-13	-12.2	0.39919	0.00928
-14.25	1.69792	3.2548e-08	-15.95	0.56832	0.00114	-13.05	2.67046	5.91874e-13	-12.2	0.41129	0.00866
-14.25	1.70833	2.76061e-08	-15.95	0.57764	0.00109	-13.05	2.68182	4.75187e-13	-12.2	0.42339	0.00796
-14.25	1.71875	2.33913e-08	-15.95	0.58696	0.00105	-13.05	2.69318	3.81161e-13	-12.2	0.43548	0.00722
-14.25	1.72917	1.98003e-08	-15.95	0.59627	0.00099788	-13.05	2.70455	3.05465e-13	-12.2	0.44758	0.00649
-14.25	1.73958	1.6744e-08	-15.95	0.60559	0.000950381	-13.05	2.71591	2.44581e-13	-12.2	0.45968	0.00582
-14.25	1.75	1.41456e-08	-15.95	0.61491	0.00090325	-13.05	2.72727	1.95656e-13	-12.2	0.47177	0.00526
-14.25	1.76042	1.19388e-08	-15.95	0.62422	0.000856651	-13.05	2.73864	1.56378e-13	-12.2	0.48387	0.00483
-14.25	1.77083	1.00665e-08	-15.95	0.63354	0.000810865	-13.05	2.75	1.24872e-13	-12.2	0.49597	0.00456
-14.25	1.78125	8.47966e-09	-15.95	0.64286	0.000766215	-13.05	2.76136	9.96251e-14	-12.2	0.50806	0.00442
-14.25	1.79167	7.13613e-09	-15.95	0.65217	0.000723015	-13.05	2.77273	7.94112e-14	-12.2	0.52016	0.00439
-14.25	1.80208	5.99976e-09	-15.95	0.66149	0.000681527	-13.05	2.78409	6.3242e-14	-12.2	0.53226	0.00442
-14.25	1.8125	5.03959e-09	-15.95	0.67081	0.00064194	-13.05	2.79546	5.03201e-14	-12.2	0.54436	0.00447
-14.25	1.82292	4.22911e-09	-15.95	0.68012	0.000604358	-13.05	2.80682	4.00027e-14	-12.2	0.55645	0.00451
-14.25	1.83333	3.54567e-09	-15.95	0.68944	0.000568809	-13.05	2.81818	3.17723e-14	-12.2	0.56855	0.00453
-14.25	1.84375	2.96993e-09	-15.95	0.69876	0.000535252	-13.05	2.82955	2.52128e-14	-12.2	0.58064	0.00451
-14.25	1.85417	2.48538e-09	-15.95	0.70808	0.000503594	-13.05	2.84091	1.99897e-14	-12.2	0.59274	0.00446
-14.25	1.86458	2.07799e-09	-15.95	0.71739	0.000473708	-13.05	2.85227	1.58345e-14	-12.2	0.60484	0.00436
-14.25	1.875	1.7358e-09	-15.95	0.72671	0.000445455	-13.05	2.86364	1.25319e-14	-12.2	0.61694	0.00424
-14.25	1.88542	1.44864e-09	-15.95	0.73603	0.000418695	-13.05	2.875	9.9093e-15	-12.2	0.62903	0.0041
-14.25	1.89583	1.2079e-09	-15.95	0.74534	0.0003933	-13.05	2.88636	7.82858e-15	-12.2	0.64113	0.00394
-14.25	1.90625	1.00627e-09	-15.95	0.75466	0.000369168	-13.05	2.89773	6.17928e-15	-12.2	0.65323	0.00377
-14.25	1.91667	8.37543e-10	-15.95	0.76397	0.00034622	-13.05	2.90909	4.87312e-15	-12.2	0.66532	0.0036
-14.25	1.92708	6.96489e-10	-15.95	0.77329	0.000324406	-13.05	2.92046	3.83965e-15	-12.2	0.67742	0.00343
-14.25	1.9375	5.78677e-10	-15.95	0.78261	0.000303703	-13.05	2.93182	3.02267e-15	-12.2	0.68952	0.00327
-14.25	1.94792	4.80369e-10	-15.95	0.79192	0.000284109	-13.05	2.94318	2.37742e-15	-12.2	0.70161	0.00312
-14.25	1.95833	3.98409e-10	-15.95	0.80124	0.000265637	-13.05	2.95455	1.86826e-15	-12.2	0.71371	0.00298
-14.25	1.96875	3.30143e-10	-15.95	0.81056	0.000248313	-13.05	2.96591	1.46685e-15	-12.2	0.72581	0.00285
-14.25	1.97917	2.73334e-10	-15.95	0.81988	0.000232161	-13.05	2.97727	1.15067e-15	-12.2	0.7379	0.00273
-14.25	1.98958	2.26102e-10	-15.95	0.82919	0.000217202	-13.05	2.98864	9.01846e-16	-12.2	0.75	0.00261
-14.25	2	1.86867e-10	-15.95	0.83851	0.000203446	-13.05	3	7.06205e-16	-12.2	0.7621	0.0025
-14.25	2.01042	1.54306e-10	-15.95	0.84783	0.000190884	-13	0	0.00289	-12.2	0.77419	0.0024
-14.25	2.02083	1.27307e-10	-15.95	0.85714	0.000179486	-13	0.01136	0.00442	-12.2	0.78629	0.00229
-14.25	2.03125	1.0494e-10	-15.95	0.86646	0.000169198	-13	0.02273	0.00656	-12.2	0.79839	0.00219
-14.25	2.04167	8.64271e-11	-15.95	0.87578	0.000159945	-13	0.03409	0.00861	-12.2	0.81048	0.0021
-14.25	2.05208	7.1118e-11	-15.95	0.88509	0.000151628	-13	0.04546	0.01074	-12.2	0.82258	0.002
-14.25	2.0625	5.84694e-11	-15.95	0.89441	0.000144137	-13	0.05682	0.01296	-12.2	0.83468	0.0019
-14.25	2.07292	4.80283e-11	-15.95	0.90373	0.000137352	-13	0.06818	0.01522	-12.2	0.84677	0.00181
-14.25	2.08333	3.94172e-11	-15.95	0.91304	0.000131149	-13	0.07955	0.01745	-12.2	0.85887	0.00172
-14.25	2.09375	3.23217e-11	-15.95	0.92236	0.000125411	-13	0.09091	0.01958	-12.2	0.87097	0.00163
-14.25	2.10417	2.64802e-11	-15.95	0.93168	0.000120032	-13	0.10227	0.02154	-12.2	0.88306	0.00155
-14.25	2.11458	2.16755e-11	-15.95	0.94099	0.000114917	-13	0.11364	0.02328	-12.2	0.89516	0.00147
-14.25	2.125	1.77269e-11	-15.95	0.95031	0.000109989	-13	0.125	0.02474	-12.2	0.90726	0.00139
-14.25	2.13542	1.4485e-11	-15.95	0.95963	0.000105188	-13	0.13636	0.02588	-12.2	0.91936	0.00131
-14.25	2.14583	1.18255e-11	-15.95	0.96894	0.000100468	-13	0.14773	0.02668	-12.2	0.93145	0.00124
-14.25	2.15625	9.64583e-12	-15.95	0.97826	9.58015e-05	-13	0.15909	0.02712	-12.2	0.94355	0.00117
-14.25	2.16667	7.861e-12	-15.95	0.98758	9.11701e-05	-13	0.17046	0.0272	-12.2	0.95564	0.0011
-14.25	2.17708	6.4008e-12	-15.95	0.99689	8.6568e-05	-13	0.18182	0.02691	-12.2	0.96774	0.00103
-14.25	2.1875	5.20725e-12	-15.95	1.00621	8.19973e-05	-13	0.19318	0.02629	-12.2	0.97984	0.000973464
-14.25	2.19792	4.23253e-12	-15.95	1.01553	7.74664e-05	-13	0.20455	0.02535	-12.2	0.99194	0.000914832
-14.25	2.20833	3.43724e-12	-15.95	1.02485	7.29882e-05	-13	0.21591	0.02413	-12.2	1.00403	0.000858933
-14.25	2.21875	2.78892e-12	-15.95	1.03416	6.85781e-05	-13	0.22727	0.02268	-12.2	1.01613	0.000805678
-14.25	2.22917	2.2609e-12	-15.95	1.04348	6.4253e-05	-13	0.23864	0.02104	-12.2	1.02823	0.000754975
-14.25	2.23958	1.83124e-12	-15.95	1.05279	6.00298e-05	-13	0.25	0.01927	-12.2	1.04032	0.000706737
-14.25	2.25	1.48192e-12	-15.95	1.06211	5.59252e-05	-13	0.26136	0.01741	-12.2	1.05242	0.000660878
-14.25	2.26042	1.19819e-12	-15.95	1.07143	5.19541e-05	-13	0.27273	0.01554	-12.2	1.06452	0.000617316
-14.25	2.27083	9.67929e-13	-15.95	1.08075	4.81298e-05	-13	0.28409	0.01371	-12.2	1.07661	0.00057597
-14.25	2.28125	7.81233e-13	-15.95	1.09006	4.44639e-05	-13	0.29546	0.012	-12.2	1.08871	0.000536767
-14.25	2.29167	6.29995e-13	-15.95	1.09938	4.09653e-05	-13	0.30682	0.01047	-12.2	1.10081	0.000499636
-14.25	2.30208	5.0759e-13	-15.95	1.1087	3.76409e-05	-13	0.31818	0.00921	-12.2	1.1129	0.000464508
-14.25	2.3125	4.0861e-13	-15.95	1.11801	3.44953e-05	-13	0.32954	0.00828	-12.2	1.125	0.000431318
-14.25	2.32292	3.28644e-13	-15.95	1.12733	3.15312e-05	-13	0.34091	0.00773	-12.2	1.1371	0.000400004
-14.25	2.33333	2.64097e-13	-15.95	1.13665	2.87491e-05	-13	0.35227	0.00754	-12.2	1.14919	0.000370504
-14.25	2.34375	2.12043e-13	-15.95	1.14596	2.61477e-05	-13	0.36364	0.00764	-12.2	1.16129	0.000342758
-14.25	2.35417	1.70101e-13	-15.95	1.15528	2.37244e-05	-13	0.375	0.00792	-12.2	1.17339	0.000316704
-14.25	2.36458	1.36336e-13	-15.95	1.1646	2.14749e-05	-13	0.38636	0.0083	-12.2	1.18548	0.000292282
-14.25	2.375	1.09179e-13	-15.95	1.17391	1.93939e-05	-13	0.39773	0.00869	-12.2	1.19758	0.000269429
-14.25	2.38542	8.73562e-14	-15.95	1.18323	1.74753e-05	-13	0.40909	0.00905	-12.2	1.20968	0.000248083
-14.25	2.39583	6.98348e-14	-15.95	1.19255	1.57119e-05	-13	0.42046	0.00933	-12.2	1.22177	0.00022818
-14.25	2.40625	5.57797e-14	-15.95	1.20186	1.40963e-05	-13	0.43182	0.00954	-12.2	1.23387	0.000209655
-14.25	2.41667	4.45151e-14	-15.95	1.21118	1.26204e-05	-13	0.44318	0.00965	-12.2	1.24597	0.000192441
-14.25	2.42708	3.54949e-14	-15.95	1.2205	1.12762e-05	-13	0.45454	0.00968	-12.2	1.25807	0.000176471
-14.25	2.4375	2.82782e-14	-15.95	1.22981	1.00551e-05	-13	0.46591	0.00963	-12.2	1.27016	0.000161678
-14.25	2.44792	2.25096e-14	-15.95	1.23913	8.949e-06	-13	0.47727	0.00951	-12.2	1.28226	0.000147995
-14.25	2.45833	1.79025e-14	-15.95	1.24845	7.94961e-06	-13	0.48864	0.00933	-12.2	1.29435	0.000135357
-14.25	2.46875	1.42262e-14	-15.95	1.25776	7.04891e-06	-13	0.5	0.00909	-12.2	1.30645	0.000123697
-14.25	2.47917	1.12953e-14	-15.95	1.26708	6.23914e-06	-13	0.51136	0.00882	-12.2	1.31855	0.000112952
-14.25	2.48958	8.96061e-15	-15.95	1.2764	5.51282e-06	-13	0.52273	0.00852	-12.2	1.33065	0.000103062
-14.25	2.5	7.10249e-15	-15.95	1.28571	4.86285e-06	-13	0.53409	0.0082	-12.2	1.34274	9.39649e-05
-14.25	2.51042	5.62494e-15	-15.95	1.29503	4.28248e-06	-13	0.54546	0.00787	-12.2	1.35484	8.56058e-05
-14.25	2.52083	4.45102e-15	-15.95	1.30435	3.76536e-06	-13	0.55682	0.00755	-12.2	1.36694	7.79306e-05
-14.25	2.53125	3.51914e-15	-15.95	1.31367	3.30554e-06	-13	0.56818	0.00722	-12.2	1.37903	7.08881e-05
-14.25	2.54167	2.78004e-15	-15.95	1.32298	2.8975e-06	-13	0.57954	0.00691	-12.2	1.39113	6.44307e-05
-14.25	2.55208	2.19433e-15	-15.95	1.3323	2.53611e-06	-13	0.59091	0.00662	-12.2	1.40323	5.85136e-05
-14.25	2.5625	1.73058e-15	-15.95	1.34162	2.21663e-06	-13	0.60227	0.00634	-12.2	1.41532	5.30948e-05
-14.25	2.57292	1.3637e-15	-15.95	1.35093	1.93471e-06	-13	0.61364	0.00607	-12.2	1.42742	4.81357e-05
-14.25	2.58333	1.07371e-15	-15.95	1.36025	1.68637e-06	-13	0.625	0.00582	-12.2	1.43952	4.36001e-05
-14.25	2.59375	8.44683e-16	-15.95	1.36956	1.46798e-06	-13	0.63636	0.00559	-12.2	1.45161	3.94547e-05
-14.25	2.60417	6.63961e-16	-15.95	1.37888	1.27625e-06	-13	0.64773	0.00537	-12.2	1.46371	3.56686e-05
-14.25	2.61458	5.21474e-16	-15.95	1.3882	1.10818e-06	-13	0.65909	0.00516	-12.2	1.47581	3.22133e-05
-14.25	2.625	4.09228e-16	-15.95	1.39752	9.61086e-07	-13	0.67046	0.00496	-12.2	1.4879	2.90624e-05
-14.25	2.63542	3.20878e-16	-15.95	1.40683	8.32539e-07	-13	0.68182	0.00477	-12.2	1.5	2.61915e-05
-14.25	2.64583	2.51397e-16	-15.95	1.41615	7.20362e-07	-13	0.69318	0.00458	-12.2	1.5121	2.35783e-05
-14.25	2.65625	1.96799e-16	-15.95	1.42547	6.22606e-07	-13	0.70454	0.0044	-12.2	1.52419	2.12019e-05
-14.25	2.66667	1.53933e-16	-15.95	1.43478	5.37532e-07	-13	0.71591	0.00422	-12.2	1.53629	1.9043e-05
-14.25	2.67708	1.20305e-16	-15.95	1.4441	4.63592e-07	-13	0.72727	0.00404	-12.2	1.54839	1.70839e-05
-14.25	2.6875	9.39471e-17	-15.95	1.45342	3.99409e-07	-13	0.73864	0.00387	-12.2	1.56048	1.5308e-05
-14.25	2.69792	7.33043e-17	-15.95	1.46273	3.43765e-07	-13	0.75	0.00369	-12.2	1.57258	1.37002e-05
-14.25	2.70833	5.71508e-17	-15.95	1.47205	2.9558e-07	-13	0.76136	0.00353	-12.2	1.58468	1.22463e-05
-14.25	2.71875	4.45208e-17	-15.95	1.48137	2.53904e-07	-13	0.77273	0.00336	-12.2	1.59677	1.09332e-05
-14.25	2.72917	3.46538e-17	-15.95	1.49068	2.17896e-07	-13	0.78409	0.0032	-12.2	1.60887	9.74875e-06
-14.25	2.73958	2.69518e-17	-15.95	1.5	1.86821e-07	-13	0.79546	0.00304	-12.2	1.62097	8.6818e-06
-14.25	2.75	2.09447e-17	-15.95	1.50932	1.60031e-07	-13	0.80682	0.00289	-12.2	1.63307	7.72195e-06
-14.25	2.76042	1.62633e-17	-15.95	1.51863	1.36959e-07	-13	0.81818	0.00274	-12.2	1.64516	6.85961e-06
-14.25	2.77083	1.26181e-17	-15.95	1.52795	1.17109e-07	-13	0.82954	0.0026	-12.2	1.65726	6.08594e-06
-14.25	2.78125	9.78199e-18	-15.95	1.53727	1.00048e-07	-13	0.84091	0.00246	-12.2	1.66935	5.39277e-06
-14.25	2.79167	7.57725e-18	-15.95	1.54658	8.53977e-08	-13	0.85227	0.00233	-12.2	1.68145	4.77257e-06
-14.25	2.80208	5.86472e-18	-15.95	1.5559	7.28304e-08	-13	0.86364	0.0022	-12.2	1.69355	4.21844e-06
-14.25	2.8125	4.53559e-18	-15.95	1.56522	6.20595e-08	-13	0.875	0.00208	-12.2	1.70565	3.72402e-06
-14.25	2.82292	3.50486e-18	-15.95	1.57453	5.28366e-08	-13	0.88636	0.00197	-12.2	1.71774	3.28348e-06
-14.25	2.83333	2.7062e-18	-15.95	1.58385	4.49465e-08	-13	0.89773	0.00185	-12.2	1.72984	2.8915e-06
-14.25	2.84375	2.08786e-18	-15.95	1.59317	3.82026e-08	-13	0.90909	0.00175	-12.2	1.74194	2.5432e-06
-14.25	2.85417	1.60951e-18	-15.95	1.60248	3.24433e-08	-13	0.92046	0.00165	-12.2	1.75403	2.23414e-06
-14.25	2.86458	1.23977e-18	-15.95	1.6118	2.75293e-08	-13	0.93182	0.00155	-12.2	1.76613	1.96027e-06
-14.25	2.875	9.54196e-19	-15.95	1.62112	2.33401e-08	-13	0.94318	0.00146	-12.2	1.77823	1.71791e-06
-14.25	2.88542	7.33817e-19	-15.95	1.63043	1.97719e-08	-13	0.95454	0.00137	-12.2	1.79032	1.50372e-06
-14.25	2.89583	5.63886e-19	-15.95	1.63975	1.67351e-08	-13	0.96591	0.00129	-12.2	1.80242	1.31468e-06
-14.25	2.90625	4.3296e-19	-15.95	1.64907	1.4153e-08	-13	0.97727	0.00121	-12.2	1.81452	1.14806e-06
-14.25	2.91667	3.32167e-19	-15.95	1.65839	1.19592e-08	-13	0.98864	0.00113	-12.2	1.82661	1.00139e-06
-14.25	2.92708	2.54636e-19	-15.95	1.6677	1.00969e-08	-13	1	0.00106	-12.2	1.83871	8.72444e-07
-14.25	2.9375	1.95045e-19	-15.95	1.67702	8.51744e-09	-13	1.01136	0.000992132	-12.2	1.85081	7.59234e-07
-14.25	2.94792	1.49281e-19	-15.95	1.68634	7.17895e-09	-13	1.02273	0.000927609	-12.2	1.8629	6.59962e-07
-14.25	2.95833	1.14164e-19	-15.95	1.69565	6.04565e-09	-13	1.03409	0.000866512	-12.2	1.875	5.73022e-07
-14.25	2.96875	8.72381e-20	-15.95	1.70497	5.0869e-09	-13	1.04546	0.000808718	-12.2	1.8871	4.96977e-07
-14.25	2.97917	6.66096e-20	-15.95	1.71429	4.27652e-09	-13	1.05682	0.000754101	-12.2	1.89919	4.30545e-07
-14.25	2.98958	5.08185e-20	-15.95	1.7236	3.59212e-09	-13	1.06818	0.000702541	-12.2	1.91129	3.72581e-07
-14.25	3	3.87401e-20	-15.95	1.73292	3.01464e-09	-13	1.07955	0.000653914	-12.2	1.92339	3.22067e-07
-14.2	0	0.00148	-15.95	1.74224	2.52778e-09	-13	1.09091	0.0006081	-12.2	1.93548	2.78099e-07
-14.2	0.01042	0.00213	-15.95	1.75155	2.1177e-09	-13	1.10227	0.000564982	-12.2	1.94758	2.39873e-07
-14.2	0.02083	0.00291	-15.95	1.76087	1.77257e-09	-13	1.11364	0.000524443	-12.2	1.95968	2.0668e-07
-14.2	0.03125	0.00338	-15.95	1.77019	1.48238e-09	-13	1.125	0.000486368	-12.2	1.97177	1.7789e-07
-14.2	0.04167	0.00361	-15.95	1.7795	1.23859e-09	-13	1.13636	0.000450645	-12.2	1.98387	1.52948e-07
-14.2	0.05208	0.00364	-15.95	1.78882	1.03397e-09	-13	1.14773	0.000417163	-12.2	1.99597	1.31365e-07
-14.2	0.0625	0.00349	-15.95	1.79814	8.62381e-10	-13	1.15909	0.000385814	-12.2	2.00807	1.12709e-07
-14.2	0.07292	0.00318	-15.95	1.80745	7.18617e-10	-13	1.17046	0.000356493	-12.2	2.02016	9.66023e-08
-14.2	0.08333	0.00277	-15.95	1.81677	5.98277e-10	-13	1.18182	0.000329098	-12.2	2.03226	8.27116e-08
-14.2	0.09375	0.0023	-15.95	1.82609	4.97637e-10	-13	1.19318	0.000303528	-12.2	2.04435	7.07455e-08
-14.2	0.10417	0.00188	-15.95	1.8354	4.13548e-10	-13	1.20455	0.000279685	-12.2	2.05645	6.04487e-08
-14.2	0.11458	0.0017	-15.95	1.84472	3.43354e-10	-13	1.21591	0.000257476	-12.2	2.06855	5.1598e-08
-14.2	0.125	0.00189	-15.95	1.85404	2.84813e-10	-13	1.22727	0.00023681	-12.2	2.08065	4.39986e-08
-14.2	0.13542	0.00239	-15.95	1.86335	2.36035e-10	-13	1.23864	0.000217598	-12.2	2.09274	3.74807e-08
-14.2	0.14583	0.00302	-15.95	1.87267	1.9543e-10	-13	1.25	0.000199755	-12.2	2.10484	3.18964e-08
-14.2	0.15625	0.00367	-15.95	1.88199	1.61661e-10	-13	1.26136	0.0001832	-12.2	2.11693	2.7117e-08
-14.2	0.16667	0.00428	-15.95	1.8913	1.33603e-10	-13	1.27273	0.000167856	-12.2	2.12903	2.30309e-08
-14.2	0.17708	0.00481	-15.95	1.90062	1.10312e-10	-13	1.28409	0.000153647	-12.2	2.14113	1.95411e-08
-14.2	0.1875	0.00523	-15.95	1.90994	9.09963e-11	-13	1.29546	0.000140501	-12.2	2.15323	1.65638e-08
-14.2	0.19792	0.00552	-15.95	1.91926	7.49928e-11	-13	1.30682	0.000128352	-12.2	2.16532	1.40264e-08
-14.2	0.20833	0.00568	-15.95	1.92857	6.17462e-11	-13	1.31818	0.000117134	-12.2	2.17742	1.18661e-08
-14.2	0.21875	0.0057	-15.95	1.93789	5.07918e-11	-13	1.32955	0.000106786	-12.2	2.18952	1.00288e-08
-14.2	0.22917	0.00559	-15.95	1.9472	4.17417e-11	-13	1.34091	9.72501e-05	-12.2	2.20161	8.46769e-09
-14.2	0.23958	0.00535	-15.95	1.95652	3.4272e-11	-13	1.35227	8.84714e-05	-12.2	2.21371	7.14271e-09
-14.2	0.25	0.00501	-15.95	1.96584	2.81126e-11	-13	1.36364	8.0398e-05	-12.2	2.22581	6.01925e-09
-14.2	0.26042	0.00456	-15.95	1.97516	2.30386e-11	-13	1.375	7.29808e-05	-12.2	2.2379	5.06764e-09
-14.2	0.27083	0.00404	-15.95	1.98447	1.88626e-11	-13	1.38636	6.61738e-05	-12.2	2.25	4.26238e-09
-14.2	0.28125	0.00348	-15.95	1.99379	1.5429e-11	-13	1.39773	5.99335e-05	-12.2	2.2621	3.58167e-09
-14.2	0.29167	0.00289	-15.95	2.00311	1.26086e-11	-13	1.40909	5.4219e-05	-12.2	2.27419	3.0068e-09
-14.2	0.30208	0.00231	-15.95	2.01242	1.02941e-11	-13	1.42046	4.89919e-05	-12.2	2.28629	2.52181e-09
-14.2	0.3125	0.0018	-15.95	2.02174	8.39649e-12	-13	1.43182	4.42162e-05	-12.2	2.29839	2.11305e-09
-14.2	0.32292	0.00143	-15.95	2.03106	6.84227e-12	-13	1.44318	3.98581e-05	-12.2	2.31048	1.76887e-09
-14.2	0.33333	0.00128	-15.95	2.04037	5.57051e-12	-13	1.45455	3.58858e-05	-12.2	2.32258	1.47936e-09
-14.2	0.34375	0.00139	-15.95	2.04969	4.53086e-12	-13	1.46591	3.22697e-05	-12.2	2.33468	1.23608e-09
-14.2	0.35417	0.00165	-15.95	2.05901	3.68178e-12	-13	1.47727	2.89819e-05	-12.2	2.34677	1.03183e-09
-14.2	0.36458	0.00194	-15.95	2.06832	2.98901e-12	-13	1.48864	2.59965e-05	-12.2	2.35887	8.6053e-10
-14.2	0.375	0.00222	-15.95	2.07764	2.42431e-12	-13	1.5	2.32893e-05	-12.2	2.37097	7.16999e-10
-14.2	0.38542	0.00246	-15.95	2.08696	1.96446e-12	-13	1.51136	2.08374e-05	-12.2	2.38307	5.96852e-10
-14.2	0.39583	0.00263	-15.95	2.09627	1.59033e-12	-13	1.52273	1.86199e-05	-12.2	2.39516	4.96376e-10
-14.2	0.40625	0.00275	-15.95	2.10559	1.28625e-12	-13	1.53409	1.66171e-05	-12.2	2.40726	4.12432e-10
-14.2	0.41667	0.00281	-15.95	2.11491	1.03934e-12	-13	1.54546	1.48106e-05	-12.2	2.41935	3.42367e-10
-14.2	0.42708	0.00282	-15.95	2.12422	8.39041e-13	-13	1.55682	1.31835e-05	-12.2	2.43145	2.83942e-10
-14.2	0.4375	0.00278	-15.95	2.13354	6.76708e-13	-13	1.56818	1.17201e-05	-12.2	2.44355	2.35271e-10
-14.2	0.44792	0.0027	-15.95	2.14286	5.45273e-13	-13	1.57955	1.04056e-05	-12.2	2.45565	1.94763e-10
-14.2	0.45833	0.00259	-15.95	2.15217	4.38955e-13	-13	1.59091	9.22665e-06	-12.2	2.46774	1.61081e-10
-14.2	0.46875	0.00245	-15.95	2.16149	3.53038e-13	-13	1.60227	8.17074e-06	-12.2	2.47984	1.33102e-10
-14.2	0.47917	0.0023	-15.95	2.17081	2.83672e-13	-13	1.61364	7.22638e-06	-12.2	2.49193	1.09882e-10
-14.2	0.48958	0.00215	-15.95	2.18012	2.27724e-13	-13	1.625	6.38299e-06	-12.2	2.50403	9.06296e-11
-14.2	0.5	0.00199	-15.95	2.18944	1.8264e-13	-13	1.63636	5.63083e-06	-12.2	2.51613	7.46823e-11
-14.2	0.51042	0.00183	-15.95	2.19876	1.46345e-13	-13	1.64773	4.96099e-06	-12.2	2.52823	6.14849e-11
-14.2	0.52083	0.00168	-15.95	2.20808	1.17154e-13	-13	1.65909	4.36532e-06	-12.2	2.54032	5.05736e-11
-14.2	0.53125	0.00154	-15.95	2.21739	9.36985e-14	-13	1.67046	3.83633e-06	-12.2	2.55242	4.15608e-11
-14.2	0.54167	0.00142	-15.95	2.22671	7.48696e-14	-13	1.68182	3.36724e-06	-12.2	2.56452	3.41231e-11
-14.2	0.55208	0.00131	-15.95	2.23603	5.9769e-14	-13	1.69318	2.95183e-06	-12.2	2.57661	2.79911e-11
-14.2	0.5625	0.00121	-15.95	2.24534	4.767e-14	-13	1.70455	2.58448e-06	-12.2	2.58871	2.29402e-11
-14.2	0.57292	0.00113	-15.95	2.25466	3.7985e-14	-13	1.71591	2.26007e-06	-12.2	2.60081	1.87837e-11
-14.2	0.58333	0.00106	-15.95	2.26397	3.02397e-14	-13	1.72727	1.97397e-06	-12.2	2.6129	1.53664e-11
-14.2	0.59375	0.00101	-15.95	2.27329	2.40515e-14	-13	1.73864	1.72201e-06	-12.2	2.625	1.25594e-11
-14.2	0.60417	0.000977136	-15.95	2.28261	1.9112e-14	-13	1.75	1.50041e-06	-12.2	2.6371	1.0256e-11
-14.2	0.61458	0.000953587	-15.95	2.29193	1.5173e-14	-13	1.76136	1.30578e-06	-12.2	2.64919	8.36741e-12
-14.2	0.625	0.000941183	-15.95	2.30124	1.20348e-14	-13	1.77273	1.13505e-06	-12.2	2.66129	6.82048e-12
-14.2	0.63542	0.000937938	-15.95	2.31056	9.53681e-15	-13	1.78409	9.85487e-07	-12.2	2.67339	5.55455e-12
-14.2	0.64583	0.000941653	-15.95	2.31988	7.55041e-15	-13	1.79546	8.5464e-07	-12.2	2.68548	4.51951e-12
-14.2	0.65625	0.000950076	-15.95	2.32919	5.97228e-15	-13	1.80682	7.40313e-07	-12.2	2.69758	3.67405e-12
-14.2	0.66667	0.000961051	-15.95	2.33851	4.71967e-15	-13	1.81818	6.40547e-07	-12.2	2.70968	2.98407e-12
-14.2	0.67708	0.000972641	-15.95	2.34783	3.72637e-15	-13	1.82955	5.53598e-07	-12.2	2.72177	2.4215e-12
-14.2	0.6875	0.000983196	-15.95	2.35714	2.93943e-15	-13	1.84091	4.77913e-07	-12.2	2.73387	1.96323e-12
-14.2	0.69792	0.00099139	-15.95	2.36646	2.31656e-15	-13	1.85227	4.12116e-07	-12.2	2.74597	1.59027e-12
-14.2	0.70833	0.000996221	-15.95	2.37578	1.82401e-15	-13	1.86364	3.54984e-07	-12.2	2.75807	1.28701e-12
-14.2	0.71875	0.000996996	-15.95	2.38509	1.43488e-15	-13	1.875	3.05437e-07	-12.2	2.77016	1.04065e-12
-14.2	0.72917	0.000993295	-15.95	2.39441	1.12774e-15	-13	1.88636	2.62519e-07	-12.2	2.78226	8.40704e-13
-14.2	0.73958	0.000984942	-15.95	2.40373	8.85541e-16	-13	1.89773	2.25388e-07	-12.2	2.79435	6.78568e-13
-14.2	0.75	0.000971959	-15.95	2.41304	6.94725e-16	-13	1.90909	1.93301e-07	-12.2	2.80645	5.47215e-13
-14.2	0.76042	0.000954528	-15.95	2.42236	5.44532e-16	-13	1.92046	1.65605e-07	-12.2	2.81855	4.40897e-13
-14.2	0.77083	0.000932959	-15.95	2.43168	4.26422e-16	-13	1.93182	1.41727e-07	-12.2	2.83065	3.5492e-13
-14.2	0.78125	0.00090765	-15.95	2.44099	3.33629e-16	-13	1.94318	1.21164e-07	-12.2	2.84274	2.85457e-13
-14.2	0.79167	0.000879062	-15.95	2.45031	2.60792e-16	-13	1.95455	1.03477e-07	-12.2	2.85484	2.29385e-13
-14.2	0.80208	0.00084769	-15.95	2.45963	2.03673e-16	-13	1.96591	8.828e-08	-12.2	2.86693	1.84164e-13
-14.2	0.8125	0.000814042	-15.95	2.46894	1.5892e-16	-13	1.97727	7.52371e-08	-12.2	2.87903	1.47728e-13
-14.2	0.82292	0.000778623	-15.95	2.47826	1.23889e-16	-13	1.98864	6.40555e-08	-12.2	2.89113	1.18396e-13
-14.2	0.83333	0.000741917	-15.95	2.48758	9.64936e-17	-13	2	5.44801e-08	-12.2	2.90323	9.4804e-14
-14.2	0.84375	0.000704381	-15.95	2.49689	7.50882e-17	-13	2.01136	4.62891e-08	-12.2	2.91532	7.58464e-14
-14.2	0.85417	0.000666436	-15.95	2.50621	5.83788e-17	-13	2.02273	3.929e-08	-12.2	2.92742	6.06264e-14
-14.2	0.86458	0.000628461	-15.95	2.51553	4.53469e-17	-13	2.03409	3.33157e-08	-12.2	2.93952	4.84179e-14
-14.2	0.875	0.000590791	-15.95	2.52485	3.51926e-17	-13	2.04546	2.82217e-08	-12.2	2.95161	3.8634e-14
-14.2	0.88542	0.00055372	-15.95	2.53416	2.72877e-17	-13	2.05682	2.38828e-08	-12.2	2.96371	3.08001e-14
-14.2	0.89583	0.000517494	-15.95	2.54348	2.11394e-17	-13	2.06818	2.0191e-08	-12.2	2.97581	2.45332e-14
-14.2	0.90625	0.000482321	-15.95	2.5528	1.63618e-17	-13	2.07955	1.70531e-08	-12.2	2.9879	1.95243e-14
-14.2	0.91667	0.000448368	-15.95	2.56211	1.26526e-17	-13	2.09091	1.43887e-08	-12.2	3	1.55245e-14
-14.2	0.92708	0.000415766	-15.95	2.57143	9.77557e-18	-13	2.10227	1.21288e-08	-12.15	0	0.00152
-14.2	0.9375	0.000384613	-15.95	2.58074	7.54601e-18	-13	2.11364	1.02139e-08	-12.15	0.0121	0.00245
-14.2	0.94792	0.000354977	-15.95	2.59006	5.81977e-18	-13	2.125	8.59296e-09	-12.15	0.02419	0.00388
-14.2	0.95833	0.000326903	-15.95	2.59938	4.48443e-18	-13	2.13636	7.2223e-09	-12.15	0.03629	0.00545
-14.2	0.96875	0.000300409	-15.95	2.6087	3.45242e-18	-13	2.14773	6.06443e-09	-12.15	0.04839	0.00716
-14.2	0.97917	0.000275497	-15.95	2.61801	2.65555e-18	-13	2.15909	5.08731e-09	-12.15	0.06048	0.00892
-14.2	0.98958	0.00025215	-15.95	2.62733	2.04079e-18	-13	2.17046	4.26355e-09	-12.15	0.07258	0.01065
-14.2	1	0.000230341	-15.95	2.63665	1.56696e-18	-13	2.18182	3.56977e-09	-12.15	0.08468	0.01224
-14.2	1.01042	0.000210028	-15.95	2.64596	1.20208e-18	-13	2.19318	2.98604e-09	-12.15	0.09677	0.01361
-14.2	1.02083	0.000191163	-15.95	2.65528	9.21352e-19	-13	2.20455	2.4954e-09	-12.15	0.10887	0.01468
-14.2	1.03125	0.000173688	-15.95	2.6646	7.05558e-19	-13	2.21591	2.0834e-09	-12.15	0.12097	0.01541
-14.2	1.04167	0.000157544	-15.95	2.67391	5.39829e-19	-13	2.22727	1.73779e-09	-12.15	0.13306	0.01575
-14.2	1.05208	0.000142664	-15.95	2.68323	4.12665e-19	-13	2.23864	1.44814e-09	-12.15	0.14516	0.01568
-14.2	1.0625	0.000128983	-15.95	2.69255	3.15177e-19	-13	2.25	1.20564e-09	-12.15	0.15726	0.01519
-14.2	1.07292	0.000116431	-15.95	2.70186	2.40508e-19	-13	2.26136	1.00281e-09	-12.15	0.16936	0.01431
-14.2	1.08333	0.00010494	-15.95	2.71118	1.83368e-19	-13	2.27273	8.33317e-10	-12.15	0.18145	0.01306
-14.2	1.09375	9.44431e-05	-15.95	2.7205	1.3968e-19	-13	2.28409	6.91828e-10	-12.15	0.19355	0.01149
-14.2	1.10417	8.48727e-05	-15.95	2.72981	1.06307e-19	-13	2.29546	5.73828e-10	-12.15	0.20564	0.00966
-14.2	1.11458	7.61643e-05	-15.95	2.73913	8.08373e-20	-13	2.30682	4.75511e-10	-12.15	0.21774	0.00762
-14.2	1.125	6.8255e-05	-15.95	2.74845	6.14156e-20	-13	2.31818	3.93674e-10	-12.15	0.22984	0.00545
-14.2	1.13542	6.10846e-05	-15.95	2.75776	4.66193e-20	-13	2.32955	3.2562e-10	-12.15	0.24194	0.00322
-14.2	1.14583	5.45957e-05	-15.95	2.76708	3.53567e-20	-13	2.34091	2.6908e-10	-12.15	0.25403	0.00101
-14.2	1.15625	4.87335e-05	-15.95	2.7764	2.67915e-20	-13	2.35227	2.22153e-10	-12.15	0.26613	0.00115
-14.2	1.16667	4.34465e-05	-15.95	2.78571	2.02835e-20	-13	2.36364	1.83241e-10	-12.15	0.27823	0.00315
-14.2	1.17708	3.86858e-05	-15.95	2.79503	1.5343e-20	-13	2.375	1.51005e-10	-12.15	0.29032	0.00495
-14.2	1.1875	3.44058e-05	-15.95	2.80435	1.15957e-20	-13	2.38636	1.24325e-10	-12.15	0.30242	0.00653
-14.2	1.19792	3.05641e-05	-15.95	2.81366	8.756e-21	-13	2.39773	1.02266e-10	-12.15	0.31452	0.00783
-14.2	1.20833	2.71207e-05	-15.95	2.82298	6.60595e-21	-13	2.40909	8.40431e-11	-12.15	0.32661	0.00885
-14.2	1.21875	2.40389e-05	-15.95	2.8323	4.97951e-21	-13	2.42046	6.90042e-11	-12.15	0.33871	0.00958
-14.2	1.22917	2.12846e-05	-15.95	2.84162	3.75024e-21	-13	2.43182	5.66046e-11	-12.15	0.35081	0.01002
-14.2	1.23958	1.88263e-05	-15.95	2.85093	2.82198e-21	-13	2.44318	4.63906e-11	-12.15	0.3629	0.01019
-14.2	1.25	1.66351e-05	-15.95	2.86025	2.12164e-21	-13	2.45455	3.7985e-11	-12.15	0.375	0.01011
-14.2	1.26042	1.46846e-05	-15.95	2.86957	1.59371e-21	-13	2.46591	3.1074e-11	-12.15	0.3871	0.00981
-14.2	1.27083	1.29504e-05	-15.95	2.87888	1.19611e-21	-13	2.47727	2.53973e-11	-12.15	0.39919	0.00932
-14.2	1.28125	1.14103e-05	-15.95	2.8882	8.96929e-22	-13	2.48864	2.07387e-11	-12.15	0.41129	0.00871
-14.2	1.29167	1.00443e-05	-15.95	2.89752	6.71996e-22	-13	2.5	1.69193e-11	-12.15	0.42339	0.008
-14.2	1.30208	8.83393e-06	-15.95	2.90683	5.03035e-22	-13	2.51136	1.37907e-11	-12.15	0.43548	0.00726
-14.2	1.3125	7.76271e-06	-15.95	2.91615	3.7623e-22	-13	2.52273	1.12304e-11	-12.15	0.44758	0.00652
-14.2	1.32292	6.81559e-06	-15.95	2.92547	2.81146e-22	-13	2.53409	9.13721e-12	-12.15	0.45968	0.00585
-14.2	1.33333	5.97903e-06	-15.95	2.93478	2.09911e-22	-13	2.54546	7.4274e-12	-12.15	0.47177	0.00529
-14.2	1.34375	5.24084e-06	-15.95	2.9441	1.5659e-22	-13	2.55682	6.03209e-12	-12.15	0.48387	0.00486
-14.2	1.35417	4.59007e-06	-15.95	2.95342	1.16712e-22	-13	2.56818	4.89447e-12	-12.15	0.49597	0.00458
-14.2	1.36458	4.01687e-06	-15.95	2.96273	8.69142e-23	-13	2.57955	3.96781e-12	-12.15	0.50806	0.00445
-14.2	1.375	3.51245e-06	-15.95	2.97205	6.46683e-23	-13	2.59091	3.21369e-12	-12.15	0.52016	0.00441
-14.2	1.38542	3.06893e-06	-15.95	2.98137	4.80748e-23	-13	2.60227	2.60056e-12	-12.15	0.53226	0.00445
-14.2	1.39583	2.67928e-06	-15.95	2.99068	3.57082e-23	-13	2.61364	2.10251e-12	-12.15	0.54436	0.0045
-14.2	1.40625	2.33724e-06	-15.95	3	2.64999e-23	-13	2.625	1.69831e-12	-12.15	0.55645	0.00455
-14.2	1.41667	2.03724e-06	-15.9	0	0.00163	-13	2.63636	1.37059e-12	-12.15	0.56855	0.00457
-14.2	1.42708	1.77431e-06	-15.9	0.00932	0.00226	-13	2.64773	1.10512e-12	-12.15	0.58064	0.00455
-14.2	1.4375	1.54405e-06	-15.9	0.01863	0.00335	-13	2.65909	8.90261e-13	-12.15	0.59274	0.00449
-14.2	1.44792	1.34258e-06	-15.9	0.02795	0.00437	-13	2.67046	7.16537e-13	-12.15	0.60484	0.0044
-14.2	1.45833	1.16641e-06	-15.9	0.03727	0.00539	-13	2.68182	5.76196e-13	-12.15	0.61694	0.00428
-14.2	1.46875	1.01251e-06	-15.9	0.04658	0.00642	-13	2.69318	4.62928e-13	-12.15	0.62903	0.00414
-14.2	1.47917	8.7816e-07	-15.9	0.0559	0.00739	-13	2.70455	3.71593e-13	-12.15	0.64113	0.00398
-14.2	1.48958	7.60974e-07	-15.9	0.06522	0.00828	-13	2.71591	2.98013e-13	-12.15	0.65323	0.00381
-14.2	1.5	6.58843e-07	-15.9	0.07453	0.00902	-13	2.72727	2.38789e-13	-12.15	0.66532	0.00364
-14.2	1.51042	5.69908e-07	-15.9	0.08385	0.00959	-13	2.73864	1.91164e-13	-12.15	0.67742	0.00347
-14.2	1.52083	4.92529e-07	-15.9	0.09317	0.00994	-13	2.75	1.52901e-13	-12.15	0.68952	0.00331
-14.2	1.53125	4.25264e-07	-15.9	0.10248	0.01007	-13	2.76136	1.22188e-13	-12.15	0.70161	0.00316
-14.2	1.54167	3.66842e-07	-15.9	0.1118	0.00996	-13	2.77273	9.75578e-14	-12.15	0.71371	0.00302
-14.2	1.55208	3.16146e-07	-15.9	0.12112	0.00962	-13	2.78409	7.78231e-14	-12.15	0.72581	0.00289
-14.2	1.5625	2.72195e-07	-15.9	0.13044	0.00906	-13	2.79546	6.20254e-14	-12.15	0.7379	0.00277
-14.2	1.57292	2.34128e-07	-15.9	0.13975	0.00832	-13	2.80682	4.93907e-14	-12.15	0.75	0.00265
-14.2	1.58333	2.01188e-07	-15.9	0.14907	0.00742	-13	2.81818	3.92948e-14	-12.15	0.7621	0.00254
-14.2	1.59375	1.72713e-07	-15.9	0.15839	0.00643	-13	2.82955	3.1235e-14	-12.15	0.77419	0.00243
-14.2	1.60417	1.48121e-07	-15.9	0.1677	0.00542	-13	2.84091	2.48064e-14	-12.15	0.78629	0.00233
-14.2	1.61458	1.26904e-07	-15.9	0.17702	0.00448	-13	2.85227	1.96834e-14	-12.15	0.79839	0.00223
-14.2	1.625	1.08618e-07	-15.9	0.18634	0.00375	-13	2.86364	1.56047e-14	-12.15	0.81048	0.00213
-14.2	1.63542	9.28736e-08	-15.9	0.19565	0.0034	-13	2.875	1.23602e-14	-12.15	0.82258	0.00203
-14.2	1.64583	7.93315e-08	-15.9	0.20497	0.00347	-13	2.88636	9.78169e-15	-12.15	0.83468	0.00194
-14.2	1.65625	6.76959e-08	-15.9	0.21429	0.00388	-13	2.89773	7.73427e-15	-12.15	0.84677	0.00184
-14.2	1.66667	5.77089e-08	-15.9	0.2236	0.00442	-13	2.90909	6.11001e-15	-12.15	0.85887	0.00175
-14.2	1.67708	4.91458e-08	-15.9	0.23292	0.00496	-13	2.92046	4.82262e-15	-12.15	0.87097	0.00166
-14.2	1.6875	4.18114e-08	-15.9	0.24224	0.00541	-13	2.93182	3.80314e-15	-12.15	0.88306	0.00158
-14.2	1.69792	3.55361e-08	-15.9	0.25155	0.00573	-13	2.94318	2.99654e-15	-12.15	0.89516	0.0015
-14.2	1.70833	3.01725e-08	-15.9	0.26087	0.00591	-13	2.95455	2.35893e-15	-12.15	0.90726	0.00142
-14.2	1.71875	2.5593e-08	-15.9	0.27019	0.00593	-13	2.96591	1.85537e-15	-12.15	0.91936	0.00134
-14.2	1.72917	2.16872e-08	-15.9	0.2795	0.0058	-13	2.97727	1.45803e-15	-12.15	0.93145	0.00126
-14.2	1.73958	1.83594e-08	-15.9	0.28882	0.00553	-13	2.98864	1.14478e-15	-12.15	0.94355	0.00119
-14.2	1.75	1.55271e-08	-15.9	0.29814	0.00516	-13	3	8.98041e-16	-12.15	0.95564	0.00112
-14.2	1.76042	1.3119e-08	-15.9	0.30745	0.00468	-12.95	0	0.00289	-12.15	0.96774	0.00106
-14.2	1.77083	1.10737e-08	-15.9	0.31677	0.00415	-12.95	0.01136	0.00442	-12.15	0.97984	0.000996874
-14.2	1.78125	9.33826e-09	-15.9	0.32609	0.00358	-12.95	0.02273	0.00656	-12.15	0.99194	0.000937396
-14.2	1.79167	7.86734e-09	-15.9	0.3354	0.003	-12.95	0.03409	0.00861	-12.15	1.00403	0.000880657
-14.2	1.80208	6.62184e-09	-15.9	0.34472	0.00244	-12.95	0.04546	0.01074	-12.15	1.01613	0.000826568
-14.2	1.8125	5.5683e-09	-15.9	0.35404	0.00196	-12.95	0.05682	0.01296	-12.15	1.02823	0.00077504
-14.2	1.82292	4.67801e-09	-15.9	0.36335	0.00159	-12.95	0.06818	0.01522	-12.15	1.04032	0.000725986
-14.2	1.83333	3.92642e-09	-15.9	0.37267	0.00139	-12.95	0.07955	0.01745	-12.15	1.05242	0.000679319
-14.2	1.84375	3.29256e-09	-15.9	0.38199	0.00138	-12.95	0.09091	0.01958	-12.15	1.06452	0.000634959
-14.2	1.85417	2.7585e-09	-15.9	0.3913	0.00148	-12.95	0.10227	0.02155	-12.15	1.07661	0.000592827
-14.2	1.86458	2.30896e-09	-15.9	0.40062	0.00164	-12.95	0.11364	0.02329	-12.15	1.08871	0.00055285
-14.2	1.875	1.93094e-09	-15.9	0.40994	0.0018	-12.95	0.125	0.02475	-12.15	1.10081	0.000514957
-14.2	1.88542	1.61335e-09	-15.9	0.41925	0.00192	-12.95	0.13636	0.0259	-12.15	1.1129	0.000479081
-14.2	1.89583	1.3468e-09	-15.9	0.42857	0.00201	-12.95	0.14773	0.02671	-12.15	1.125	0.000445159
-14.2	1.90625	1.12328e-09	-15.9	0.43789	0.00206	-12.95	0.15909	0.02715	-12.15	1.1371	0.000413129
-14.2	1.91667	9.36025e-10	-15.9	0.44721	0.00206	-12.95	0.17046	0.02723	-12.15	1.14919	0.000382931
-14.2	1.92708	7.79298e-10	-15.9	0.45652	0.00204	-12.95	0.18182	0.02694	-12.15	1.16129	0.000354505
-14.2	1.9375	6.48242e-10	-15.9	0.46584	0.00198	-12.95	0.19318	0.02632	-12.15	1.17339	0.000327792
-14.2	1.94792	5.38753e-10	-15.9	0.47515	0.00191	-12.95	0.20455	0.02539	-12.15	1.18548	0.000302731
-14.2	1.95833	4.47365e-10	-15.9	0.48447	0.00182	-12.95	0.21591	0.02417	-12.15	1.19758	0.000279263
-14.2	1.96875	3.71154e-10	-15.9	0.49379	0.00173	-12.95	0.22727	0.02272	-12.15	1.20968	0.000257325
-14.2	1.97917	3.07658e-10	-15.9	0.50311	0.00164	-12.95	0.23864	0.02108	-12.15	1.22177	0.000236853
-14.2	1.98958	2.54802e-10	-15.9	0.51242	0.00155	-12.95	0.25	0.01931	-12.15	1.23387	0.000217782
-14.2	2	2.10843e-10	-15.9	0.52174	0.00147	-12.95	0.26136	0.01745	-12.15	1.24597	0.000200048
-14.2	2.01042	1.74317e-10	-15.9	0.53106	0.00139	-12.95	0.27273	0.01558	-12.15	1.25807	0.000183583
-14.2	2.02083	1.43993e-10	-15.9	0.54037	0.00133	-12.95	0.28409	0.01375	-12.15	1.27016	0.00016832
-14.2	2.03125	1.18841e-10	-15.9	0.54969	0.00126	-12.95	0.29546	0.01203	-12.15	1.28226	0.000154191
-14.2	2.04167	9.79976e-11	-15.9	0.55901	0.00121	-12.95	0.30682	0.0105	-12.15	1.29435	0.000141131
-14.2	2.05208	8.07395e-11	-15.9	0.56832	0.00116	-12.95	0.31818	0.00923	-12.15	1.30645	0.000129073
-14.2	2.0625	6.64629e-11	-15.9	0.57764	0.00111	-12.95	0.32954	0.0083	-12.15	1.31855	0.000117954
-14.2	2.07292	5.46633e-11	-15.9	0.58696	0.00106	-12.95	0.34091	0.00774	-12.15	1.33065	0.00010771
-14.2	2.08333	4.49194e-11	-15.9	0.59627	0.00101	-12.95	0.35227	0.00755	-12.15	1.34274	9.82814e-05
-14.2	2.09375	3.68803e-11	-15.9	0.60559	0.000961555	-12.95	0.36364	0.00765	-12.15	1.35484	8.96109e-05
-14.2	2.10417	3.02536e-11	-15.9	0.61491	0.000914217	-12.95	0.375	0.00794	-12.15	1.36694	8.16435e-05
-14.2	2.11458	2.4796e-11	-15.9	0.62422	0.000867374	-12.95	0.38636	0.00833	-12.15	1.37903	7.43275e-05
-14.2	2.125	2.03052e-11	-15.9	0.63354	0.000821312	-12.95	0.39773	0.00872	-12.15	1.39113	6.76139e-05
-14.2	2.13542	1.66132e-11	-15.9	0.64286	0.000776362	-12.95	0.40909	0.00908	-12.15	1.40323	6.1457e-05
-14.2	2.14583	1.35807e-11	-15.9	0.65217	0.000732845	-12.95	0.42046	0.00937	-12.15	1.41532	5.58142e-05
-14.2	2.15625	1.1092e-11	-15.9	0.66149	0.000691031	-12.95	0.43182	0.00958	-12.15	1.42742	5.06456e-05
-14.2	2.16667	9.05151e-12	-15.9	0.67081	0.000651116	-12.95	0.44318	0.0097	-12.15	1.43952	4.59145e-05
-14.2	2.17708	7.37991e-12	-15.9	0.68012	0.00061321	-12.95	0.45454	0.00974	-12.15	1.45161	4.15866e-05
-14.2	2.1875	6.01176e-12	-15.9	0.68944	0.000577346	-12.95	0.46591	0.00969	-12.15	1.46371	3.76304e-05
-14.2	2.19792	4.89297e-12	-15.9	0.69876	0.000543484	-12.95	0.47727	0.00957	-12.15	1.47581	3.40165e-05
-14.2	2.20833	3.9789e-12	-15.9	0.70808	0.000511531	-12.95	0.48864	0.00939	-12.15	1.4879	3.0718e-05
-14.2	2.21875	3.23277e-12	-15.9	0.71739	0.000481361	-12.95	0.5	0.00915	-12.15	1.5	2.77099e-05
-14.2	2.22917	2.62426e-12	-15.9	0.72671	0.000452832	-12.95	0.51136	0.00888	-12.15	1.5121	2.4969e-05
-14.2	2.23958	2.12843e-12	-15.9	0.73603	0.000425801	-12.95	0.52273	0.00858	-12.15	1.52419	2.24741e-05
-14.2	2.25	1.72477e-12	-15.9	0.74534	0.000400142	-12.95	0.53409	0.00826	-12.15	1.53629	2.02053e-05
-14.2	2.26042	1.39645e-12	-15.9	0.75466	0.000375746	-12.95	0.54546	0.00794	-12.15	1.54839	1.81445e-05
-14.2	2.27083	1.12964e-12	-15.9	0.76397	0.000352535	-12.95	0.55682	0.00761	-12.15	1.56048	1.62745e-05
-14.2	2.28125	9.13012e-13	-15.9	0.77329	0.000330459	-12.95	0.56818	0.00729	-12.15	1.57258	1.45797e-05
-14.2	2.29167	7.37284e-13	-15.9	0.78261	0.000309494	-12.95	0.57954	0.00697	-12.15	1.58468	1.30456e-05
-14.2	2.30208	5.9486e-13	-15.9	0.79192	0.000289638	-12.95	0.59091	0.00668	-12.15	1.59677	1.16585e-05
-14.2	2.3125	4.79532e-13	-15.9	0.80124	0.000270909	-12.95	0.60227	0.0064	-12.15	1.60887	1.04061e-05
-14.2	2.32292	3.86228e-13	-15.9	0.81056	0.000253331	-12.95	0.61364	0.00613	-12.15	1.62097	9.27675e-06
-14.2	2.33333	3.10808e-13	-15.9	0.81988	0.000236934	-12.95	0.625	0.00588	-12.15	1.63307	8.25965e-06
-14.2	2.34375	2.499e-13	-15.9	0.82919	0.000221742	-12.95	0.63636	0.00565	-12.15	1.64516	7.3449e-06
-14.2	2.35417	2.00754e-13	-15.9	0.83851	0.000207766	-12.95	0.64773	0.00543	-12.15	1.65726	6.5233e-06
-14.2	2.36458	1.61134e-13	-15.9	0.84783	0.000195002	-12.95	0.65909	0.00522	-12.15	1.66935	5.78639e-06
-14.2	2.375	1.29222e-13	-15.9	0.85714	0.00018342	-12.95	0.67046	0.00502	-12.15	1.68145	5.12634e-06
-14.2	2.38542	1.03542e-13	-15.9	0.86646	0.00017297	-12.95	0.68182	0.00483	-12.15	1.69355	4.53595e-06
-14.2	2.39583	8.28931e-14	-15.9	0.87578	0.000163574	-12.95	0.69318	0.00464	-12.15	1.70565	4.00859e-06
-14.2	2.40625	6.63057e-14	-15.9	0.88509	0.000155137	-12.95	0.70454	0.00446	-12.15	1.71774	3.53819e-06
-14.2	2.41667	5.29922e-14	-15.9	0.89441	0.000147545	-12.95	0.71591	0.00427	-12.15	1.72984	3.11917e-06
-14.2	2.42708	4.23158e-14	-15.9	0.90373	0.000140674	-12.95	0.72727	0.0041	-12.15	1.74194	2.74643e-06
-14.2	2.4375	3.37617e-14	-15.9	0.91304	0.000134401	-12.95	0.73864	0.00392	-12.15	1.75403	2.4153e-06
-14.2	2.44792	2.69139e-14	-15.9	0.92236	0.000128604	-12.95	0.75	0.00375	-12.15	1.76613	2.12155e-06
-14.2	2.45833	2.14369e-14	-15.9	0.93168	0.000123172	-12.95	0.76136	0.00358	-12.15	1.77823	1.8613e-06
-14.2	2.46875	1.706e-14	-15.9	0.94099	0.000118008	-12.95	0.77273	0.00341	-12.15	1.79032	1.63104e-06
-14.2	2.47917	1.35654e-14	-15.9	0.95031	0.000113033	-12.95	0.78409	0.00325	-12.15	1.80242	1.42758e-06
-14.2	2.48958	1.07775e-14	-15.9	0.95963	0.000108183	-12.95	0.79546	0.00309	-12.15	1.81452	1.24805e-06
-14.2	2.5	8.5554e-15	-15.9	0.96894	0.000103411	-12.95	0.80682	0.00294	-12.15	1.82661	1.08983e-06
-14.2	2.51042	6.78577e-15	-15.9	0.97826	9.8687e-05	-12.95	0.81818	0.00279	-12.15	1.83871	9.5057e-07
-14.2	2.52083	5.37767e-15	-15.9	0.98758	9.39927e-05	-12.95	0.82954	0.00265	-12.15	1.85081	8.28162e-07
-14.2	2.53125	4.25822e-15	-15.9	0.99689	8.93213e-05	-12.95	0.84091	0.00251	-12.15	1.8629	7.20701e-07
-14.2	2.54167	3.36899e-15	-15.9	1.00621	8.46748e-05	-12.95	0.85227	0.00237	-12.15	1.875	6.26479e-07
-14.2	2.55208	2.66325e-15	-15.9	1.01553	8.00618e-05	-12.95	0.86364	0.00225	-12.15	1.8871	5.43968e-07
-14.2	2.5625	2.1036e-15	-15.9	1.02485	7.54956e-05	-12.95	0.875	0.00212	-12.15	1.89919	4.71802e-07
-14.2	2.57292	1.66018e-15	-15.9	1.03416	7.09922e-05	-12.95	0.88636	0.00201	-12.15	1.91129	4.0876e-07
-14.2	2.58333	1.30916e-15	-15.9	1.04348	6.65692e-05	-12.95	0.89773	0.00189	-12.15	1.92339	3.53756e-07
-14.2	2.59375	1.0315e-15	-15.9	1.05279	6.22446e-05	-12.95	0.90909	0.00179	-12.15	1.93548	3.05822e-07
-14.2	2.60417	8.12063e-16	-15.9	1.06211	5.80356e-05	-12.95	0.92046	0.00168	-12.15	1.94758	2.64099e-07
-14.2	2.61458	6.38784e-16	-15.9	1.07143	5.39583e-05	-12.95	0.93182	0.00159	-12.15	1.95968	2.27824e-07
-14.2	2.625	5.02069e-16	-15.9	1.08075	5.0027e-05	-12.95	0.94318	0.00149	-12.15	1.97177	1.96324e-07
-14.2	2.63542	3.94293e-16	-15.9	1.09006	4.62538e-05	-12.95	0.95454	0.0014	-12.15	1.98387	1.69001e-07
-14.2	2.64583	3.09399e-16	-15.9	1.09938	4.26486e-05	-12.95	0.96591	0.00132	-12.15	1.99597	1.45328e-07
-14.2	2.65625	2.42587e-16	-15.9	1.1087	3.9219e-05	-12.95	0.97727	0.00124	-12.15	2.00807	1.24841e-07
-14.2	2.66667	1.90047e-16	-15.9	1.11801	3.59704e-05	-12.95	0.98864	0.00116	-12.15	2.02016	1.07132e-07
-14.2	2.67708	1.48766e-16	-15.9	1.12733	3.29058e-05	-12.95	1	0.00109	-12.15	2.03226	9.18396e-08
-14.2	2.6875	1.16358e-16	-15.9	1.13665	3.00263e-05	-12.95	1.01136	0.00102	-12.15	2.04435	7.86501e-08
-14.2	2.69792	9.09357e-17	-15.9	1.14596	2.73312e-05	-12.95	1.02273	0.000953237	-12.15	2.05645	6.72863e-08
-14.2	2.70833	7.10107e-17	-15.9	1.15528	2.48179e-05	-12.95	1.03409	0.000891005	-12.15	2.06855	5.75063e-08
-14.2	2.71875	5.54068e-17	-15.9	1.1646	2.24826e-05	-12.95	1.04546	0.000832099	-12.15	2.08065	4.90983e-08
-14.2	2.72917	4.31969e-17	-15.9	1.17391	2.03202e-05	-12.95	1.05682	0.000776397	-12.15	2.09274	4.18778e-08
-14.2	2.73958	3.36506e-17	-15.9	1.18323	1.83245e-05	-12.95	1.06818	0.000723777	-12.15	2.10484	3.56836e-08
-14.2	2.75	2.61929e-17	-15.9	1.19255	1.64886e-05	-12.95	1.07955	0.000674118	-12.15	2.11693	3.03754e-08
-14.2	2.76042	2.03717e-17	-15.9	1.20186	1.48049e-05	-12.95	1.09091	0.000627301	-12.15	2.12903	2.58314e-08
-14.2	2.77083	1.58315e-17	-15.9	1.21118	1.32654e-05	-12.95	1.10227	0.000583209	-12.15	2.14113	2.19456e-08
-14.2	2.78125	1.22934e-17	-15.9	1.2205	1.18619e-05	-12.95	1.11364	0.000541726	-12.15	2.15323	1.86261e-08
-14.2	2.79167	9.5383e-18	-15.9	1.22981	1.05859e-05	-12.95	1.125	0.000502737	-12.15	2.16532	1.57933e-08
-14.2	2.80208	7.39477e-18	-15.9	1.23913	9.42891e-06	-12.95	1.13636	0.000466132	-12.15	2.17742	1.33784e-08
-14.2	2.8125	5.72838e-18	-15.9	1.24845	8.38263e-06	-12.95	1.14773	0.000431799	-12.15	2.18952	1.13217e-08
-14.2	2.82292	4.43397e-18	-15.9	1.25776	7.43883e-06	-12.95	1.15909	0.00039963	-12.15	2.20161	9.57205e-09
-14.2	2.83333	3.42932e-18	-15.9	1.26708	6.58955e-06	-12.95	1.17046	0.000369522	-12.15	2.21371	8.08501e-09
-14.2	2.84375	2.65019e-18	-15.9	1.2764	5.82712e-06	-12.95	1.18182	0.00034137	-12.15	2.22581	6.82245e-09
-14.2	2.85417	2.04645e-18	-15.9	1.28571	5.14423e-06	-12.95	1.19318	0.000315074	-12.15	2.2379	5.75157e-09
-14.2	2.86458	1.57899e-18	-15.9	1.29503	4.53393e-06	-12.95	1.20455	0.000290538	-12.15	2.25	4.84418e-09
-14.2	2.875	1.21734e-18	-15.9	1.30435	3.98967e-06	-12.95	1.21591	0.000267665	-12.15	2.2621	4.07608e-09
-14.2	2.88542	9.37781e-19	-15.9	1.31367	3.5053e-06	-12.95	1.22727	0.000246366	-12.15	2.27419	3.42653e-09
-14.2	2.89583	7.21847e-19	-15.9	1.32298	3.0751e-06	-12.95	1.23864	0.00022655	-12.15	2.28629	2.87778e-09
-14.2	2.90625	5.55194e-19	-15.9	1.3323	2.69375e-06	-12.95	1.25	0.000208133	-12.15	2.29839	2.41464e-09
-14.2	2.91667	4.26678e-19	-15.9	1.34162	2.35633e-06	-12.95	1.26136	0.000191032	-12.15	2.31048	2.02414e-09
-14.2	2.92708	3.27651e-19	-15.9	1.35093	2.05832e-06	-12.95	1.27273	0.000175169	-12.15	2.32258	1.69521e-09
-14.2	2.9375	2.51408e-19	-15.9	1.36025	1.79559e-06	-12.95	1.28409	0.000160468	-12.15	2.33468	1.41841e-09
-14.2	2.94792	1.92753e-19	-15.9	1.36956	1.56434e-06	-12.95	1.29546	0.000146856	-12.15	2.34677	1.1857e-09
-14.2	2.95833	1.47666e-19	-15.9	1.37888	1.36115e-06	-12.95	1.30682	0.000134266	-12.15	2.35887	9.90251e-10
-14.2	2.96875	1.13036e-19	-15.9	1.3882	1.18288e-06	-12.95	1.31818	0.000122632	-12.15	2.37097	8.26254e-10
-14.2	2.97917	8.64587e-20	-15.9	1.39752	1.02672e-06	-12.95	1.32955	0.000111891	-12.15	2.38307	6.88781e-10
-14.2	2.98958	6.6078e-20	-15.9	1.40683	8.90141e-07	-12.95	1.34091	0.000101985	-12.15	2.39516	5.73651e-10
-14.2	3	5.04617e-20	-15.9	1.41615	7.70848e-07	-12.95	1.35227	9.28573e-05	-12.15	2.40726	4.77326e-10
-14.15	0	0.00148	-15.9	1.42547	6.66802e-07	-12.95	1.36364	8.44559e-05	-12.15	2.41935	3.9681e-10
-14.15	0.01042	0.00213	-15.9	1.43478	5.76176e-07	-12.95	1.375	7.67307e-05	-12.15	2.43145	3.29574e-10
-14.15	0.02083	0.00291	-15.9	1.4441	4.97342e-07	-12.95	1.38636	6.96348e-05	-12.15	2.44355	2.7348e-10
-14.15	0.03125	0.00338	-15.9	1.45342	4.28852e-07	-12.95	1.39773	6.31238e-05	-12.15	2.45565	2.26726e-10
-14.15	0.04167	0.00361	-15.9	1.46273	3.69423e-07	-12.95	1.40909	5.7156e-05	-12.15	2.46774	1.87793e-10
-14.15	0.05208	0.00364	-15.9	1.47205	3.17916e-07	-12.95	1.42046	5.16922e-05	-12.15	2.47984	1.55404e-10
-14.15	0.0625	0.00349	-15.9	1.48137	2.73326e-07	-12.95	1.43182	4.66957e-05	-12.15	2.49193	1.28485e-10
-14.15	0.07292	0.00319	-15.9	1.49068	2.34769e-07	-12.95	1.44318	4.21317e-05	-12.15	2.50403	1.06132e-10
-14.15	0.08333	0.00277	-15.9	1.5	2.01464e-07	-12.95	1.45455	3.79679e-05	-12.15	2.51613	8.75882e-11
-14.15	0.09375	0.0023	-15.9	1.50932	1.72726e-07	-12.95	1.46591	3.41738e-05	-12.15	2.52823	7.22191e-11
-14.15	0.10417	0.00188	-15.9	1.51863	1.47955e-07	-12.95	1.47727	3.07208e-05	-12.15	2.54032	5.9493e-11
-14.15	0.11458	0.0017	-15.9	1.52795	1.26624e-07	-12.95	1.48864	2.75824e-05	-12.15	2.55242	4.89652e-11
-14.15	0.125	0.00189	-15.9	1.53727	1.08274e-07	-12.95	1.5	2.47335e-05	-12.15	2.56452	4.02641e-11
-14.15	0.13542	0.00239	-15.9	1.54658	9.25032e-08	-12.95	1.51136	2.21509e-05	-12.15	2.57661	3.30793e-11
-14.15	0.14583	0.00302	-15.9	1.5559	7.8962e-08	-12.95	1.52273	1.98128e-05	-12.15	2.58871	2.71522e-11
-14.15	0.15625	0.00368	-15.9	1.56522	6.7346e-08	-12.95	1.53409	1.76989e-05	-12.15	2.60081	2.2267e-11
-14.15	0.16667	0.00429	-15.9	1.57453	5.73905e-08	-12.95	1.54546	1.57902e-05	-12.15	2.6129	1.82444e-11
-14.15	0.17708	0.00482	-15.9	1.58385	4.88657e-08	-12.95	1.55682	1.40694e-05	-12.15	2.625	1.49351e-11
-14.15	0.1875	0.00524	-15.9	1.59317	4.15726e-08	-12.95	1.56818	1.252e-05	-12.15	2.6371	1.22151e-11
-14.15	0.19792	0.00553	-15.9	1.60248	3.53386e-08	-12.95	1.57955	1.11269e-05	-12.15	2.64919	9.98158e-12
-14.15	0.20833	0.00569	-15.9	1.6118	3.00145e-08	-12.95	1.59091	9.87616e-06	-12.15	2.66129	8.14915e-12
-14.15	0.21875	0.00572	-15.9	1.62112	2.54714e-08	-12.95	1.60227	8.75476e-06	-12.15	2.67339	6.64719e-12
-14.15	0.22917	0.0056	-15.9	1.63043	2.15981e-08	-12.95	1.61364	7.75077e-06	-12.15	2.68548	5.41722e-12
-14.15	0.23958	0.00537	-15.9	1.63975	1.82986e-08	-12.95	1.625	6.85316e-06	-12.15	2.69758	4.41091e-12
-14.15	0.25	0.00502	-15.9	1.64907	1.54903e-08	-12.95	1.63636	6.05181e-06	-12.15	2.70968	3.58834e-12
-14.15	0.26042	0.00457	-15.9	1.65839	1.31021e-08	-12.95	1.64773	5.3374e-06	-12.15	2.72177	2.91658e-12
-14.15	0.27083	0.00406	-15.9	1.6677	1.10728e-08	-12.95	1.65909	4.7014e-06	-12.15	2.73387	2.36847e-12
-14.15	0.28125	0.00349	-15.9	1.67702	9.35e-09	-12.95	1.67046	4.13601e-06	-12.15	2.74597	1.92166e-12
-14.15	0.29167	0.0029	-15.9	1.68634	7.88859e-09	-12.95	1.68182	3.63407e-06	-12.15	2.75807	1.55776e-12
-14.15	0.30208	0.00232	-15.9	1.69565	6.64998e-09	-12.95	1.69318	3.18911e-06	-12.15	2.77016	1.26166e-12
-14.15	0.3125	0.00181	-15.9	1.70497	5.60109e-09	-12.95	1.70455	2.79518e-06	-12.15	2.78226	1.02093e-12
-14.15	0.32292	0.00143	-15.9	1.71429	4.71361e-09	-12.95	1.71591	2.44693e-06	-12.15	2.79435	8.25411e-13
-14.15	0.33333	0.00128	-15.9	1.7236	3.96335e-09	-12.95	1.72727	2.13947e-06	-12.15	2.80645	6.66746e-13
-14.15	0.34375	0.00139	-15.9	1.73292	3.32964e-09	-12.95	1.73864	1.86839e-06	-12.15	2.81855	5.38106e-13
-14.15	0.35417	0.00165	-15.9	1.74224	2.79483e-09	-12.95	1.75	1.62971e-06	-12.15	2.83065	4.33903e-13
-14.15	0.36458	0.00195	-15.9	1.75155	2.34388e-09	-12.95	1.76136	1.41984e-06	-12.15	2.84274	3.49572e-13
-14.15	0.375	0.00223	-15.9	1.76087	1.96397e-09	-12.95	1.77273	1.23555e-06	-12.15	2.85484	2.81383e-13
-14.15	0.38542	0.00247	-15.9	1.77019	1.64419e-09	-12.95	1.78409	1.07392e-06	-12.15	2.86693	2.26297e-13
-14.15	0.39583	0.00265	-15.9	1.7795	1.37527e-09	-12.95	1.79546	9.32359e-07	-12.15	2.87903	1.81836e-13
-14.15	0.40625	0.00277	-15.9	1.78882	1.1493e-09	-12.95	1.80682	8.0853e-07	-12.15	2.89113	1.45982e-13
-14.15	0.41667	0.00283	-15.9	1.79814	9.59613e-10	-12.95	1.81818	7.0035e-07	-12.15	2.90323	1.17095e-13
-14.15	0.42708	0.00284	-15.9	1.80745	8.00512e-10	-12.95	1.82955	6.0596e-07	-12.15	2.91532	9.38425e-14
-14.15	0.4375	0.0028	-15.9	1.81677	6.67189e-10	-12.95	1.84091	5.23705e-07	-12.15	2.92742	7.51418e-14
-14.15	0.44792	0.00272	-15.9	1.82609	5.55569e-10	-12.95	1.85227	4.52114e-07	-12.15	2.93952	6.01152e-14
-14.15	0.45833	0.00261	-15.9	1.8354	4.62203e-10	-12.95	1.86364	3.89879e-07	-12.15	2.95161	4.80517e-14
-14.15	0.46875	0.00247	-15.9	1.84472	3.84178e-10	-12.95	1.875	3.35844e-07	-12.15	2.96371	3.83757e-14
-14.15	0.47917	0.00232	-15.9	1.85404	3.19034e-10	-12.95	1.88636	2.88985e-07	-12.15	2.97581	3.06214e-14
-14.15	0.48958	0.00216	-15.9	1.86335	2.64693e-10	-12.95	1.89773	2.48396e-07	-12.15	2.9879	2.44128e-14
-14.15	0.5	0.002	-15.9	1.87267	2.19407e-10	-12.95	1.90909	2.1328e-07	-12.15	3	1.94461e-14
-14.15	0.51042	0.00184	-15.9	1.88199	1.81702e-10	-12.95	1.92046	1.82934e-07	-12.1	0	0.00152
-14.15	0.52083	0.00169	-15.9	1.8913	1.50337e-10	-12.95	1.93182	1.56741e-07	-12.1	0.0121	0.00245
-14.15	0.53125	0.00156	-15.9	1.90062	1.24272e-10	-12.95	1.94318	1.34158e-07	-12.1	0.02419	0.00388
-14.15	0.54167	0.00143	-15.9	1.90994	1.02631e-10	-12.95	1.95455	1.14709e-07	-12.1	0.03629	0.00545
-14.15	0.55208	0.00132	-15.9	1.91926	8.46794e-11	-12.95	1.96591	9.79786e-08	-12.1	0.04839	0.00716
-14.15	0.5625	0.00122	-15.9	1.92857	6.98032e-11	-12.95	1.97727	8.36025e-08	-12.1	0.06048	0.00893
-14.15	0.57292	0.00114	-15.9	1.93789	5.74869e-11	-12.95	1.98864	7.12631e-08	-12.1	0.07258	0.01065
-14.15	0.58333	0.00107	-15.9	1.9472	4.72997e-11	-12.95	2	6.06834e-08	-12.1	0.08468	0.01224
-14.15	0.59375	0.00102	-15.9	1.95652	3.88815e-11	-12.95	2.01136	5.16223e-08	-12.1	0.09677	0.01361
-14.15	0.60417	0.000985654	-15.9	1.96584	3.19317e-11	-12.95	2.02273	4.38701e-08	-12.1	0.10887	0.01469
-14.15	0.61458	0.000962128	-15.9	1.97516	2.61996e-11	-12.95	2.03409	3.7245e-08	-12.1	0.12097	0.01542
-14.15	0.625	0.000949937	-15.9	1.98447	2.14764e-11	-12.95	2.04546	3.1589e-08	-12.1	0.13306	0.01576
-14.15	0.63542	0.000947079	-15.9	1.99379	1.75883e-11	-12.95	2.05682	2.67655e-08	-12.1	0.14516	0.01569
-14.15	0.64583	0.000951333	-15.9	2.00311	1.43906e-11	-12.95	2.06818	2.26562e-08	-12.1	0.15726	0.01521
-14.15	0.65625	0.000960415	-15.9	2.01242	1.17633e-11	-12.95	2.07955	1.91591e-08	-12.1	0.16936	0.01433
-14.15	0.66667	0.000972136	-15.9	2.02174	9.60664e-12	-12.95	2.09091	1.6186e-08	-12.1	0.18145	0.01308
-14.15	0.67708	0.000984524	-15.9	2.03106	7.83806e-12	-12.95	2.10227	1.3661e-08	-12.1	0.19355	0.01151
-14.15	0.6875	0.000995895	-15.9	2.04037	6.38909e-12	-12.95	2.11364	1.15188e-08	-12.1	0.20564	0.00967
-14.15	0.69792	0.001	-15.9	2.04969	5.20312e-12	-12.95	2.125	9.70314e-09	-12.1	0.21774	0.00763
-14.15	0.70833	0.00101	-15.9	2.05901	4.23334e-12	-12.95	2.13636	8.16584e-09	-12.1	0.22984	0.00546
-14.15	0.71875	0.00101	-15.9	2.06832	3.44109e-12	-12.95	2.14773	6.86554e-09	-12.1	0.24194	0.00323
-14.15	0.72917	0.00101	-15.9	2.07764	2.79449e-12	-12.95	2.15909	5.7668e-09	-12.1	0.25403	0.00101
-14.15	0.73958	0.001	-15.9	2.08696	2.26728e-12	-12.95	2.17046	4.8393e-09	-12.1	0.26613	0.00115
-14.15	0.75	0.000988539	-15.9	2.09627	1.83781e-12	-12.95	2.18182	4.05713e-09	-12.1	0.27823	0.00315
-14.15	0.76042	0.000971442	-15.9	2.10559	1.48831e-12	-12.95	2.19318	3.39817e-09	-12.1	0.29032	0.00497
-14.15	0.77083	0.000950099	-15.9	2.11491	1.20415e-12	-12.95	2.20455	2.84356e-09	-12.1	0.30242	0.00654
-14.15	0.78125	0.000924912	-15.9	2.12422	9.73335e-13	-12.95	2.21591	2.37723e-09	-12.1	0.31452	0.00786
-14.15	0.79167	0.000896343	-15.9	2.13354	7.86033e-13	-12.95	2.22727	1.98552e-09	-12.1	0.32661	0.00889
-14.15	0.80208	0.000864892	-15.9	2.14286	6.34184e-13	-12.95	2.23864	1.6568e-09	-12.1	0.33871	0.00962
-14.15	0.8125	0.000831074	-15.9	2.15217	5.11195e-13	-12.95	2.25	1.38122e-09	-12.1	0.35081	0.01007
-14.15	0.82292	0.000795401	-15.9	2.16149	4.11675e-13	-12.95	2.26136	1.1504e-09	-12.1	0.3629	0.01023
-14.15	0.83333	0.000758367	-15.9	2.17081	3.31222e-13	-12.95	2.27273	9.57268e-10	-12.1	0.375	0.01015
-14.15	0.84375	0.000720437	-15.9	2.18012	2.66246e-13	-12.95	2.28409	7.9582e-10	-12.1	0.3871	0.00985
-14.15	0.85417	0.000682041	-15.9	2.18944	2.13817e-13	-12.95	2.29546	6.60989e-10	-12.1	0.39919	0.00937
-14.15	0.86458	0.000643567	-15.9	2.19876	1.71554e-13	-12.95	2.30682	5.48495e-10	-12.1	0.41129	0.00875
-14.15	0.875	0.00060536	-15.9	2.20808	1.37518e-13	-12.95	2.31818	4.54727e-10	-12.1	0.42339	0.00805
-14.15	0.88542	0.000567719	-15.9	2.21739	1.10133e-13	-12.95	2.32955	3.76643e-10	-12.1	0.43548	0.0073
-14.15	0.89583	0.0005309	-15.9	2.22671	8.81197e-14	-12.95	2.34091	3.1168e-10	-12.1	0.44758	0.00656
-14.15	0.90625	0.000495118	-15.9	2.23603	7.04416e-14	-12.95	2.35227	2.57685e-10	-12.1	0.45968	0.00588
-14.15	0.91667	0.000460546	-15.9	2.24534	5.62582e-14	-12.95	2.36364	2.12849e-10	-12.1	0.47177	0.00531
-14.15	0.92708	0.000427321	-15.9	2.25466	4.48893e-14	-12.95	2.375	1.75654e-10	-12.1	0.48387	0.00488
-14.15	0.9375	0.000395547	-15.9	2.26397	3.5785e-14	-12.95	2.38636	1.44826e-10	-12.1	0.49597	0.0046
-14.15	0.94792	0.000365296	-15.9	2.27329	2.8501e-14	-12.95	2.39773	1.193e-10	-12.1	0.50806	0.00447
-14.15	0.95833	0.000336615	-15.9	2.28261	2.26789e-14	-12.95	2.40909	9.81829e-11	-12.1	0.52016	0.00444
-14.15	0.96875	0.000309529	-15.9	2.29193	1.80296e-14	-12.95	2.42046	8.07305e-11	-12.1	0.53226	0.00447
-14.15	0.97917	0.00028404	-15.9	2.30124	1.43204e-14	-12.95	2.43182	6.632e-11	-12.1	0.54436	0.00453
-14.15	0.98958	0.000260135	-15.9	2.31056	1.13638e-14	-12.95	2.44318	5.44323e-11	-12.1	0.55645	0.00458
-14.15	1	0.000237787	-15.9	2.31988	9.00944e-15	-12.95	2.45455	4.4635e-11	-12.1	0.56855	0.0046
-14.15	1.01042	0.000216958	-15.9	2.32919	7.13634e-15	-12.95	2.46591	3.65679e-11	-12.1	0.58064	0.00459
-14.15	1.02083	0.000197598	-15.9	2.33851	5.64752e-15	-12.95	2.47727	2.99318e-11	-12.1	0.59274	0.00453
-14.15	1.03125	0.000179653	-15.9	2.34783	4.46524e-15	-12.95	2.48864	2.44778e-11	-12.1	0.60484	0.00444
-14.15	1.04167	0.000163061	-15.9	2.35714	3.52726e-15	-12.95	2.5	1.99995e-11	-12.1	0.61694	0.00432
-14.15	1.05208	0.000147758	-15.9	2.36646	2.78379e-15	-12.95	2.51136	1.63258e-11	-12.1	0.62903	0.00418
-14.15	1.0625	0.000133678	-15.9	2.37578	2.19503e-15	-12.95	2.52273	1.3315e-11	-12.1	0.64113	0.00402
-14.15	1.07292	0.00012075	-15.9	2.38509	1.72923e-15	-12.95	2.53409	1.08496e-11	-12.1	0.65323	0.00385
-14.15	1.08333	0.000108907	-15.9	2.39441	1.36104e-15	-12.95	2.54546	8.83276e-12	-12.1	0.66532	0.00368
-14.15	1.09375	9.80799e-05	-15.9	2.40373	1.07028e-15	-12.95	2.55682	7.18438e-12	-12.1	0.67742	0.00351
-14.15	1.10417	8.82015e-05	-15.9	2.41304	8.40872e-16	-12.95	2.56818	5.83838e-12	-12.1	0.68952	0.00335
-14.15	1.11458	7.92062e-05	-15.9	2.42236	6.60042e-16	-12.95	2.57955	4.74031e-12	-12.1	0.70161	0.0032
-14.15	1.125	7.10304e-05	-15.9	2.43168	5.17633e-16	-12.95	2.59091	3.84531e-12	-12.1	0.71371	0.00306
-14.15	1.13542	6.3613e-05	-15.9	2.44099	4.05585e-16	-12.95	2.60227	3.1165e-12	-12.1	0.72581	0.00293
-14.15	1.14583	5.68956e-05	-15.9	2.45031	3.17506e-16	-12.95	2.61364	2.52357e-12	-12.1	0.7379	0.0028
-14.15	1.15625	5.08225e-05	-15.9	2.45963	2.48331e-16	-12.95	2.625	2.04162e-12	-12.1	0.75	0.00269
-14.15	1.16667	4.53411e-05	-15.9	2.46894	1.94053e-16	-12.95	2.63636	1.65024e-12	-12.1	0.7621	0.00258
-14.15	1.17708	4.04018e-05	-15.9	2.47826	1.51503e-16	-12.95	2.64773	1.3327e-12	-12.1	0.77419	0.00247
-14.15	1.1875	3.5958e-05	-15.9	2.48758	1.18177e-16	-12.95	2.65909	1.0753e-12	-12.1	0.78629	0.00237
-14.15	1.19792	3.19661e-05	-15.9	2.49689	9.20993e-17	-12.95	2.67046	8.66847e-13	-12.1	0.79839	0.00226
-14.15	1.20833	2.83856e-05	-15.9	2.50621	7.1712e-17	-12.95	2.68182	6.98181e-13	-12.1	0.81048	0.00216
-14.15	1.21875	2.51786e-05	-15.9	2.51553	5.57878e-17	-12.95	2.69318	5.61834e-13	-12.1	0.82258	0.00207
-14.15	1.22917	2.23102e-05	-15.9	2.52485	4.33611e-17	-12.95	2.70455	4.51713e-13	-12.1	0.83468	0.00197
-14.15	1.23958	1.97482e-05	-15.9	2.53416	3.36724e-17	-12.95	2.71591	3.62854e-13	-12.1	0.84677	0.00188
-14.15	1.25	1.74628e-05	-15.9	2.54348	2.61253e-17	-12.95	2.72727	2.91217e-13	-12.1	0.85887	0.00179
-14.15	1.26042	1.54269e-05	-15.9	2.5528	2.02518e-17	-12.95	2.73864	2.33516e-13	-12.1	0.87097	0.0017
-14.15	1.27083	1.36154e-05	-15.9	2.56211	1.56848e-17	-12.95	2.75	1.87082e-13	-12.1	0.88306	0.00161
-14.15	1.28125	1.20054e-05	-15.9	2.57143	1.2137e-17	-12.95	2.76136	1.49749e-13	-12.1	0.89516	0.00153
-14.15	1.29167	1.05763e-05	-15.9	2.58074	9.3833e-18	-12.95	2.77273	1.19761e-13	-12.1	0.90726	0.00144
-14.15	1.30208	9.3091e-06	-15.9	2.59006	7.24798e-18	-12.95	2.78409	9.56929e-14	-12.1	0.91936	0.00137
-14.15	1.3125	8.18668e-06	-15.9	2.59938	5.59364e-18	-12.95	2.79546	7.63946e-14	-12.1	0.93145	0.00129
-14.15	1.32292	7.19352e-06	-15.9	2.6087	4.31308e-18	-12.95	2.80682	6.09345e-14	-12.1	0.94355	0.00122
-14.15	1.33333	6.31561e-06	-15.9	2.61801	3.32275e-18	-12.95	2.81818	4.85604e-14	-12.1	0.95564	0.00115
-14.15	1.34375	5.54032e-06	-15.9	2.62733	2.55756e-18	-12.95	2.82955	3.86651e-14	-12.1	0.96774	0.00108
-14.15	1.35417	4.8563e-06	-15.9	2.63665	1.96684e-18	-12.95	2.84091	3.07591e-14	-12.1	0.97984	0.00102
-14.15	1.36458	4.25334e-06	-15.9	2.64596	1.51124e-18	-12.95	2.85227	2.44483e-14	-12.1	0.99194	0.000960421
-14.15	1.375	3.7223e-06	-15.9	2.65528	1.16015e-18	-12.95	2.86364	1.94152e-14	-12.1	1.00403	0.000902838
-14.15	1.38542	3.255e-06	-15.9	2.6646	8.89839e-19	-12.95	2.875	1.54048e-14	-12.1	1.01613	0.000847912
-14.15	1.39583	2.84412e-06	-15.9	2.67391	6.81913e-19	-12.95	2.88636	1.2212e-14	-12.1	1.02823	0.000795554
-14.15	1.40625	2.48315e-06	-15.9	2.68323	5.22114e-19	-12.95	2.89773	9.67255e-15	-12.1	1.04032	0.000745677
-14.15	1.41667	2.16628e-06	-15.9	2.69255	3.99413e-19	-12.95	2.90909	7.65446e-15	-12.1	1.05242	0.000698197
-14.15	1.42708	1.88833e-06	-15.9	2.70186	3.05279e-19	-12.95	2.92046	6.05214e-15	-12.1	1.06452	0.000653032
-14.15	1.4375	1.64472e-06	-15.9	2.71118	2.33127e-19	-12.95	2.93182	4.78106e-15	-12.1	1.07661	0.000610106
-14.15	1.44792	1.43137e-06	-15.9	2.7205	1.77873e-19	-12.95	2.94318	3.77364e-15	-12.1	1.08871	0.000569347
-14.15	1.45833	1.24467e-06	-15.9	2.72981	1.35596e-19	-12.95	2.95455	2.97591e-15	-12.1	1.10081	0.000530683
-14.15	1.46875	1.08142e-06	-15.9	2.73913	1.03277e-19	-12.95	2.96591	2.34477e-15	-12.1	1.1129	0.000494051
-14.15	1.47917	9.38779e-07	-15.9	2.74845	7.85931e-20	-12.95	2.97727	1.84588e-15	-12.1	1.125	0.000459387
-14.15	1.48958	8.14251e-07	-15.9	2.75776	5.97565e-20	-12.95	2.98864	1.45187e-15	-12.1	1.1371	0.00042663
-14.15	1.5	7.05624e-07	-15.9	2.76708	4.5395e-20	-12.95	3	1.14098e-15	-12.1	1.14919	0.000395723
-14.15	1.51042	6.10945e-07	-15.9	2.7764	3.44551e-20	-12.9	0	0.00289	-12.1	1.16129	0.000366606
-14.15	1.52083	5.28493e-07	-15.9	2.78571	2.61289e-20	-12.9	0.01136	0.00442	-12.1	1.17339	0.000339222
-14.15	1.53125	4.5675e-07	-15.9	2.79503	1.97976e-20	-12.9	0.02273	0.00656	-12.1	1.18548	0.000313511
-14.15	1.54167	3.9438e-07	-15.9	2.80435	1.49874e-20	-12.9	0.03409	0.00861	-12.1	1.19758	0.000289415
-14.15	1.55208	3.40207e-07	-15.9	2.81366	1.13361e-20	-12.9	0.04546	0.01075	-12.1	1.20968	0.000266871
-14.15	1.5625	2.93197e-07	-15.9	2.82298	8.56687e-21	-12.9	0.05682	0.01296	-12.1	1.22177	0.000245818
-14.15	1.57292	2.5244e-07	-15.9	2.8323	6.46854e-21	-12.9	0.06818	0.01522	-12.1	1.23387	0.000226191
-14.15	1.58333	2.17138e-07	-15.9	2.84162	4.87994e-21	-12.9	0.07955	0.01746	-12.1	1.24597	0.000207924
-14.15	1.59375	1.86591e-07	-15.9	2.85093	3.6783e-21	-12.9	0.09091	0.01959	-12.1	1.25807	0.000190952
-14.15	1.60417	1.60183e-07	-15.9	2.86025	2.77016e-21	-12.9	0.10227	0.02156	-12.1	1.27016	0.000175207
-14.15	1.61458	1.37377e-07	-15.9	2.86957	2.08443e-21	-12.9	0.11364	0.0233	-12.1	1.28226	0.000160621
-14.15	1.625	1.177e-07	-15.9	2.87888	1.56709e-21	-12.9	0.125	0.02477	-12.1	1.29435	0.000147128
-14.15	1.63542	1.00742e-07	-15.9	2.8882	1.17713e-21	-12.9	0.13636	0.02592	-12.1	1.30645	0.000134661
-14.15	1.64583	8.61407e-08	-15.9	2.89752	8.83453e-22	-12.9	0.14773	0.02673	-12.1	1.31855	0.000123155
-14.15	1.65625	7.35821e-08	-15.9	2.90683	6.62471e-22	-12.9	0.15909	0.02717	-12.1	1.33065	0.000112548
-14.15	1.66667	6.27917e-08	-15.9	2.91615	4.96337e-22	-12.9	0.17046	0.02725	-12.1	1.34274	0.000102777
-14.15	1.67708	5.35301e-08	-15.9	2.92547	3.71545e-22	-12.9	0.18182	0.02698	-12.1	1.35484	9.37859e-05
-14.15	1.6875	4.5589e-08	-15.9	2.93478	2.7789e-22	-12.9	0.19318	0.02636	-12.1	1.36694	8.55172e-05
-14.15	1.69792	3.87874e-08	-15.9	2.9441	2.07664e-22	-12.9	0.20455	0.02542	-12.1	1.37903	7.79186e-05
-14.15	1.70833	3.29679e-08	-15.9	2.95342	1.55052e-22	-12.9	0.21591	0.02421	-12.1	1.39113	7.09403e-05
-14.15	1.71875	2.79939e-08	-15.9	2.96273	1.15669e-22	-12.9	0.22727	0.02276	-12.1	1.40323	6.45355e-05
-14.15	1.72917	2.3747e-08	-15.9	2.97205	8.6216e-23	-12.9	0.23864	0.02112	-12.1	1.41532	5.86608e-05
-14.15	1.73958	2.01247e-08	-15.9	2.98137	6.42072e-23	-12.9	0.25	0.01935	-12.1	1.42742	5.32754e-05
-14.15	1.75	1.70384e-08	-15.9	2.99068	4.77758e-23	-12.9	0.26136	0.01749	-12.1	1.43952	4.83415e-05
-14.15	1.76042	1.44114e-08	-15.9	3	3.55188e-23	-12.9	0.27273	0.01561	-12.1	1.45161	4.38243e-05
-14.15	1.77083	1.21778e-08	-15.85	0	0.00163	-12.9	0.28409	0.01378	-12.1	1.46371	3.96914e-05
-14.15	1.78125	1.02806e-08	-15.85	0.00932	0.00226	-12.9	0.29546	0.01206	-12.1	1.47581	3.59127e-05
-14.15	1.79167	8.67075e-09	-15.85	0.01863	0.00335	-12.9	0.30682	0.01052	-12.1	1.4879	3.24606e-05
-14.15	1.80208	7.30611e-09	-15.85	0.02795	0.00437	-12.9	0.31818	0.00925	-12.1	1.5	2.93095e-05
-14.15	1.8125	6.1505e-09	-15.85	0.03727	0.00539	-12.9	0.32954	0.00831	-12.1	1.5121	2.64356e-05
-14.15	1.82292	5.17287e-09	-15.85	0.04658	0.00642	-12.9	0.34091	0.00776	-12.1	1.52419	2.3817e-05
-14.15	1.83333	4.34663e-09	-15.85	0.0559	0.00739	-12.9	0.35227	0.00757	-12.1	1.53629	2.14335e-05
-14.15	1.84375	3.64902e-09	-15.85	0.06522	0.00828	-12.9	0.36364	0.00767	-12.1	1.54839	1.92662e-05
-14.15	1.85417	3.06059e-09	-15.85	0.07453	0.00902	-12.9	0.375	0.00797	-12.1	1.56048	1.72977e-05
-14.15	1.86458	2.56473e-09	-15.85	0.08385	0.00959	-12.9	0.38636	0.00835	-12.1	1.57258	1.55118e-05
-14.15	1.875	2.14728e-09	-15.85	0.09317	0.00995	-12.9	0.39773	0.00875	-12.1	1.58468	1.38935e-05
-14.15	1.88542	1.79617e-09	-15.85	0.10248	0.01008	-12.9	0.40909	0.00912	-12.1	1.59677	1.24289e-05
-14.15	1.89583	1.50113e-09	-15.85	0.1118	0.00997	-12.9	0.42046	0.00942	-12.1	1.60887	1.1105e-05
-14.15	1.90625	1.25345e-09	-15.85	0.12112	0.00963	-12.9	0.43182	0.00963	-12.1	1.62097	9.90987e-06
-14.15	1.91667	1.04571e-09	-15.85	0.13044	0.00907	-12.9	0.44318	0.00975	-12.1	1.63307	8.83244e-06
-14.15	1.92708	8.71635e-10	-15.85	0.13975	0.00833	-12.9	0.45454	0.00979	-12.1	1.64516	7.86238e-06
-14.15	1.9375	7.25903e-10	-15.85	0.14907	0.00743	-12.9	0.46591	0.00975	-12.1	1.65726	6.99018e-06
-14.15	1.94792	6.04009e-10	-15.85	0.15839	0.00644	-12.9	0.47727	0.00963	-12.1	1.66935	6.20702e-06
-14.15	1.95833	5.02147e-10	-15.85	0.1677	0.00543	-12.9	0.48864	0.00945	-12.1	1.68145	5.50478e-06
-14.15	1.96875	4.17101e-10	-15.85	0.17702	0.00449	-12.9	0.5	0.00922	-12.1	1.69355	4.87597e-06
-14.15	1.97917	3.46158e-10	-15.85	0.18634	0.00377	-12.9	0.51136	0.00895	-12.1	1.70565	4.31367e-06
-14.15	1.98958	2.87034e-10	-15.85	0.19565	0.00341	-12.9	0.52273	0.00865	-12.1	1.71774	3.81155e-06
-14.15	2	2.37802e-10	-15.85	0.20497	0.00349	-12.9	0.53409	0.00833	-12.1	1.72984	3.36377e-06
-14.15	2.01042	1.96845e-10	-15.85	0.21429	0.00389	-12.9	0.54546	0.008	-12.1	1.74194	2.965e-06
-14.15	2.02083	1.62802e-10	-15.85	0.2236	0.00443	-12.9	0.55682	0.00767	-12.1	1.75403	2.61036e-06
-14.15	2.03125	1.3453e-10	-15.85	0.23292	0.00497	-12.9	0.56818	0.00735	-12.1	1.76613	2.29538e-06
-14.15	2.04167	1.11072e-10	-15.85	0.24224	0.00543	-12.9	0.57954	0.00704	-12.1	1.77823	2.01602e-06
-14.15	2.05208	9.16248e-11	-15.85	0.25155	0.00575	-12.9	0.59091	0.00674	-12.1	1.79032	1.76857e-06
-14.15	2.0625	7.55177e-11	-15.85	0.26087	0.00593	-12.9	0.60227	0.00646	-12.1	1.80242	1.54968e-06
-14.15	2.07292	6.21885e-11	-15.85	0.27019	0.00595	-12.9	0.61364	0.00619	-12.1	1.81452	1.3563e-06
-14.15	2.08333	5.11677e-11	-15.85	0.2795	0.00582	-12.9	0.625	0.00594	-12.1	1.82661	1.18569e-06
-14.15	2.09375	4.20637e-11	-15.85	0.28882	0.00556	-12.9	0.63636	0.00571	-12.1	1.83871	1.03535e-06
-14.15	2.10417	3.45496e-11	-15.85	0.29814	0.00518	-12.9	0.64773	0.00549	-12.1	1.85081	9.03045e-07
-14.15	2.11458	2.83533e-11	-15.85	0.30745	0.00471	-12.9	0.65909	0.00528	-12.1	1.8629	7.86762e-07
-14.15	2.125	2.32481e-11	-15.85	0.31677	0.00417	-12.9	0.67046	0.00508	-12.1	1.875	6.84686e-07
-14.15	2.13542	1.90457e-11	-15.85	0.32609	0.00359	-12.9	0.68182	0.00488	-12.1	1.8871	5.95194e-07
-14.15	2.14583	1.55894e-11	-15.85	0.3354	0.00301	-12.9	0.69318	0.0047	-12.1	1.89919	5.16829e-07
-14.15	2.15625	1.27492e-11	-15.85	0.34472	0.00246	-12.9	0.70454	0.00451	-12.1	1.91129	4.48291e-07
-14.15	2.16667	1.04175e-11	-15.85	0.35404	0.00197	-12.9	0.71591	0.00433	-12.1	1.92339	3.88421e-07
-14.15	2.17708	8.50483e-12	-15.85	0.36335	0.0016	-12.9	0.72727	0.00415	-12.1	1.93548	3.36185e-07
-14.15	2.1875	6.9373e-12	-15.85	0.37267	0.0014	-12.9	0.73864	0.00398	-12.1	1.94758	2.90662e-07
-14.15	2.19792	5.65377e-12	-15.85	0.38199	0.00138	-12.9	0.75	0.0038	-12.1	1.95968	2.51037e-07
-14.15	2.20833	4.60372e-12	-15.85	0.3913	0.00149	-12.9	0.76136	0.00363	-12.1	1.97177	2.16585e-07
-14.15	2.21875	3.74544e-12	-15.85	0.40062	0.00165	-12.9	0.77273	0.00347	-12.1	1.98387	1.86666e-07
-14.15	2.22917	3.04453e-12	-15.85	0.40994	0.00181	-12.9	0.78409	0.0033	-12.1	1.99597	1.60712e-07
-14.15	2.23958	2.47263e-12	-15.85	0.41925	0.00193	-12.9	0.79546	0.00314	-12.1	2.00807	1.38224e-07
-14.15	2.25	2.00642e-12	-15.85	0.42857	0.00202	-12.9	0.80682	0.00299	-12.1	2.02016	1.18761e-07
-14.15	2.26042	1.6267e-12	-15.85	0.43789	0.00207	-12.9	0.81818	0.00284	-12.1	2.03226	1.01934e-07
-14.15	2.27083	1.3177e-12	-15.85	0.44721	0.00208	-12.9	0.82954	0.00269	-12.1	2.04435	8.74021e-08
-14.15	2.28125	1.06648e-12	-15.85	0.45652	0.00205	-12.9	0.84091	0.00255	-12.1	2.05645	7.48664e-08
-14.15	2.29167	8.624e-13	-15.85	0.46584	0.002	-12.9	0.85227	0.00242	-12.1	2.06855	6.40642e-08
-14.15	2.30208	6.96773e-13	-15.85	0.47515	0.00192	-12.9	0.86364	0.00229	-12.1	2.08065	5.47659e-08
-14.15	2.3125	5.62469e-13	-15.85	0.48447	0.00184	-12.9	0.875	0.00217	-12.1	2.09274	4.67706e-08
-14.15	2.32292	4.53661e-13	-15.85	0.49379	0.00174	-12.9	0.88636	0.00205	-12.1	2.10484	3.99031e-08
-14.15	2.33333	3.65586e-13	-15.85	0.50311	0.00165	-12.9	0.89773	0.00193	-12.1	2.11693	3.40105e-08
-14.15	2.34375	2.94358e-13	-15.85	0.51242	0.00156	-12.9	0.90909	0.00183	-12.1	2.12903	2.89596e-08
-14.15	2.35417	2.36803e-13	-15.85	0.52174	0.00148	-12.9	0.92046	0.00172	-12.1	2.14113	2.46348e-08
-14.15	2.36458	1.90339e-13	-15.85	0.53106	0.00141	-12.9	0.93182	0.00162	-12.1	2.15323	2.09355e-08
-14.15	2.375	1.52861e-13	-15.85	0.54037	0.00134	-12.9	0.94318	0.00153	-12.1	2.16532	1.77746e-08
-14.15	2.38542	1.22657e-13	-15.85	0.54969	0.00128	-12.9	0.95454	0.00144	-12.1	2.17742	1.50763e-08
-14.15	2.39583	9.8338e-14	-15.85	0.55901	0.00122	-12.9	0.96591	0.00135	-12.1	2.18952	1.27754e-08
-14.15	2.40625	7.87734e-14	-15.85	0.56832	0.00117	-12.9	0.97727	0.00127	-12.1	2.20161	1.08153e-08
-14.15	2.41667	6.30476e-14	-15.85	0.57764	0.00112	-12.9	0.98864	0.00119	-12.1	2.21371	9.14722e-09
-14.15	2.42708	5.04185e-14	-15.85	0.58696	0.00107	-12.9	1	0.00112	-12.1	2.22581	7.72907e-09
-14.15	2.4375	4.02851e-14	-15.85	0.59627	0.00102	-12.9	1.01136	0.00105	-12.1	2.2379	6.52461e-09
-14.15	2.44792	3.21612e-14	-15.85	0.60559	0.000972825	-12.9	1.02273	0.00097947	-12.1	2.25	5.50265e-09
-14.15	2.45833	2.5654e-14	-15.85	0.61491	0.000925282	-12.9	1.03409	0.000916091	-12.1	2.2621	4.6364e-09
-14.15	2.46875	2.04462e-14	-15.85	0.62422	0.000878198	-12.9	1.04546	0.000856062	-12.1	2.27419	3.90286e-09
-14.15	2.47917	1.6282e-14	-15.85	0.63354	0.000831862	-12.9	1.05682	0.000799261	-12.1	2.28629	3.2823e-09
-14.15	2.48958	1.2955e-14	-15.85	0.64286	0.000786612	-12.9	1.06818	0.000745568	-12.1	2.29839	2.75784e-09
-14.15	2.5	1.02993e-14	-15.85	0.65217	0.000742778	-12.9	1.07955	0.000694864	-12.1	2.31048	2.31503e-09
-14.15	2.51042	8.18113e-15	-15.85	0.66149	0.000700637	-12.9	1.09091	0.00064703	-12.1	2.32258	1.94152e-09
-14.15	2.52083	6.49322e-15	-15.85	0.67081	0.000660394	-12.9	1.10227	0.000601949	-12.1	2.33468	1.62676e-09
-14.15	2.53125	5.14929e-15	-15.85	0.68012	0.000622164	-12.9	1.11364	0.000559508	-12.1	2.34677	1.36177e-09
-14.15	2.54167	4.08014e-15	-15.85	0.68944	0.000585984	-12.9	1.125	0.000519591	-12.1	2.35887	1.1389e-09
-14.15	2.55208	3.23032e-15	-15.85	0.69876	0.000551815	-12.9	1.13636	0.000482088	-12.1	2.37097	9.51632e-10
-14.15	2.5625	2.55539e-15	-15.85	0.70808	0.000519567	-12.9	1.14773	0.000446888	-12.1	2.38307	7.94426e-10
-14.15	2.57292	2.01982e-15	-15.85	0.71739	0.000489112	-12.9	1.15909	0.000413885	-12.1	2.39516	6.62583e-10
-14.15	2.58333	1.5952e-15	-15.85	0.72671	0.000460306	-12.9	1.17046	0.000382973	-12.1	2.40726	5.52116e-10
-14.15	2.59375	1.25881e-15	-15.85	0.73603	0.000433005	-12.9	1.18182	0.000354049	-12.1	2.41935	4.59647e-10
-14.15	2.60417	9.92544e-16	-15.85	0.74534	0.000407079	-12.9	1.19318	0.000327013	-12.1	2.43145	3.82316e-10
-14.15	2.61458	7.81965e-16	-15.85	0.75466	0.000382419	-12.9	1.20455	0.000301767	-12.1	2.44355	3.17707e-10
-14.15	2.625	6.15561e-16	-15.85	0.76397	0.000358945	-12.9	1.21591	0.000278216	-12.1	2.45565	2.63777e-10
-14.15	2.63542	4.84176e-16	-15.85	0.77329	0.000336605	-12.9	1.22727	0.000256268	-12.1	2.46774	2.18804e-10
-14.15	2.64583	3.80525e-16	-15.85	0.78261	0.000315376	-12.9	1.23864	0.000235834	-12.1	2.47984	1.81334e-10
-14.15	2.65625	2.98822e-16	-15.85	0.79192	0.000295258	-12.9	1.25	0.000216828	-12.1	2.49193	1.50145e-10
-14.15	2.66667	2.34472e-16	-15.85	0.80124	0.000276268	-12.9	1.26136	0.000199166	-12.1	2.50403	1.24209e-10
-14.15	2.67708	1.83832e-16	-15.85	0.81056	0.000258435	-12.9	1.27273	0.00018277	-12.1	2.51613	1.0266e-10
-14.15	2.6875	1.44013e-16	-15.85	0.81988	0.000241791	-12.9	1.28409	0.000167563	-12.1	2.52823	8.4774e-11
-14.15	2.69792	1.12728e-16	-15.85	0.82919	0.000226362	-12.9	1.29546	0.000153473	-12.1	2.54032	6.99412e-11
-14.15	2.70833	8.81688e-17	-15.85	0.83851	0.000212163	-12.9	1.30682	0.000140429	-12.1	2.55242	5.76519e-11
-14.15	2.71875	6.8905e-17	-15.85	0.84783	0.000199193	-12.9	1.31818	0.000128365	-12.1	2.56452	4.74795e-11
-14.15	2.72917	5.3807e-17	-15.85	0.85714	0.000187426	-12.9	1.32955	0.000117219	-12.1	2.57661	3.9067e-11
-14.15	2.73958	4.19836e-17	-15.85	0.86646	0.00017681	-12.9	1.34091	0.00010693	-12.1	2.58871	3.21164e-11
-14.15	2.75	3.27322e-17	-15.85	0.87578	0.000167272	-12.9	1.35227	9.74425e-05	-12.1	2.60081	2.63788e-11
-14.15	2.76042	2.54991e-17	-15.85	0.88509	0.000158712	-12.9	1.36364	8.87019e-05	-12.1	2.6129	2.1647e-11
-14.15	2.77083	1.98485e-17	-15.85	0.89441	0.000151018	-12.9	1.375	8.06578e-05	-12.1	2.625	1.77482e-11
-14.15	2.78125	1.54379e-17	-15.85	0.90373	0.000144063	-12.9	1.38636	7.32625e-05	-12.1	2.6371	1.45386e-11
-14.15	2.79167	1.19978e-17	-15.85	0.91304	0.00013772	-12.9	1.39773	6.64707e-05	-12.1	2.64919	1.18989e-11
-14.15	2.80208	9.31688e-18	-15.85	0.92236	0.000131864	-12.9	1.40909	6.02399e-05	-12.1	2.66129	9.72987e-12
-14.15	2.8125	7.2293e-18	-15.85	0.93168	0.00012638	-12.9	1.42046	5.45302e-05	-12.1	2.67339	7.94918e-12
-14.15	2.82292	5.60503e-18	-15.85	0.94099	0.00012117	-12.9	1.43182	4.93039e-05	-12.1	2.68548	6.48863e-12
-14.15	2.83333	4.34226e-18	-15.85	0.95031	0.000116148	-12.9	1.44318	4.45257e-05	-12.1	2.69758	5.29176e-12
-14.15	2.84375	3.36133e-18	-15.85	0.95963	0.000111251	-12.9	1.45455	4.01622e-05	-12.1	2.70968	4.31185e-12
-14.15	2.85417	2.59994e-18	-15.85	0.96894	0.000106428	-12.9	1.46591	3.61823e-05	-12.1	2.72177	3.51031e-12
-14.15	2.86458	2.00943e-18	-15.85	0.97826	0.000101648	-12.9	1.47727	3.25569e-05	-12.1	2.73387	2.85525e-12
-14.15	2.875	1.55181e-18	-15.85	0.98758	9.6892e-05	-12.9	1.48864	2.92585e-05	-12.1	2.74597	2.32038e-12
-14.15	2.88542	1.19747e-18	-15.85	0.99689	9.2152e-05	-12.9	1.5	2.62614e-05	-12.1	2.75807	1.88406e-12
-14.15	2.89583	9.23306e-19	-15.85	1.00621	8.74301e-05	-12.9	1.51136	2.35418e-05	-12.1	2.77016	1.52844e-12
-14.15	2.90625	7.11354e-19	-15.85	1.01553	8.2735e-05	-12.9	1.52273	2.10771e-05	-12.1	2.78226	1.23886e-12
-14.15	2.91667	5.47626e-19	-15.85	1.02485	7.80804e-05	-12.9	1.53409	1.88466e-05	-12.1	2.79435	1.00326e-12
-14.15	2.92708	4.21251e-19	-15.85	1.03416	7.3483e-05	-12.9	1.54546	1.68306e-05	-12.1	2.80645	8.11757e-13
-14.15	2.9375	3.23785e-19	-15.85	1.04348	6.89612e-05	-12.9	1.55682	1.50112e-05	-12.1	2.81855	6.56234e-13
-14.15	2.94792	2.48674e-19	-15.85	1.05279	6.45337e-05	-12.9	1.56818	1.33713e-05	-12.1	2.83065	5.30044e-13
-14.15	2.95833	1.90837e-19	-15.85	1.06211	6.02188e-05	-12.9	1.57955	1.18953e-05	-12.1	2.84274	4.27747e-13
-14.15	2.96875	1.46337e-19	-15.85	1.07143	5.60335e-05	-12.9	1.59091	1.05687e-05	-12.1	2.85484	3.44892e-13
-14.15	2.97917	1.12126e-19	-15.85	1.08075	5.19929e-05	-12.9	1.60227	9.37813e-06	-12.1	2.86693	2.77844e-13
-14.15	2.98958	8.58449e-20	-15.85	1.09006	4.81101e-05	-12.9	1.61364	8.31106e-06	-12.1	2.87903	2.23636e-13
-14.15	3	6.56724e-20	-15.85	1.09938	4.43958e-05	-12.9	1.625	7.35605e-06	-12.1	2.89113	1.79848e-13
-14.1	0	0.00148	-15.85	1.1087	4.08584e-05	-12.9	1.63636	6.50254e-06	-12.1	2.90323	1.44508e-13
-14.1	0.01042	0.00213	-15.85	1.11801	3.7504e-05	-12.9	1.64773	5.74083e-06	-12.1	2.91532	1.16011e-13
-14.1	0.02083	0.00291	-15.85	1.12733	3.43361e-05	-12.9	1.65909	5.06199e-06	-12.1	2.92742	9.30539e-14
-14.1	0.03125	0.00338	-15.85	1.13665	3.13564e-05	-12.9	1.67046	4.45786e-06	-12.1	2.93952	7.45749e-14
-14.1	0.04167	0.00361	-15.85	1.14596	2.85646e-05	-12.9	1.68182	3.92096e-06	-12.1	2.95161	5.97139e-14
-14.1	0.05208	0.00364	-15.85	1.15528	2.59586e-05	-12.9	1.69318	3.44448e-06	-12.1	2.96371	4.77731e-14
-14.1	0.0625	0.00349	-15.85	1.1646	2.35346e-05	-12.9	1.70455	3.0222e-06	-12.1	2.97581	3.81871e-14
-14.1	0.07292	0.00319	-15.85	1.17391	2.12879e-05	-12.9	1.71591	2.64847e-06	-12.1	2.9879	3.04983e-14
-14.1	0.08333	0.00277	-15.85	1.18323	1.92124e-05	-12.9	1.72727	2.31816e-06	-12.1	3	2.43367e-14
-14.1	0.09375	0.0023	-15.85	1.19255	1.73013e-05	-12.9	1.73864	2.02661e-06	-12.05	0	0.00152
-14.1	0.10417	0.00188	-15.85	1.20186	1.5547e-05	-12.9	1.75	1.76963e-06	-12.05	0.0121	0.00245
-14.1	0.11458	0.0017	-15.85	1.21118	1.39414e-05	-12.9	1.76136	1.54341e-06	-12.05	0.02419	0.00388
-14.1	0.125	0.0019	-15.85	1.2205	1.24763e-05	-12.9	1.77273	1.34453e-06	-12.05	0.03629	0.00545
-14.1	0.13542	0.0024	-15.85	1.22981	1.11431e-05	-12.9	1.78409	1.16993e-06	-12.05	0.04839	0.00716
-14.1	0.14583	0.00303	-15.85	1.23913	9.93313e-06	-12.9	1.79546	1.01683e-06	-12.05	0.06048	0.00893
-14.1	0.15625	0.00368	-15.85	1.24845	8.83795e-06	-12.9	1.80682	8.82751e-07	-12.05	0.07258	0.01066
-14.1	0.16667	0.0043	-15.85	1.25776	7.84916e-06	-12.9	1.81818	7.65489e-07	-12.05	0.08468	0.01225
-14.1	0.17708	0.00483	-15.85	1.26708	6.9586e-06	-12.9	1.82955	6.63058e-07	-12.05	0.09677	0.01362
-14.1	0.1875	0.00525	-15.85	1.2764	6.15841e-06	-12.9	1.84091	5.73694e-07	-12.05	0.10887	0.0147
-14.1	0.19792	0.00554	-15.85	1.28571	5.44106e-06	-12.9	1.85227	4.95827e-07	-12.05	0.12097	0.01543
-14.1	0.20833	0.0057	-15.85	1.29503	4.79941e-06	-12.9	1.86364	4.28059e-07	-12.05	0.13306	0.01577
-14.1	0.21875	0.00573	-15.85	1.30435	4.22668e-06	-12.9	1.875	3.69152e-07	-12.05	0.14516	0.0157
-14.1	0.22917	0.00562	-15.85	1.31367	3.71654e-06	-12.9	1.88636	3.18008e-07	-12.05	0.15726	0.01522
-14.1	0.23958	0.00538	-15.85	1.32298	3.26306e-06	-12.9	1.89773	2.73657e-07	-12.05	0.16936	0.01434
-14.1	0.25	0.00503	-15.85	1.3323	2.86071e-06	-12.9	1.90909	2.35241e-07	-12.05	0.18145	0.0131
-14.1	0.26042	0.00459	-15.85	1.34162	2.50442e-06	-12.9	1.92046	2.02004e-07	-12.05	0.19355	0.01153
-14.1	0.27083	0.00407	-15.85	1.35093	2.18947e-06	-12.9	1.93182	1.73282e-07	-12.05	0.20564	0.00969
-14.1	0.28125	0.0035	-15.85	1.36025	1.91156e-06	-12.9	1.94318	1.4849e-07	-12.05	0.21774	0.00765
-14.1	0.29167	0.00291	-15.85	1.36956	1.66674e-06	-12.9	1.95455	1.27113e-07	-12.05	0.22984	0.00547
-14.1	0.30208	0.00233	-15.85	1.37888	1.45144e-06	-12.9	1.96591	1.08702e-07	-12.05	0.24194	0.00324
-14.1	0.3125	0.00181	-15.85	1.3882	1.26239e-06	-12.9	1.97727	9.28626e-08	-12.05	0.25403	0.00102
-14.1	0.32292	0.00143	-15.85	1.39752	1.09665e-06	-12.9	1.98864	7.92511e-08	-12.05	0.26613	0.00115
-14.1	0.33333	0.00128	-15.85	1.40683	9.51552e-07	-12.9	2	6.75665e-08	-12.05	0.27823	0.00316
-14.1	0.34375	0.00139	-15.85	1.41615	8.24718e-07	-12.9	2.01136	5.75471e-08	-12.05	0.29032	0.00498
-14.1	0.35417	0.00165	-15.85	1.42547	7.13999e-07	-12.9	2.02273	4.89646e-08	-12.05	0.30242	0.00656
-14.1	0.36458	0.00196	-15.85	1.43478	6.17478e-07	-12.9	2.03409	4.16208e-08	-12.05	0.31452	0.00788
-14.1	0.375	0.00224	-15.85	1.4441	5.33445e-07	-12.9	2.04546	3.53436e-08	-12.05	0.32661	0.00892
-14.1	0.38542	0.00248	-15.85	1.45342	4.60375e-07	-12.9	2.05682	2.99837e-08	-12.05	0.33871	0.00966
-14.1	0.39583	0.00266	-15.85	1.46273	3.96916e-07	-12.9	2.06818	2.54118e-08	-12.05	0.35081	0.01011
-14.1	0.40625	0.00278	-15.85	1.47205	3.41869e-07	-12.9	2.07955	2.15161e-08	-12.05	0.3629	0.01028
-14.1	0.41667	0.00284	-15.85	1.48137	2.94174e-07	-12.9	2.09091	1.82e-08	-12.05	0.375	0.0102
-14.1	0.42708	0.00285	-15.85	1.49068	2.52895e-07	-12.9	2.10227	1.53801e-08	-12.05	0.3871	0.0099
-14.1	0.4375	0.00281	-15.85	1.5	2.17209e-07	-12.9	2.11364	1.29847e-08	-12.05	0.39919	0.00942
-14.1	0.44792	0.00274	-15.85	1.50932	1.86389e-07	-12.9	2.125	1.09519e-08	-12.05	0.41129	0.0088
-14.1	0.45833	0.00262	-15.85	1.51863	1.59799e-07	-12.9	2.13636	9.22853e-09	-12.05	0.42339	0.00809
-14.1	0.46875	0.00249	-15.85	1.52795	1.36882e-07	-12.9	2.14773	7.76897e-09	-12.05	0.43548	0.00734
-14.1	0.47917	0.00234	-15.85	1.53727	1.1715e-07	-12.9	2.15909	6.53407e-09	-12.05	0.44758	0.0066
-14.1	0.48958	0.00218	-15.85	1.54658	1.00177e-07	-12.9	2.17046	5.49027e-09	-12.05	0.45968	0.00592
-14.1	0.5	0.00202	-15.85	1.5559	8.55901e-08	-12.9	2.18182	4.60888e-09	-12.05	0.47177	0.00534
-14.1	0.51042	0.00186	-15.85	1.56522	7.30657e-08	-12.9	2.19318	3.86536e-09	-12.05	0.48387	0.00491
-14.1	0.52083	0.00171	-15.85	1.57453	6.23219e-08	-12.9	2.20455	3.23876e-09	-12.05	0.49597	0.00463
-14.1	0.53125	0.00157	-15.85	1.58385	5.31138e-08	-12.9	2.21591	2.7112e-09	-12.05	0.50806	0.00449
-14.1	0.54167	0.00144	-15.85	1.59317	4.52288e-08	-12.9	2.22727	2.26747e-09	-12.05	0.52016	0.00446
-14.1	0.55208	0.00133	-15.85	1.60248	3.84826e-08	-12.9	2.23864	1.8946e-09	-12.05	0.53226	0.0045
-14.1	0.5625	0.00123	-15.85	1.6118	3.27158e-08	-12.9	2.25	1.58158e-09	-12.05	0.54436	0.00456
-14.1	0.57292	0.00115	-15.85	1.62112	2.77903e-08	-12.9	2.26136	1.31906e-09	-12.05	0.55645	0.00461
-14.1	0.58333	0.00108	-15.85	1.63043	2.3587e-08	-12.9	2.27273	1.0991e-09	-12.05	0.56855	0.00464
-14.1	0.59375	0.00103	-15.85	1.63975	2.00029e-08	-12.9	2.28409	9.14975e-10	-12.05	0.58064	0.00463
-14.1	0.60417	0.0009942	-15.85	1.64907	1.69496e-08	-12.9	2.29546	7.60996e-10	-12.05	0.59274	0.00457
-14.1	0.61458	0.000970698	-15.85	1.65839	1.43504e-08	-12.9	2.30682	6.32351e-10	-12.05	0.60484	0.00449
-14.1	0.625	0.000958721	-15.85	1.6677	1.21398e-08	-12.9	2.31818	5.24972e-10	-12.05	0.61694	0.00437
-14.1	0.63542	0.000956257	-15.85	1.67702	1.02611e-08	-12.9	2.32955	4.35428e-10	-12.05	0.62903	0.00422
-14.1	0.64583	0.000961058	-15.85	1.68634	8.66597e-09	-12.9	2.34091	3.60829e-10	-12.05	0.64113	0.00406
-14.1	0.65625	0.000970812	-15.85	1.69565	7.31266e-09	-12.9	2.35227	2.98738e-10	-12.05	0.65323	0.00389
-14.1	0.66667	0.000983295	-15.85	1.70497	6.16549e-09	-12.9	2.36364	2.47107e-10	-12.05	0.66532	0.00372
-14.1	0.67708	0.000996498	-15.85	1.71429	5.19388e-09	-12.9	2.375	2.04214e-10	-12.05	0.67742	0.00355
-14.1	0.6875	0.00101	-15.85	1.7236	4.37167e-09	-12.9	2.38636	1.68613e-10	-12.05	0.68952	0.00339
-14.1	0.69792	0.00102	-15.85	1.73292	3.67647e-09	-12.9	2.39773	1.39092e-10	-12.05	0.70161	0.00324
-14.1	0.70833	0.00102	-15.85	1.74224	3.08917e-09	-12.9	2.40909	1.14636e-10	-12.05	0.71371	0.0031
-14.1	0.71875	0.00103	-15.85	1.75155	2.59344e-09	-12.9	2.42046	9.43951e-11	-12.05	0.72581	0.00296
-14.1	0.72917	0.00102	-15.85	1.76087	2.17537e-09	-12.9	2.43182	7.76577e-11	-12.05	0.7379	0.00284
-14.1	0.73958	0.00102	-15.85	1.77019	1.82311e-09	-12.9	2.44318	6.38305e-11	-12.05	0.75	0.00272
-14.1	0.75	0.00101	-15.85	1.7795	1.52655e-09	-12.9	2.45455	5.24181e-11	-12.05	0.7621	0.00261
-14.1	0.76042	0.000988599	-15.85	1.78882	1.2771e-09	-12.9	2.46591	4.30074e-11	-12.05	0.77419	0.0025
-14.1	0.77083	0.0009675	-15.85	1.79814	1.06747e-09	-12.9	2.47727	3.52546e-11	-12.05	0.78629	0.0024
-14.1	0.78125	0.000942447	-15.85	1.80745	8.91452e-10	-12.9	2.48864	2.88734e-11	-12.05	0.79839	0.0023
-14.1	0.79167	0.000913908	-15.85	1.81677	7.43796e-10	-12.9	2.5	2.3626e-11	-12.05	0.81048	0.0022
-14.1	0.80208	0.000882388	-15.85	1.82609	6.2004e-10	-12.9	2.51136	1.9315e-11	-12.05	0.82258	0.0021
-14.1	0.8125	0.000848409	-15.85	1.8354	5.1641e-10	-12.9	2.52273	1.57765e-11	-12.05	0.83468	0.00201
-14.1	0.82292	0.000812489	-15.85	1.84472	4.29712e-10	-12.9	2.53409	1.28748e-11	-12.05	0.84677	0.00191
-14.1	0.83333	0.000775131	-15.85	1.85404	3.57246e-10	-12.9	2.54546	1.04973e-11	-12.05	0.85887	0.00182
-14.1	0.84375	0.00073681	-15.85	1.86335	2.9673e-10	-12.9	2.55682	8.5513e-12	-12.05	0.87097	0.00173
-14.1	0.85417	0.000697964	-15.85	1.87267	2.46241e-10	-12.9	2.56818	6.95982e-12	-12.05	0.88306	0.00164
-14.1	0.86458	0.000658991	-15.85	1.88199	2.04155e-10	-12.9	2.57955	5.65949e-12	-12.05	0.89516	0.00156
-14.1	0.875	0.000620243	-15.85	1.8913	1.69108e-10	-12.9	2.59091	4.59802e-12	-12.05	0.90726	0.00147
-14.1	0.88542	0.000582029	-15.85	1.90062	1.39949e-10	-12.9	2.60227	3.73231e-12	-12.05	0.91936	0.00139
-14.1	0.89583	0.000544613	-15.85	1.90994	1.15711e-10	-12.9	2.61364	3.02691e-12	-12.05	0.93145	0.00132
-14.1	0.90625	0.000508216	-15.85	1.91926	9.55824e-11	-12.9	2.625	2.45266e-12	-12.05	0.94355	0.00125
-14.1	0.91667	0.000473018	-15.85	1.92857	7.88826e-11	-12.9	2.63636	1.98559e-12	-12.05	0.95564	0.00118
-14.1	0.92708	0.000439163	-15.85	1.93789	6.50404e-11	-12.9	2.64773	1.60604e-12	-12.05	0.96774	0.00111
-14.1	0.9375	0.000406758	-15.85	1.9472	5.35776e-11	-12.9	2.65909	1.2979e-12	-12.05	0.97984	0.00105
-14.1	0.94792	0.000375883	-15.85	1.95652	4.40941e-11	-12.9	2.67046	1.04795e-12	-12.05	0.99194	0.000983914
-14.1	0.95833	0.000346587	-15.85	1.96584	3.62556e-11	-12.9	2.68182	8.45392e-13	-12.05	1.00403	0.000925484
-14.1	0.96875	0.000318897	-15.85	1.97516	2.97829e-11	-12.9	2.69318	6.81384e-13	-12.05	1.01613	0.000869716
-14.1	0.97917	0.000292821	-15.85	1.98447	2.4443e-11	-12.9	2.70455	5.48711e-13	-12.05	1.02823	0.000816523
-14.1	0.98958	0.000268348	-15.85	1.99379	2.00419e-11	-12.9	2.71591	4.41482e-13	-12.05	1.04032	0.000765818
-14.1	1	0.000245451	-15.85	2.00311	1.6418e-11	-12.9	2.72727	3.54895e-13	-12.05	1.05242	0.000717518
-14.1	1.01042	0.000224094	-15.85	2.01242	1.34368e-11	-12.9	2.73864	2.8504e-13	-12.05	1.06452	0.000671543
-14.1	1.02083	0.00020423	-15.85	2.02174	1.09868e-11	-12.9	2.75	2.28734e-13	-12.05	1.07661	0.000627816
-14.1	1.03125	0.000185804	-15.85	2.03106	8.97511e-12	-12.9	2.76136	1.83389e-13	-12.05	1.08871	0.000586266
-14.1	1.04167	0.000168755	-15.85	2.04037	7.32496e-12	-12.9	2.77273	1.46905e-13	-12.05	1.10081	0.000546823
-14.1	1.05208	0.000153019	-15.85	2.04969	5.97265e-12	-12.9	2.78409	1.17576e-13	-12.05	1.1129	0.000509425
-14.1	1.0625	0.000138529	-15.85	2.05901	4.86548e-12	-12.9	2.79546	9.40203e-14	-12.05	1.125	0.000474009
-14.1	1.07292	0.000125216	-15.85	2.06832	3.95987e-12	-12.9	2.80682	7.51181e-14	-12.05	1.1371	0.000440516
-14.1	1.08333	0.000113011	-15.85	2.07764	3.21982e-12	-12.9	2.81818	5.99637e-14	-12.05	1.14919	0.000408888
-14.1	1.09375	0.000101845	-15.85	2.08696	2.61566e-12	-12.9	2.82955	4.78248e-14	-12.05	1.16129	0.000379069
-14.1	1.10417	9.16503e-05	-15.85	2.09627	2.12288e-12	-12.9	2.84091	3.81101e-14	-12.05	1.17339	0.000351002
-14.1	1.11458	8.23599e-05	-15.85	2.10559	1.72135e-12	-12.9	2.85227	3.03423e-14	-12.05	1.18548	0.00032463
-14.1	1.125	7.39098e-05	-15.85	2.11491	1.39447e-12	-12.9	2.86364	2.41367e-14	-12.05	1.19758	0.000299893
-14.1	1.13542	6.6238e-05	-15.85	2.12422	1.12862e-12	-12.9	2.875	1.91836e-14	-12.05	1.20968	0.000276732
-14.1	1.14583	5.92849e-05	-15.85	2.13354	9.1261e-13	-12.9	2.88636	1.52337e-14	-12.05	1.22177	0.000255085
-14.1	1.15625	5.29943e-05	-15.85	2.14286	7.37259e-13	-12.9	2.89773	1.20866e-14	-12.05	1.23387	0.000234888
-14.1	1.16667	4.73123e-05	-15.85	2.15217	5.95051e-13	-12.9	2.90909	9.58131e-15	-12.05	1.24597	0.000216077
-14.1	1.17708	4.21884e-05	-15.85	2.16149	4.7983e-13	-12.9	2.92046	7.58874e-15	-12.05	1.25807	0.000198585
-14.1	1.1875	3.75752e-05	-15.85	2.17081	3.86563e-13	-12.9	2.93182	6.00536e-15	-12.05	1.27016	0.000182346
-14.1	1.19792	3.3428e-05	-15.85	2.18012	3.11138e-13	-12.9	2.94318	4.74823e-15	-12.05	1.28226	0.000167291
-14.1	1.20833	2.97053e-05	-15.85	2.18944	2.50199e-13	-12.9	2.95455	3.75102e-15	-12.05	1.29435	0.000153353
-14.1	1.21875	2.63686e-05	-15.85	2.19876	2.01011e-13	-12.9	2.96591	2.96068e-15	-12.05	1.30645	0.000140466
-14.1	1.22917	2.33819e-05	-15.85	2.20808	1.61344e-13	-12.9	2.97727	2.33485e-15	-12.05	1.31855	0.000128563
-14.1	1.23958	2.07122e-05	-15.85	2.21739	1.29387e-13	-12.9	2.98864	1.83972e-15	-12.05	1.33065	0.000117582
-14.1	1.25	1.8329e-05	-15.85	2.22671	1.03664e-13	-12.9	3	1.44834e-15	-12.05	1.34274	0.00010746
-14.1	1.26042	1.62043e-05	-15.85	2.23603	8.29789e-14	-12.85	0	0.00289	-12.05	1.35484	9.81372e-05
-14.1	1.27083	1.43123e-05	-15.85	2.24534	6.63606e-14	-12.85	0.01136	0.00442	-12.05	1.36694	8.95577e-05
-14.1	1.28125	1.26296e-05	-15.85	2.25466	5.3022e-14	-12.85	0.02273	0.00656	-12.05	1.37903	8.16675e-05
-14.1	1.29167	1.11347e-05	-15.85	2.26397	4.23258e-14	-12.85	0.03409	0.00861	-12.05	1.39113	7.44157e-05
-14.1	1.30208	9.80823e-06	-15.85	2.27329	3.37565e-14	-12.85	0.04546	0.01075	-12.05	1.40323	6.77547e-05
-14.1	1.3125	8.63237e-06	-15.85	2.28261	2.68977e-14	-12.85	0.05682	0.01297	-12.05	1.41532	6.164e-05
-14.1	1.32292	7.59111e-06	-15.85	2.29193	2.1413e-14	-12.85	0.06818	0.01523	-12.05	1.42742	5.603e-05
-14.1	1.33333	6.66998e-06	-15.85	2.30124	1.70311e-14	-12.85	0.07955	0.01746	-12.05	1.43952	5.08861e-05
-14.1	1.34375	5.85588e-06	-15.85	2.31056	1.35337e-14	-12.85	0.09091	0.0196	-12.05	1.45161	4.61725e-05
-14.1	1.35417	5.13705e-06	-15.85	2.31988	1.07447e-14	-12.85	0.10227	0.02157	-12.05	1.46371	4.18561e-05
-14.1	1.36458	4.50291e-06	-15.85	2.32919	8.52273e-15	-12.85	0.11364	0.02331	-12.05	1.47581	3.79062e-05
-14.1	1.375	3.94396e-06	-15.85	2.33851	6.75415e-15	-12.85	0.125	0.02478	-12.05	1.4879	3.42943e-05
-14.1	1.38542	3.45169e-06	-15.85	2.34783	5.34772e-15	-12.85	0.13636	0.02594	-12.05	1.5	3.09943e-05
-14.1	1.39583	3.01852e-06	-15.85	2.35714	4.23034e-15	-12.85	0.14773	0.02675	-12.05	1.5121	2.79818e-05
-14.1	1.40625	2.63765e-06	-15.85	2.36646	3.34341e-15	-12.85	0.15909	0.0272	-12.05	1.52419	2.52342e-05
-14.1	1.41667	2.30303e-06	-15.85	2.37578	2.64005e-15	-12.85	0.17046	0.02728	-12.05	1.53629	2.27309e-05
-14.1	1.42708	2.00928e-06	-15.85	2.38509	2.08279e-15	-12.85	0.18182	0.02701	-12.05	1.54839	2.04523e-05
-14.1	1.4375	1.75159e-06	-15.85	2.39441	1.64167e-15	-12.85	0.19318	0.02639	-12.05	1.56048	1.83807e-05
-14.1	1.44792	1.52573e-06	-15.85	2.40373	1.29282e-15	-12.85	0.20455	0.02546	-12.05	1.57258	1.64993e-05
-14.1	1.45833	1.3279e-06	-15.85	2.41304	1.01718e-15	-12.85	0.21591	0.02425	-12.05	1.58468	1.47928e-05
-14.1	1.46875	1.15477e-06	-15.85	2.42236	7.99593e-16	-12.85	0.22727	0.0228	-12.05	1.59677	1.32467e-05
-14.1	1.47917	1.00336e-06	-15.85	2.43168	6.27989e-16	-12.85	0.23864	0.02116	-12.05	1.60887	1.18477e-05
-14.1	1.48958	8.71066e-07	-15.85	2.44099	4.92772e-16	-12.85	0.25	0.01939	-12.05	1.62097	1.05834e-05
-14.1	1.5	7.55557e-07	-15.85	2.45031	3.86324e-16	-12.85	0.26136	0.01753	-12.05	1.63307	9.44243e-06
-14.1	1.51042	6.54788e-07	-15.85	2.45963	3.02601e-16	-12.85	0.27273	0.01565	-12.05	1.64516	8.41405e-06
-14.1	1.52083	5.66952e-07	-15.85	2.46894	2.36811e-16	-12.85	0.28409	0.01381	-12.05	1.65726	7.48841e-06
-14.1	1.53125	4.90453e-07	-15.85	2.47826	1.85159e-16	-12.85	0.29546	0.01209	-12.05	1.66935	6.65638e-06
-14.1	1.54167	4.23886e-07	-15.85	2.48758	1.44645e-16	-12.85	0.30682	0.01055	-12.05	1.68145	5.9095e-06
-14.1	1.55208	3.66012e-07	-15.85	2.49689	1.12895e-16	-12.85	0.31818	0.00927	-12.05	1.69355	5.23998e-06
-14.1	1.5625	3.15742e-07	-15.85	2.50621	8.80359e-17	-12.85	0.32954	0.00833	-12.05	1.70565	4.64062e-06
-14.1	1.57292	2.72117e-07	-15.85	2.51553	6.85899e-17	-12.85	0.34091	0.00777	-12.05	1.71774	4.10482e-06
-14.1	1.58333	2.34294e-07	-15.85	2.52485	5.3392e-17	-12.85	0.35227	0.00758	-12.05	1.72984	3.62647e-06
-14.1	1.59375	2.01532e-07	-15.85	2.53416	4.15248e-17	-12.85	0.36364	0.00769	-12.05	1.74194	3.2e-06
-14.1	1.60417	1.73183e-07	-15.85	2.54348	3.22667e-17	-12.85	0.375	0.00799	-12.05	1.75403	2.82031e-06
-14.1	1.61458	1.48675e-07	-15.85	2.5528	2.50506e-17	-12.85	0.38636	0.00838	-12.05	1.76613	2.4827e-06
-14.1	1.625	1.27509e-07	-15.85	2.56211	1.94311e-17	-12.85	0.39773	0.00879	-12.05	1.77823	2.18293e-06
-14.1	1.63542	1.09248e-07	-15.85	2.57143	1.50589e-17	-12.85	0.40909	0.00916	-12.05	1.79032	1.9171e-06
-14.1	1.64583	9.35093e-08	-15.85	2.58074	1.16603e-17	-12.85	0.42046	0.00946	-12.05	1.80242	1.68168e-06
-14.1	1.65625	7.99585e-08	-15.85	2.59006	9.02073e-18	-12.85	0.43182	0.00968	-12.05	1.81452	1.47347e-06
-14.1	1.66667	6.83034e-08	-15.85	2.59938	6.97256e-18	-12.85	0.44318	0.0098	-12.05	1.82661	1.28955e-06
-14.1	1.67708	5.82893e-08	-15.85	2.6087	5.3847e-18	-12.85	0.45454	0.00985	-12.05	1.83871	1.12731e-06
-14.1	1.6875	4.9694e-08	-15.85	2.61801	4.15479e-18	-12.85	0.46591	0.0098	-12.05	1.85081	9.84367e-07
-14.1	1.69792	4.23243e-08	-15.85	2.62733	3.203e-18	-12.85	0.47727	0.00969	-12.05	1.8629	8.58586e-07
-14.1	1.70833	3.6012e-08	-15.85	2.63665	2.46708e-18	-12.85	0.48864	0.00951	-12.05	1.875	7.48044e-07
-14.1	1.71875	3.06111e-08	-15.85	2.64596	1.89859e-18	-12.85	0.5	0.00928	-12.05	1.8871	6.51016e-07
-14.1	1.72917	2.59947e-08	-15.85	2.65528	1.45982e-18	-12.85	0.51136	0.00901	-12.05	1.89919	5.65953e-07
-14.1	1.73958	2.20531e-08	-15.85	2.6646	1.12147e-18	-12.85	0.52273	0.00871	-12.05	1.91129	4.9147e-07
-14.1	1.75	1.86911e-08	-15.85	2.67391	8.60787e-19	-12.85	0.53409	0.00839	-12.05	1.92339	4.26329e-07
-14.1	1.76042	1.58264e-08	-15.85	2.68323	6.60125e-19	-12.85	0.54546	0.00806	-12.05	1.93548	3.69426e-07
-14.1	1.77083	1.3388e-08	-15.85	2.69255	5.058e-19	-12.85	0.55682	0.00773	-12.05	1.94758	3.19778e-07
-14.1	1.78125	1.13145e-08	-15.85	2.70186	3.87216e-19	-12.85	0.56818	0.00741	-12.05	1.95968	2.76511e-07
-14.1	1.79167	9.55319e-09	-15.85	2.71118	2.96176e-19	-12.85	0.57954	0.0071	-12.05	1.97177	2.38847e-07
-14.1	1.80208	8.05851e-09	-15.85	2.7205	2.26344e-19	-12.85	0.59091	0.0068	-12.05	1.98387	2.06098e-07
-14.1	1.8125	6.79138e-09	-15.85	2.72981	1.72827e-19	-12.85	0.60227	0.00652	-12.05	1.99597	1.77656e-07
-14.1	1.82292	5.71822e-09	-15.85	2.73913	1.31849e-19	-12.85	0.61364	0.00625	-12.05	2.00807	1.52982e-07
-14.1	1.83333	4.81023e-09	-15.85	2.74845	1.005e-19	-12.85	0.625	0.006	-12.05	2.02016	1.316e-07
-14.1	1.84375	4.04274e-09	-15.85	2.75776	7.65386e-20	-12.85	0.63636	0.00577	-12.05	2.03226	1.13091e-07
-14.1	1.85417	3.39463e-09	-15.85	2.76708	5.82395e-20	-12.85	0.64773	0.00555	-12.05	2.04435	9.70881e-08
-14.1	1.86458	2.84787e-09	-15.85	2.7764	4.42772e-20	-12.85	0.65909	0.00534	-12.05	2.05645	8.32658e-08
-14.1	1.875	2.38704e-09	-15.85	2.78571	3.36331e-20	-12.85	0.67046	0.00514	-12.05	2.06855	7.13401e-08
-14.1	1.88542	1.999e-09	-15.85	2.79503	2.55258e-20	-12.85	0.68182	0.00494	-12.05	2.08065	6.10618e-08
-14.1	1.89583	1.67256e-09	-15.85	2.80435	1.9356e-20	-12.85	0.69318	0.00475	-12.05	2.09274	5.22127e-08
-14.1	1.90625	1.39821e-09	-15.85	2.81366	1.46649e-20	-12.85	0.70454	0.00457	-12.05	2.10484	4.46022e-08
-14.1	1.91667	1.16783e-09	-15.85	2.82298	1.11012e-20	-12.85	0.71591	0.00439	-12.05	2.11693	3.80638e-08
-14.1	1.92708	9.74559e-10	-15.85	2.8323	8.39621e-21	-12.85	0.72727	0.00421	-12.05	2.12903	3.24522e-08
-14.1	1.9375	8.12568e-10	-15.85	2.84162	6.3449e-21	-12.85	0.73864	0.00403	-12.05	2.14113	2.76412e-08
-14.1	1.94792	6.76917e-10	-15.85	2.85093	4.79063e-21	-12.85	0.75	0.00386	-12.05	2.15323	2.35207e-08
-14.1	1.95833	5.63425e-10	-15.85	2.86025	3.614e-21	-12.85	0.76136	0.00369	-12.05	2.16532	1.99952e-08
-14.1	1.96875	4.68557e-10	-15.85	2.86957	2.72402e-21	-12.85	0.77273	0.00352	-12.05	2.17742	1.69819e-08
-14.1	1.97917	3.89327e-10	-15.85	2.87888	2.05144e-21	-12.85	0.78409	0.00336	-12.05	2.18952	1.44089e-08
-14.1	1.98958	3.23217e-10	-15.85	2.8882	1.54361e-21	-12.85	0.79546	0.0032	-12.05	2.20161	1.22142e-08
-14.1	2	2.68103e-10	-15.85	2.89752	1.16049e-21	-12.85	0.80682	0.00304	-12.05	2.21371	1.0344e-08
-14.1	2.01042	2.22197e-10	-15.85	2.90683	8.71714e-22	-12.85	0.81818	0.00289	-12.05	2.22581	8.75191e-09
-14.1	2.02083	1.83993e-10	-15.85	2.91615	6.54237e-22	-12.85	0.82954	0.00274	-12.05	2.2379	7.3979e-09
-14.1	2.03125	1.52227e-10	-15.85	2.92547	4.90597e-22	-12.85	0.84091	0.0026	-12.05	2.25	6.24752e-09
-14.1	2.04167	1.25838e-10	-15.85	2.93478	3.67572e-22	-12.85	0.85227	0.00246	-12.05	2.2621	5.2711e-09
-14.1	2.05208	1.03935e-10	-15.85	2.9441	2.75163e-22	-12.85	0.86364	0.00233	-12.05	2.27419	4.44315e-09
-14.1	2.0625	8.57702e-11	-15.85	2.95342	2.0581e-22	-12.85	0.875	0.00221	-12.05	2.28629	3.74177e-09
-14.1	2.07292	7.07198e-11	-15.85	2.96273	1.53805e-22	-12.85	0.88636	0.00209	-12.05	2.29839	3.1482e-09
-14.1	2.08333	5.82604e-11	-15.85	2.97205	1.14843e-22	-12.85	0.89773	0.00197	-12.05	2.31048	2.64634e-09
-14.1	2.09375	4.79549e-11	-15.85	2.98137	8.56782e-23	-12.85	0.90909	0.00186	-12.05	2.32258	2.22243e-09
-14.1	2.10417	3.94385e-11	-15.85	2.99068	6.38652e-23	-12.85	0.92046	0.00176	-12.05	2.33468	1.86472e-09
-14.1	2.11458	3.24067e-11	-15.85	3	4.75651e-23	-12.85	0.93182	0.00166	-12.05	2.34677	1.56315e-09
-14.1	2.125	2.66058e-11	-15.8	0	0.00163	-12.85	0.94318	0.00156	-12.05	2.35887	1.30915e-09
-14.1	2.13542	2.18245e-11	-15.8	0.00932	0.00226	-12.85	0.95454	0.00147	-12.05	2.37097	1.09543e-09
-14.1	2.14583	1.7887e-11	-15.8	0.01863	0.00335	-12.85	0.96591	0.00138	-12.05	2.38307	9.15764e-10
-14.1	2.15625	1.46473e-11	-15.8	0.02795	0.00437	-12.85	0.97727	0.0013	-12.05	2.39516	7.6487e-10
-14.1	2.16667	1.19841e-11	-15.8	0.03727	0.00539	-12.85	0.98864	0.00122	-12.05	2.40726	6.3826e-10
-14.1	2.17708	9.79665e-12	-15.8	0.04658	0.00642	-12.85	1	0.00115	-12.05	2.41935	5.32127e-10
-14.1	2.1875	8.00157e-12	-15.8	0.0559	0.0074	-12.85	1.01136	0.00107	-12.05	2.43145	4.43242e-10
-14.1	2.19792	6.52978e-12	-15.8	0.06522	0.00828	-12.85	1.02273	0.00101	-12.05	2.44355	3.68871e-10
-14.1	2.20833	5.32411e-12	-15.8	0.07453	0.00903	-12.85	1.03409	0.000941782	-12.05	2.45565	3.06702e-10
-14.1	2.21875	4.33732e-12	-15.8	0.08385	0.0096	-12.85	1.04546	0.000880618	-12.05	2.46774	2.54782e-10
-14.1	2.22917	3.53037e-12	-15.8	0.09317	0.00995	-12.85	1.05682	0.000822706	-12.05	2.47984	2.11462e-10
-14.1	2.23958	2.87108e-12	-15.8	0.10248	0.01009	-12.85	1.06818	0.000767927	-12.05	2.49193	1.7535e-10
-14.1	2.25	2.3329e-12	-15.8	0.1118	0.00998	-12.85	1.07955	0.000716164	-12.05	2.50403	1.45275e-10
-14.1	2.26042	1.89397e-12	-15.8	0.12112	0.00964	-12.85	1.09091	0.000667299	-12.05	2.51613	1.20251e-10
-14.1	2.27083	1.5363e-12	-15.8	0.13044	0.00908	-12.85	1.10227	0.000621216	-12.05	2.52823	9.9449e-11
-14.1	2.28125	1.2451e-12	-15.8	0.13975	0.00834	-12.85	1.11364	0.000577801	-12.05	2.54032	8.2172e-11
-14.1	2.29167	1.00823e-12	-15.8	0.14907	0.00744	-12.85	1.125	0.000536941	-12.05	2.55242	6.78362e-11
-14.1	2.30208	8.15722e-13	-15.8	0.15839	0.00645	-12.85	1.13636	0.000498525	-12.05	2.56452	5.59517e-11
-14.1	2.3125	6.59404e-13	-15.8	0.1677	0.00544	-12.85	1.14773	0.000462444	-12.05	2.57661	4.61084e-11
-14.1	2.32292	5.32586e-13	-15.8	0.17702	0.0045	-12.85	1.15909	0.00042859	-12.05	2.58871	3.79631e-11
-14.1	2.33333	4.29789e-13	-15.8	0.18634	0.00378	-12.85	1.17046	0.000396859	-12.05	2.60081	3.12291e-11
-14.1	2.34375	3.46538e-13	-15.8	0.19565	0.00342	-12.85	1.18182	0.000367148	-12.05	2.6129	2.56669e-11
-14.1	2.35417	2.79174e-13	-15.8	0.20497	0.0035	-12.85	1.19318	0.000339355	-12.05	2.625	2.10767e-11
-14.1	2.36458	2.24714e-13	-15.8	0.21429	0.0039	-12.85	1.20455	0.000313384	-12.05	2.6371	1.72922e-11
-14.1	2.375	1.80724e-13	-15.8	0.2236	0.00445	-12.85	1.21591	0.000289139	-12.05	2.64919	1.41748e-11
-14.1	2.38542	1.45222e-13	-15.8	0.23292	0.00499	-12.85	1.22727	0.000266528	-12.05	2.66129	1.16091e-11
-14.1	2.39583	1.16595e-13	-15.8	0.24224	0.00544	-12.85	1.23864	0.00024546	-12.05	2.67339	9.4995e-12
-14.1	2.40625	9.35324e-14	-15.8	0.25155	0.00577	-12.85	1.25	0.00022585	-12.05	2.68548	7.76642e-12
-14.1	2.41667	7.49683e-14	-15.8	0.26087	0.00595	-12.85	1.26136	0.000207613	-12.05	2.69758	6.34397e-12
-14.1	2.42708	6.00382e-14	-15.8	0.27019	0.00597	-12.85	1.27273	0.00019067	-12.05	2.70968	5.1775e-12
-14.1	2.4375	4.8041e-14	-15.8	0.2795	0.00584	-12.85	1.28409	0.000174943	-12.05	2.72177	4.22182e-12
-14.1	2.44792	3.8409e-14	-15.8	0.28882	0.00558	-12.85	1.29546	0.00016036	-12.05	2.73387	3.43954e-12
-14.1	2.45833	3.06825e-14	-15.8	0.29814	0.0052	-12.85	1.30682	0.000146849	-12.05	2.74597	2.79976e-12
-14.1	2.46875	2.44899e-14	-15.8	0.30745	0.00473	-12.85	1.31818	0.000134343	-12.05	2.75807	2.277e-12
-14.1	2.47917	1.95308e-14	-15.8	0.31677	0.00419	-12.85	1.32955	0.000122779	-12.05	2.77016	1.85024e-12
-14.1	2.48958	1.5563e-14	-15.8	0.32609	0.00361	-12.85	1.34091	0.000112095	-12.05	2.78226	1.50215e-12
-14.1	2.5	1.2391e-14	-15.8	0.3354	0.00302	-12.85	1.35227	0.000102235	-12.05	2.79435	1.21849e-12
-14.1	2.51042	9.85737e-15	-15.8	0.34472	0.00247	-12.85	1.36364	9.31437e-05	-12.05	2.80645	9.87539e-13
-14.1	2.52083	7.83532e-15	-15.8	0.35404	0.00198	-12.85	1.375	8.47696e-05	-12.05	2.81855	7.99668e-13
-14.1	2.53125	6.22294e-15	-15.8	0.36335	0.0016	-12.85	1.38636	7.70641e-05	-12.05	2.83065	6.46976e-13
-14.1	2.54167	4.9383e-15	-15.8	0.37267	0.0014	-12.85	1.39773	6.99811e-05	-12.05	2.84274	5.22988e-13
-14.1	2.55208	3.91564e-15	-15.8	0.38199	0.00138	-12.85	1.40909	6.34775e-05	-12.05	2.85484	4.22395e-13
-14.1	2.5625	3.10223e-15	-15.8	0.3913	0.00149	-12.85	1.42046	5.75123e-05	-12.05	2.86693	3.40856e-13
-14.1	2.57292	2.45579e-15	-15.8	0.40062	0.00165	-12.85	1.43182	5.20471e-05	-12.05	2.87903	2.74821e-13
-14.1	2.58333	1.94247e-15	-15.8	0.40994	0.00181	-12.85	1.44318	4.70457e-05	-12.05	2.89113	2.21387e-13
-14.1	2.59375	1.5352e-15	-15.8	0.41925	0.00194	-12.85	1.45455	4.24742e-05	-12.05	2.90323	1.7819e-13
-14.1	2.60417	1.21234e-15	-15.8	0.42857	0.00204	-12.85	1.46591	3.83007e-05	-12.05	2.91532	1.43297e-13
-14.1	2.61458	9.56601e-16	-15.8	0.43789	0.00208	-12.85	1.47727	3.44951e-05	-12.05	2.92742	1.15139e-13
-14.1	2.625	7.54202e-16	-15.8	0.44721	0.00209	-12.85	1.48864	3.10295e-05	-12.05	2.93952	9.2434e-14
-14.1	2.63542	5.94148e-16	-15.8	0.45652	0.00206	-12.85	1.5	2.78774e-05	-12.05	2.95161	7.41429e-14
-14.1	2.64583	4.67683e-16	-15.8	0.46584	0.00201	-12.85	1.51136	2.50143e-05	-12.05	2.96371	5.94204e-14
-14.1	2.65625	3.67842e-16	-15.8	0.47515	0.00194	-12.85	1.52273	2.2417e-05	-12.05	2.97581	4.75806e-14
-14.1	2.66667	2.89082e-16	-15.8	0.48447	0.00185	-12.85	1.53409	2.0064e-05	-12.05	2.9879	3.80674e-14
-14.1	2.67708	2.27005e-16	-15.8	0.49379	0.00176	-12.85	1.54546	1.79353e-05	-12.05	3	3.04302e-14
-14.1	2.6875	1.78116e-16	-15.8	0.50311	0.00167	-12.85	1.55682	1.60121e-05	-12	0	0.00152
-14.1	2.69792	1.39644e-16	-15.8	0.51242	0.00158	-12.85	1.56818	1.42769e-05	-12	0.0121	0.00245
-14.1	2.70833	1.09395e-16	-15.8	0.52174	0.00149	-12.85	1.57955	1.27136e-05	-12	0.02419	0.00388
-14.1	2.71875	8.563e-17	-15.8	0.53106	0.00142	-12.85	1.59091	1.1307e-05	-12	0.03629	0.00545
-14.1	2.72917	6.69747e-17	-15.8	0.54037	0.00135	-12.85	1.60227	1.00433e-05	-12	0.04839	0.00716
-14.1	2.73958	5.23421e-17	-15.8	0.54969	0.00129	-12.85	1.61364	8.90954e-06	-12	0.06048	0.00893
-14.1	2.75	4.0874e-17	-15.8	0.55901	0.00123	-12.85	1.625	7.89377e-06	-12	0.07258	0.01066
-14.1	2.76042	3.18933e-17	-15.8	0.56832	0.00118	-12.85	1.63636	6.985e-06	-12	0.08468	0.01225
[truncated: 310,341+ more rows]

## Sheet: Fig. 2e
399.187	0.1	399.187	0.07	399.187	0.04	399.187	0.01	399.187	-0.02	399.187	-0.05
401.116	0.1	401.116	0.07	401.116	0.04	401.116	0.01	401.116	-0.02	401.116	-0.05
403.044	0.1	403.044	0.07	403.044	0.04	403.044	0.01	403.044	-0.02	403.044	-0.05
404.973	0.1	404.973	0.07	404.973	0.04	404.973	0.01	404.973	-0.02	404.973	-0.05
406.901	0.1	406.901	0.07	406.901	0.04	406.901	0.01	406.901	-0.02	406.901	-0.05
408.83	0.1	408.83	0.07	408.83	0.04	408.83	0.01	408.83	-0.02	408.83	-0.05
410.758	0.1	410.758	0.07	410.758	0.04	410.758	0.01	410.758	-0.02	410.758	-0.05
412.687	0.1	412.687	0.07	412.687	0.04	412.687	0.01	412.687	-0.02	412.687	-0.05
414.615	0.1	414.615	0.07	414.615	0.04	414.615	0.01	414.615	-0.02	414.615	-0.05
416.543	0.1	416.543	0.07	416.543	0.04	416.543	0.01	416.543	-0.02	416.543	-0.05
418.472	0.1	418.472	0.07	418.472	0.04	418.472	0.01	418.472	-0.02	418.472	-0.05
420.4	0.1	420.4	0.07	420.4	0.04	420.4	0.01	420.4	-0.02	420.4	-0.05
422.329	0.1	422.329	0.07	422.329	0.04	422.329	0.01	422.329	-0.02	422.329	-0.05
424.257	0.1	424.257	0.07	424.257	0.04	424.257	0.01	424.257	-0.02	424.257	-0.05
426.186	0.1	426.186	0.07	426.186	0.04	426.186	0.01	426.186	-0.02	426.186	-0.05
428.114	0.1	428.114	0.07	428.114	0.04	428.114	0.01	428.114	-0.02	428.114	-0.05
430.043	0.1	430.043	0.07	430.043	0.04	430.043	0.01	430.043	-0.02	430.043	-0.05
431.971	0.1	431.971	0.07	431.971	0.04	431.971	0.01	431.971	-0.02	431.971	-0.05
433.899	0.1	433.899	0.07	433.899	0.04	433.899	0.01	433.899	-0.02	433.899	-0.05
435.828	0.1	435.828	0.07	435.828	0.04	435.828	0.01	435.828	-0.02	435.828	-0.05
437.756	0.1	437.756	0.07	437.756	0.04	437.756	0.01	437.756	-0.02	437.756	-0.05
439.685	0.1	439.685	0.07	439.685	0.04	439.685	0.01	439.685	-0.02	439.685	-0.05
441.613	0.1	441.613	0.07	441.613	0.04	441.613	0.01	441.613	-0.02	441.613	-0.05
443.542	0.1	443.542	0.07	443.542	0.04	443.542	0.01	443.542	-0.02	443.542	-0.05
445.47	0.1	445.47	0.07	445.47	0.04	445.47	0.01	445.47	-0.02	445.47	-0.05
447.398	0.1	447.398	0.07	447.398	0.04	447.398	0.01	447.398	-0.02	447.398	-0.05
449.327	0.1	449.327	0.07	449.327	0.04	449.327	0.01	449.327	-0.02	449.327	-0.05
451.255	0.1	451.255	0.07	451.255	0.04	451.255	0.01	451.255	-0.02	451.255	-0.05
453.184	0.1	453.184	0.07	453.184	0.04	453.184	0.01	453.184	-0.02	453.184	-0.05
455.112	0.1	455.112	0.07	455.112	0.04	455.112	0.01	455.112	-0.02	455.112	-0.05
457.041	0.1	457.041	0.07	457.041	0.04	457.041	0.01	457.041	-0.02	457.041	-0.05
458.969	0.1	458.969	0.07	458.969	0.04	458.969	0.01	458.969	-0.02	458.969	-0.05
460.897	0.1	460.897	0.07	460.897	0.04	460.897	0.01	460.897	-0.02	460.897	-0.05
462.826	0.1	462.826	0.07	462.826	0.04	462.826	0.01	462.826	-0.02	462.826	-0.05
464.754	0.1	464.754	0.07	464.754	0.04	464.754	0.01	464.754	-0.02	464.754	-0.05
466.683	0.1	466.683	0.07	466.683	0.04	466.683	0.01	466.683	-0.02	466.683	-0.05
468.611	0.1	468.611	0.07	468.611	0.04	468.611	0.01	468.611	-0.02	468.611	-0.05
470.54	0.1	470.54	0.07	470.54	0.04	470.54	0.01	470.54	-0.02	470.54	-0.05
472.468	0.1	472.468	0.07	472.468	0.04	472.468	0.01	472.468	-0.02	472.468	-0.05
474.397	0.1	474.397	0.07	474.397	0.04	474.397	0.01	474.397	-0.02	474.397	-0.05
476.325	0.1	476.325	0.07	476.325	0.04	476.325	0.01	476.325	-0.02	476.325	-0.05
478.253	0.1	478.253	0.07	478.253	0.04	478.253	0.01	478.253	-0.02	478.253	-0.05
480.182	0.1	480.182	0.07	480.182	0.04	480.182	0.01	480.182	-0.02	480.182	-0.05
482.11	0.1	482.11	0.07	482.11	0.04	482.11	0.01	482.11	-0.02	482.11	-0.05
484.039	0.1	484.039	0.07	484.039	0.04	484.039	0.01	484.039	-0.02	484.039	-0.05
485.967	0.1	485.967	0.07	485.967	0.04	485.967	0.01	485.967	-0.02	485.967	-0.05
487.896	0.1	487.896	0.07	487.896	0.04	487.896	0.01	487.896	-0.02	487.896	-0.05
489.824	0.1	489.824	0.07	489.824	0.04	489.824	0.01	489.824	-0.02	489.824	-0.05
491.753	0.1	491.753	0.07	491.753	0.04	491.753	0.01	491.753	-0.02	491.753	-0.05
493.681	0.1	493.681	0.07	493.681	0.04	493.681	0.01	493.681	-0.02	493.681	-0.05
495.61	0.1	495.61	0.07	495.61	0.04	495.61	0.01	495.61	-0.02	495.61	-0.05
497.538	0.1	497.538	0.07	497.538	0.04	497.538	0.01	497.538	-0.02	497.538	-0.05
499.466	0.1	499.466	0.07	499.466	0.04	499.466	0.01	499.466	-0.02	499.466	-0.05
501.395	0.1	501.395	0.07	501.395	0.04	501.395	0.01	501.395	-0.02	501.395	-0.05
503.323	0.1	503.323	0.07	503.323	0.04	503.323	0.01	503.323	-0.02	503.323	-0.05
505.252	0.1	505.252	0.07	505.252	0.04	505.252	0.01	505.252	-0.02	505.252	-0.05
507.18	0.1	507.18	0.07	507.18	0.04	507.18	0.01	507.18	-0.02	507.18	-0.05
509.109	0.1	509.109	0.07	509.109	0.04	509.109	0.01	509.109	-0.02	509.109	-0.05
511.037	0.1	511.037	0.07	511.037	0.04	511.037	0.01	511.037	-0.02	511.037	-0.05
512.966	0.1	512.966	0.07	512.966	0.04	512.966	0.01	512.966	-0.02	512.966	-0.05
514.894	0.1	514.894	0.07	514.894	0.04	514.894	0.01	514.894	-0.02	514.894	-0.05
516.822	0.1	516.822	0.07	516.822	0.04	516.822	0.01	516.822	-0.02	516.822	-0.05
518.751	0.1	518.751	0.07	518.751	0.04	518.751	0.01	518.751	-0.02	518.751	-0.05
520.679	0.1	520.679	0.07	520.679	0.04	520.679	0.01	520.679	-0.02	520.679	-0.05
522.608	0.1	522.608	0.07	522.608	0.04	522.608	0.01	522.608	-0.02	522.608	-0.05
524.536	0.1	524.536	0.07	524.536	0.04	524.536	0.01	524.536	-0.02	524.536	-0.05
526.465	0.1	526.465	0.07	526.465	0.04	526.465	0.01	526.465	-0.02	526.465	-0.05
528.393	0.1	528.393	0.07	528.393	0.04	528.393	0.01	528.393	-0.02	528.393	-0.05
530.321	0.1	530.321	0.07	530.321	0.04	530.321	0.01	530.321	-0.02	530.321	-0.05
532.25	0.1	532.25	0.07	532.25	0.04	532.25	0.01	532.25	-0.02	532.25	-0.05
534.178	0.1	534.178	0.07	534.178	0.04	534.178	0.01	534.178	-0.02	534.178	-0.05
536.107	0.1	536.107	0.07	536.107	0.04	536.107	0.01	536.107	-0.02	536.107	-0.05
538.035	0.1	538.035	0.07	538.035	0.04	538.035	0.01	538.035	-0.02	538.035	-0.05
539.964	0.1	539.964	0.07	539.964	0.04	539.964	0.01	539.964	-0.02	539.964	-0.05
541.892	0.1	541.892	0.07	541.892	0.04	541.892	0.01	541.892	-0.02	541.892	-0.05
543.821	0.1	543.821	0.07	543.821	0.04	543.821	0.01	543.821	-0.02	543.821	-0.05
545.749	0.1	545.749	0.07	545.749	0.04	545.749	0.01	545.749	-0.02	545.749	-0.05
547.677	0.1	547.677	0.07	547.677	0.04	547.677	0.01	547.677	-0.02	547.677	-0.05
549.606	0.1	549.606	0.07	549.606	0.04	549.606	0.01	549.606	-0.02	549.606	-0.05
551.534	0.1	551.534	0.07	551.534	0.04	551.534	0.01	551.534	-0.02	551.534	-0.05
553.463	0.1	553.463	0.07	553.463	0.04	553.463	0.01	553.463	-0.02	553.463	-0.05
555.391	0.1	555.391	0.07	555.391	0.04	555.391	0.01	555.391	-0.02	555.391	-0.05
557.32	0.1	557.32	0.07	557.32	0.04	557.32	0.01	557.32	-0.02	557.32	-0.05
559.248	0.1	559.248	0.07	559.248	0.04	559.248	0.01	559.248	-0.02	559.248	-0.05
561.177	0.1	561.177	0.07	561.177	0.04	561.177	0.01	561.177	-0.02	561.177	-0.05
563.105	0.1	563.105	0.07	563.105	0.04	563.105	0.01	563.105	-0.02	563.105	-0.05
565.033	0.1	565.033	0.07	565.033	0.04	565.033	0.01	565.033	-0.02	565.033	-0.05
566.962	0.1	566.962	0.07	566.962	0.04	566.962	0.01	566.962	-0.02	566.962	-0.05
568.89	0.1	568.89	0.07	568.89	0.04	568.89	0.01	568.89	-0.02	568.89	-0.05
570.819	0.1	570.819	0.07	570.819	0.04	570.819	0.01	570.819	-0.02	570.819	-0.05
572.747	0.1	572.747	0.07	572.747	0.04	572.747	0.01	572.747	-0.02	572.747	-0.05
574.676	0.1	574.676	0.07	574.676	0.04	574.676	0.01	574.676	-0.02	574.676	-0.05
576.604	0.1	576.604	0.07	576.604	0.04	576.604	0.01	576.604	-0.02	576.604	-0.05
578.533	0.1	578.533	0.07	578.533	0.04	578.533	0.01	578.533	-0.02	578.533	-0.05
580.461	0.1	580.461	0.07	580.461	0.04	580.461	0.01	580.461	-0.02	580.461	-0.05
582.389	0.1	582.389	0.07	582.389	0.04	582.389	0.01	582.389	-0.02	582.389	-0.05
584.318	0.1	584.318	0.07	584.318	0.04	584.318	0.01	584.318	-0.02	584.318	-0.05
586.246	0.1	586.246	0.07	586.246	0.04	586.246	0.01	586.246	-0.02	586.246	-0.05
588.175	0.1	588.175	0.07	588.175	0.04	588.175	0.01	588.175	-0.02	588.175	-0.05
590.103	0.1	590.103	0.07	590.103	0.04	590.103	0.01	590.103	-0.02	590.103	-0.05
592.032	0.1	592.032	0.07	592.032	0.04	592.032	0.01	592.032	-0.02	592.032	-0.05
593.96	0.1	593.96	0.07	593.96	0.04	593.96	0.01	593.96	-0.02	593.96	-0.05
595.888	0.1	595.888	0.07	595.888	0.04	595.888	0.01	595.888	-0.02	595.888	-0.05
597.817	0.1	597.817	0.07	597.817	0.04	597.817	0.01	597.817	-0.02	597.817	-0.05
599.745	0.1	599.745	0.07	599.745	0.04	599.745	0.01	599.745	-0.02	599.745	-0.05
601.674	0.1	601.674	0.07	601.674	0.04	601.674	0.01	601.674	-0.02	601.674	-0.05
603.602	0.1	603.602	0.07	603.602	0.04	603.602	0.01	603.602	-0.02	603.602	-0.05
605.531	0.1	605.531	0.07	605.531	0.04	605.531	0.01	605.531	-0.02	605.531	-0.05
607.459	0.1	607.459	0.07	607.459	0.04	607.459	0.01	607.459	-0.02	607.459	-0.05
609.388	0.1	609.388	0.07	609.388	0.04	609.388	0.01	609.388	-0.02	609.388	-0.05
611.316	0.1	611.316	0.07	611.316	0.04	611.316	0.01	611.316	-0.02	611.316	-0.05
613.244	0.1	613.244	0.07	613.244	0.04	613.244	0.01	613.244	-0.02	613.244	-0.05
615.173	0.1	615.173	0.07	615.173	0.04	615.173	0.01	615.173	-0.02	615.173	-0.05
617.101	0.1	617.101	0.07	617.101	0.04	617.101	0.01	617.101	-0.02	617.101	-0.05
619.03	0.1	619.03	0.07	619.03	0.04	619.03	0.01	619.03	-0.02	619.03	-0.05
620.958	0.1	620.958	0.07	620.958	0.04	620.958	0.01	620.958	-0.02	620.958	-0.05
622.887	0.1	622.887	0.07	622.887	0.04	622.887	0.01	622.887	-0.02	622.887	-0.05
624.815	0.1	624.815	0.07	624.815	0.04	624.815	0.01	624.815	-0.02	624.815	-0.05
626.744	0.1	626.744	0.07	626.744	0.04	626.744	0.01	626.744	-0.02	626.744	-0.05
628.672	0.1	628.672	0.07	628.672	0.04	628.672	0.01	628.672	-0.02	628.672	-0.05
630.6	0.1	630.6	0.07	630.6	0.04	630.6	0.01	630.6	-0.02	630.6	-0.05
632.529	0.1	632.529	0.07	632.529	0.04	632.529	0.01	632.529	-0.02	632.529	-0.05
634.457	0.1	634.457	0.07	634.457	0.04	634.457	0.01	634.457	-0.02	634.457	-0.05
636.386	0.1	636.386	0.07	636.386	0.04	636.386	0.01	636.386	-0.02	636.386	-0.05
638.314	0.1	638.314	0.07	638.314	0.04	638.314	0.01	638.314	-0.02	638.314	-0.05
640.243	0.1	640.243	0.07	640.243	0.04	640.243	0.01	640.243	-0.02	640.243	-0.05
642.171	0.1	642.171	0.07	642.171	0.04	642.171	0.01	642.171	-0.02	642.171	-0.05
644.1	0.1	644.1	0.07	644.1	0.04	644.1	0.01	644.1	-0.02	644.1	-0.05
646.028	0.1	646.028	0.07	646.028	0.04	646.028	0.01	646.028	-0.02	646.028	-0.05
647.956	0.1	647.956	0.07	647.956	0.04	647.956	0.01	647.956	-0.02	647.956	-0.05
649.885	0.1	649.885	0.07	649.885	0.04	649.885	0.01	649.885	-0.02	649.885	-0.05
651.813	0.1	651.813	0.07	651.813	0.04	651.813	0.01	651.813	-0.02	651.813	-0.05
653.742	0.1	653.742	0.07	653.742	0.04	653.742	0.01	653.742	-0.02	653.742	-0.05
655.67	0.1	655.67	0.07	655.67	0.04	655.67	0.01	655.67	-0.02	655.67	-0.05
657.599	0.1	657.599	0.07	657.599	0.04	657.599	0.01	657.599	-0.02	657.599	-0.05
659.527	0.1	659.527	0.07	659.527	0.04	659.527	0.01	659.527	-0.02	659.527	-0.05
661.455	0.1	661.455	0.07	661.455	0.04	661.455	0.01	661.455	-0.02	661.455	-0.05
663.384	0.1	663.384	0.07	663.384	0.04	663.384	0.01	663.384	-0.02	663.384	-0.05
665.312	0.1	665.312	0.07	665.312	0.04	665.312	0.01	665.312	-0.02	665.312	-0.05
667.241	0.1	667.241	0.07	667.241	0.04	667.241	0.01	667.241	-0.02	667.241	-0.05
669.169	0.1	669.169	0.07	669.169	0.04	669.169	0.01	669.169	-0.02	669.169	-0.05
671.098	0.1	671.098	0.07	671.098	0.04	671.098	0.01	671.098	-0.02	671.098	-0.05
673.026	0.1	673.026	0.07	673.026	0.04	673.026	0.01	673.026	-0.02	673.026	-0.05
674.955	0.1	674.955	0.07	674.955	0.04	674.955	0.01	674.955	-0.02	674.955	-0.05
676.883	0.1	676.883	0.07	676.883	0.04	676.883	0.01	676.883	-0.02	676.883	-0.05
678.811	0.1	678.811	0.07	678.811	0.04	678.811	0.01	678.811	-0.02	678.811	-0.05
680.74	0.1	680.74	0.07	680.74	0.04	680.74	0.01	680.74	-0.02	680.74	-0.05
682.668	0.1	682.668	0.07	682.668	0.04	682.668	0.01	682.668	-0.02	682.668	-0.05
684.597	0.1	684.597	0.07	684.597	0.04	684.597	0.01	684.597	-0.02	684.597	-0.05
686.525	0.1	686.525	0.07	686.525	0.04	686.525	0.01	686.525	-0.02	686.525	-0.05
688.454	0.1	688.454	0.07	688.454	0.04	688.454	0.01	688.454	-0.02	688.454	-0.05
690.382	0.1	690.382	0.07	690.382	0.04	690.382	0.01	690.382	-0.02	690.382	-0.05
692.311	0.1	692.311	0.07	692.311	0.04	692.311	0.01	692.311	-0.02	692.311	-0.05
694.239	0.1	694.239	0.07	694.239	0.04	694.239	0.01	694.239	-0.02	694.239	-0.05
696.167	0.1	696.167	0.07	696.167	0.04	696.167	0.01	696.167	-0.02	696.167	-0.05
698.096	0.1	698.096	0.07	698.096	0.04	698.096	0.01	698.096	-0.02	698.096	-0.05
700.024	0.1	700.024	0.07	700.024	0.04	700.024	0.01	700.024	-0.02	700.024	-0.05
701.953	0.1	701.953	0.07	701.953	0.04	701.953	0.01	701.953	-0.02	701.953	-0.05
703.881	0.1	703.881	0.07	703.881	0.04	703.881	0.01	703.881	-0.02	703.881	-0.05
705.81	0.1	705.81	0.07	705.81	0.04	705.81	0.01	705.81	-0.02	705.81	-0.05
707.738	0.1	707.738	0.07	707.738	0.04	707.738	0.01	707.738	-0.02	707.738	-0.05
709.667	0.1	709.667	0.07	709.667	0.04	709.667	0.01	709.667	-0.02	709.667	-0.05
711.595	0.1	711.595	0.07	711.595	0.04	711.595	0.01	711.595	-0.02	711.595	-0.05
713.523	0.1	713.523	0.07	713.523	0.04	713.523	0.01	713.523	-0.02	713.523	-0.05
715.452	0.1	715.452	0.07	715.452	0.04	715.452	0.01	715.452	-0.02	715.452	-0.05
717.38	0.1	717.38	0.07	717.38	0.04	717.38	0.01	717.38	-0.02	717.38	-0.05
719.309	0.1	719.309	0.07	719.309	0.04	719.309	0.01	719.309	-0.02	719.309	-0.05
721.237	0.1	721.237	0.07	721.237	0.04	721.237	0.01	721.237	-0.02	721.237	-0.05
723.166	0.1	723.166	0.07	723.166	0.04	723.166	0.01	723.166	-0.02	723.166	-0.05
725.094	0.1	725.094	0.07	725.094	0.04	725.094	0.01	725.094	-0.02	725.094	-0.05
727.023	0.1	727.023	0.07	727.023	0.04	727.023	0.01	727.023	-0.02	727.023	-0.05
728.951	0.1	728.951	0.07	728.951	0.04	728.951	0.01	728.951	-0.02	728.951	-0.05
730.879	0.1	730.879	0.07	730.879	0.04	730.879	0.01	730.879	-0.02	730.879	-0.05
732.808	0.1	732.808	0.07	732.808	0.04	732.808	0.01	732.808	-0.02	732.808	-0.05
734.736	0.1	734.736	0.07	734.736	0.04	734.736	0.01	734.736	-0.02	734.736	-0.05
736.665	0.1	736.665	0.07	736.665	0.04	736.665	0.01	736.665	-0.02	736.665	-0.05
738.593	0.1	738.593	0.07	738.593	0.04	738.593	0.01	738.593	-0.02	738.593	-0.05
740.521	0.1	740.521	0.07	740.521	0.04	740.521	0.01	740.521	-0.02	740.521	-0.05
742.45	0.1	742.45	0.07	742.45	0.04	742.45	0.01	742.45	-0.02	742.45	-0.05
744.378	0.1	744.378	0.07	744.378	0.04	744.378	0.01	744.378	-0.02	744.378	-0.05
746.307	0.1	746.307	0.07	746.307	0.04	746.307	0.01	746.307	-0.02	746.307	-0.05
748.235	0.1	748.235	0.07	748.235	0.04	748.235	0.01	748.235	-0.02	748.235	-0.05
750.164	0.1	750.164	0.07	750.164	0.04	750.164	0.01	750.164	-0.02	750.164	-0.05
752.092	0.1	752.092	0.07	752.092	0.04	752.092	0.01	752.092	-0.02	752.092	-0.05
754.021	0.1	754.021	0.07	754.021	0.04	754.021	0.01	754.021	-0.02	754.021	-0.05
755.949	0.1	755.949	0.07	755.949	0.04	755.949	0.01	755.949	-0.02	755.949	-0.05
757.878	0.1	757.878	0.07	757.878	0.04	757.878	0.01	757.878	-0.02	757.878	-0.05
759.806	0.1	759.806	0.07	759.806	0.04	759.806	0.01	759.806	-0.02	759.806	-0.05
761.734	0.1	761.734	0.07	761.734	0.04	761.734	0.01	761.734	-0.02	761.734	-0.05
763.663	0.1	763.663	0.07	763.663	0.04	763.663	0.01	763.663	-0.02	763.663	-0.05
765.591	0.1	765.591	0.07	765.591	0.04	765.591	0.01	765.591	-0.02	765.591	-0.05
767.52	0.1	767.52	0.07	767.52	0.04	767.52	0.01	767.52	-0.02	767.52	-0.05
769.448	0.1	769.448	0.07	769.448	0.04	769.448	0.01	769.448	-0.02	769.448	-0.05
771.377	0.1	771.377	0.07	771.377	0.04	771.377	0.01	771.377	-0.02	771.377	-0.05
773.305	0.1	773.305	0.07	773.305	0.04	773.305	0.01	773.305	-0.02	773.305	-0.05
775.234	0.1	775.234	0.07	775.234	0.04	775.234	0.01	775.234	-0.02	775.234	-0.05
777.162	0.1	777.162	0.07	777.162	0.04	777.162	0.01	777.162	-0.02	777.162	-0.05
779.09	0.1	779.09	0.07	779.09	0.04	779.09	0.01	779.09	-0.02	779.09	-0.05
781.019	0.1	781.019	0.07	781.019	0.04	781.019	0.01	781.019	-0.02	781.019	-0.05
782.947	0.1	782.947	0.07	782.947	0.04	782.947	0.01	782.947	-0.02	782.947	-0.05
784.876	0.1	784.876	0.07	784.876	0.04	784.876	0.01	784.876	-0.02	784.876	-0.05
786.804	0.1	786.804	0.07	786.804	0.04	786.804	0.01	786.804	-0.02	786.804	-0.05
788.732	0.1	788.732	0.07	788.732	0.04	788.732	0.01	788.732	-0.02	788.732	-0.05
790.661	0.1	790.661	0.07	790.661	0.04	790.661	0.01	790.661	-0.02	790.661	-0.05
792.59	0.1	792.59	0.07	792.59	0.04	792.59	0.01	792.59	-0.02	792.59	-0.05
794.518	0.1	794.518	0.07	794.518	0.04	794.518	0.01	794.518	-0.02	794.518	-0.05
796.446	0.1	796.446	0.07	796.446	0.04	796.446	0.01	796.446	-0.02	796.446	-0.05
798.375	0.10012	798.375	0.07012	798.375	0.04011	798.375	0.01008	798.375	-0.0199	798.375	-0.04993
800.303	0.10014	800.303	0.07014	800.303	0.04013	800.303	0.0101	800.303	-0.0199	800.303	-0.04991
802.232	0.10016	802.232	0.07014	802.232	0.04014	802.232	0.01012	802.232	-0.01991	802.232	-0.04991
804.16	0.10014	804.16	0.07014	804.16	0.04013	804.16	0.01012	804.16	-0.01992	804.16	-0.04992
806.089	0.10012	806.089	0.07014	806.089	0.04013	806.089	0.0101	806.089	-0.01991	806.089	-0.04992
808.017	0.10012	808.017	0.07015	808.017	0.04013	808.017	0.0101	808.017	-0.01989	808.017	-0.0499
809.945	0.10013	809.945	0.07016	809.945	0.04014	809.945	0.01011	809.945	-0.01988	809.945	-0.04988
811.874	0.10013	811.874	0.07014	811.874	0.04014	811.874	0.0101	811.874	-0.01987	811.874	-0.04988
813.802	0.1001	813.802	0.0701	813.802	0.04012	813.802	0.01008	813.802	-0.01989	813.802	-0.04991
815.731	0.10008	815.731	0.07007	815.731	0.04008	815.731	0.01005	815.731	-0.01991	815.731	-0.04994
817.659	0.10007	817.659	0.07006	817.659	0.04006	817.659	0.01005	817.659	-0.01993	817.659	-0.04995
819.588	0.10007	819.588	0.07008	819.588	0.04006	819.588	0.01006	819.588	-0.01992	819.588	-0.04995
821.516	0.10008	821.516	0.0701	821.516	0.04008	821.516	0.01008	821.516	-0.01991	821.516	-0.04994
823.444	0.1001	823.444	0.07009	823.444	0.04009	823.444	0.01008	823.444	-0.01991	823.444	-0.04993
825.373	0.10009	825.373	0.07008	825.373	0.04008	825.373	0.01008	825.373	-0.01991	825.373	-0.04992
827.301	0.10008	827.301	0.07008	827.301	0.04007	827.301	0.01007	827.301	-0.01992	827.301	-0.04993
829.23	0.10007	829.23	0.07007	829.23	0.04007	829.23	0.01006	829.23	-0.01993	829.23	-0.04993
831.158	0.10006	831.158	0.07006	831.158	0.04005	831.158	0.01005	831.158	-0.01995	831.158	-0.04992
833.087	0.10004	833.087	0.07005	833.087	0.04004	833.087	0.01004	833.087	-0.01996	833.087	-0.04992
835.015	0.10003	835.015	0.07004	835.015	0.04003	835.015	0.01003	835.015	-0.01996	835.015	-0.04993
836.944	0.10002	836.944	0.07003	836.944	0.04003	836.944	0.01002	836.944	-0.01995	836.944	-0.04995
838.872	0.10002	838.872	0.07003	838.872	0.04003	838.872	0.01003	838.872	-0.01995	838.872	-0.04995
840.801	0.10002	840.801	0.07003	840.801	0.04004	840.801	0.01003	840.801	-0.01995	840.801	-0.04994
842.729	0.10002	842.729	0.07003	842.729	0.04004	842.729	0.01004	842.729	-0.01995	842.729	-0.04994
844.657	0.10002	844.657	0.07003	844.657	0.04004	844.657	0.01004	844.657	-0.01995	844.657	-0.04995
846.586	0.10002	846.586	0.07003	846.586	0.04003	846.586	0.01003	846.586	-0.01996	846.586	-0.04996
848.514	0.10001	848.514	0.07003	848.514	0.04003	848.514	0.01002	848.514	-0.01998	848.514	-0.04996
850.443	0.10002	850.443	0.07003	850.443	0.04004	850.443	0.01003	850.443	-0.01998	850.443	-0.04996
852.371	0.10002	852.371	0.07004	852.371	0.04004	852.371	0.01003	852.371	-0.01997	852.371	-0.04995
854.3	0.10002	854.3	0.07005	854.3	0.04005	854.3	0.01004	854.3	-0.01997	854.3	-0.04995
856.228	0.10002	856.228	0.07005	856.228	0.04005	856.228	0.01004	856.228	-0.01997	856.228	-0.04996
858.156	0.10003	858.156	0.07006	858.156	0.04006	858.156	0.01004	858.156	-0.01995	858.156	-0.04996
860.085	0.10004	860.085	0.07006	860.085	0.04006	860.085	0.01004	860.085	-0.01995	860.085	-0.04996
862.013	0.10005	862.013	0.07006	862.013	0.04006	862.013	0.01004	862.013	-0.01995	862.013	-0.04996
863.942	0.10005	863.942	0.07005	863.942	0.04006	863.942	0.01004	863.942	-0.01995	863.942	-0.04996
865.87	0.10005	865.87	0.07004	865.87	0.04006	865.87	0.01005	865.87	-0.01996	865.87	-0.04996
867.799	0.10005	867.799	0.07003	867.799	0.04006	867.799	0.01004	867.799	-0.01997	867.799	-0.04997
869.727	0.10005	869.727	0.07003	869.727	0.04005	869.727	0.01004	869.727	-0.01997	869.727	-0.04997
871.656	0.10006	871.656	0.07004	871.656	0.04005	871.656	0.01003	871.656	-0.01996	871.656	-0.04997
873.584	0.10008	873.584	0.07007	873.584	0.04006	873.584	0.01005	873.584	-0.01994	873.584	-0.04996
875.513	0.1001	875.513	0.07008	875.513	0.04007	875.513	0.01006	875.513	-0.01992	875.513	-0.04995
877.441	0.1001	877.441	0.07008	877.441	0.04009	877.441	0.01007	877.441	-0.01991	877.441	-0.04995
879.369	0.1001	879.369	0.07008	879.369	0.04009	879.369	0.01007	879.369	-0.01991	879.369	-0.04995
881.298	0.10009	881.298	0.07008	881.298	0.04009	881.298	0.01007	881.298	-0.01992	881.298	-0.04995
883.226	0.10008	883.226	0.07008	883.226	0.04008	883.226	0.01007	883.226	-0.01992	883.226	-0.04994
885.155	0.10007	885.155	0.07008	885.155	0.04008	885.155	0.01007	885.155	-0.01993	885.155	-0.04994
887.083	0.10008	887.083	0.07008	887.083	0.04008	887.083	0.01007	887.083	-0.01993	887.083	-0.04994
889.011	0.10007	889.011	0.07007	889.011	0.04007	889.011	0.01006	889.011	-0.01994	889.011	-0.04995
890.94	0.10007	890.94	0.07007	890.94	0.04007	890.94	0.01006	890.94	-0.01994	890.94	-0.04995
892.868	0.10007	892.868	0.07007	892.868	0.04007	892.868	0.01006	892.868	-0.01994	892.868	-0.04995
894.797	0.10007	894.797	0.07006	894.797	0.04007	894.797	0.01006	894.797	-0.01993	894.797	-0.04994
896.725	0.10007	896.725	0.07007	896.725	0.04007	896.725	0.01006	896.725	-0.01993	896.725	-0.04993
898.654	0.10007	898.654	0.07008	898.654	0.04008	898.654	0.01007	898.654	-0.01993	898.654	-0.04992
900.582	0.10007	900.582	0.07008	900.582	0.04008	900.582	0.01007	900.582	-0.01993	900.582	-0.04992
902.511	0.10007	902.511	0.07007	902.511	0.04008	902.511	0.01007	902.511	-0.01994	902.511	-0.04992
904.439	0.10007	904.439	0.07007	904.439	0.04007	904.439	0.01007	904.439	-0.01993	904.439	-0.04991
906.367	0.10007	906.367	0.07007	906.367	0.04007	906.367	0.01007	906.367	-0.01992	906.367	-0.04991
908.296	0.10007	908.296	0.07007	908.296	0.04007	908.296	0.01007	908.296	-0.01992	908.296	-0.04991
910.224	0.10007	910.224	0.07007	910.224	0.04007	910.224	0.01007	910.224	-0.01992	910.224	-0.04991
912.153	0.10008	912.153	0.07009	912.153	0.04007	912.153	0.01007	912.153	-0.01991	912.153	-0.04992
914.081	0.10008	914.081	0.0701	914.081	0.04007	914.081	0.01008	914.081	-0.01991	914.081	-0.04992
916.01	0.10008	916.01	0.0701	916.01	0.04008	916.01	0.01008	916.01	-0.01991	916.01	-0.04992
917.938	0.10009	917.938	0.0701	917.938	0.04009	917.938	0.01009	917.938	-0.01992	917.938	-0.04991
919.867	0.10009	919.867	0.0701	919.867	0.04009	919.867	0.01008	919.867	-0.01992	919.867	-0.04991
921.795	0.10009	921.795	0.07009	921.795	0.04009	921.795	0.01008	921.795	-0.01993	921.795	-0.04992
923.723	0.10009	923.723	0.07009	923.723	0.04009	923.723	0.01008	923.723	-0.01993	923.723	-0.04991
925.652	0.10009	925.652	0.0701	925.652	0.04009	925.652	0.01009	925.652	-0.01992	925.652	-0.04991
927.58	0.10009	927.58	0.0701	927.58	0.04009	927.58	0.01009	927.58	-0.01992	927.58	-0.04992
929.509	0.10007	929.509	0.07009	929.509	0.04007	929.509	0.01007	929.509	-0.01992	929.509	-0.04993
931.437	0.10007	931.437	0.07008	931.437	0.04007	931.437	0.01006	931.437	-0.01993	931.437	-0.04993
933.366	0.10007	933.366	0.07007	933.366	0.04006	933.366	0.01006	933.366	-0.01994	933.366	-0.04993
935.294	0.10007	935.294	0.07006	935.294	0.04006	935.294	0.01006	935.294	-0.01994	935.294	-0.04994
937.222	0.10006	937.222	0.07006	937.222	0.04007	937.222	0.01006	937.222	-0.01994	937.222	-0.04994
939.151	0.10006	939.151	0.07007	939.151	0.04007	939.151	0.01006	939.151	-0.01994	939.151	-0.04993
941.08	0.10006	941.08	0.07007	941.08	0.04007	941.08	0.01006	941.08	-0.01994	941.08	-0.04993
943.008	0.10005	943.008	0.07006	943.008	0.04006	943.008	0.01006	943.008	-0.01994	943.008	-0.04993
944.936	0.10005	944.936	0.07006	944.936	0.04006	944.936	0.01006	944.936	-0.01994	944.936	-0.04993
946.865	0.10005	946.865	0.07006	946.865	0.04006	946.865	0.01006	946.865	-0.01993	946.865	-0.04993
948.793	0.10006	948.793	0.07006	948.793	0.04006	948.793	0.01005	948.793	-0.01993	948.793	-0.04993
950.722	0.10006	950.722	0.07007	950.722	0.04006	950.722	0.01005	950.722	-0.01993	950.722	-0.04993
952.65	0.10006	952.65	0.07007	952.65	0.04006	952.65	0.01006	952.65	-0.01993	952.65	-0.04993
954.579	0.10006	954.579	0.07007	954.579	0.04006	954.579	0.01006	954.579	-0.01993	954.579	-0.04993
956.507	0.10005	956.507	0.07007	956.507	0.04006	956.507	0.01006	956.507	-0.01993	956.507	-0.04993
958.435	0.10005	958.435	0.07006	958.435	0.04006	958.435	0.01005	958.435	-0.01994	958.435	-0.04994
960.364	0.10005	960.364	0.07005	960.364	0.04005	960.364	0.01005	960.364	-0.01995	960.364	-0.04994
962.292	0.10004	962.292	0.07005	962.292	0.04005	962.292	0.01005	962.292	-0.01994	962.292	-0.04993
964.221	0.10005	964.221	0.07005	964.221	0.04005	964.221	0.01005	964.221	-0.01994	964.221	-0.04994
966.149	0.10005	966.149	0.07006	966.149	0.04005	966.149	0.01005	966.149	-0.01993	966.149	-0.04994
968.078	0.10004	968.078	0.07006	968.078	0.04005	968.078	0.01005	968.078	-0.01994	968.078	-0.04994
970.006	0.10004	970.006	0.07005	970.006	0.04006	970.006	0.01005	970.006	-0.01994	970.006	-0.04994
971.934	0.10004	971.934	0.07005	971.934	0.04006	971.934	0.01005	971.934	-0.01994	971.934	-0.04994
973.863	0.10004	973.863	0.07006	973.863	0.04006	973.863	0.01005	973.863	-0.01994	973.863	-0.04994
975.791	0.10004	975.791	0.07006	975.791	0.04006	975.791	0.01005	975.791	-0.01994	975.791	-0.04994
977.72	0.10004	977.72	0.07006	977.72	0.04006	977.72	0.01005	977.72	-0.01994	977.72	-0.04994
979.648	0.10004	979.648	0.07006	979.648	0.04006	979.648	0.01005	979.648	-0.01994	979.648	-0.04993
981.577	0.10004	981.577	0.07005	981.577	0.04005	981.577	0.01005	981.577	-0.01994	981.577	-0.04994
983.505	0.10003	983.505	0.07004	983.505	0.04005	983.505	0.01004	983.505	-0.01995	983.505	-0.04995
985.434	0.10003	985.434	0.07004	985.434	0.04004	985.434	0.01003	985.434	-0.01996	985.434	-0.04995
987.362	0.10003	987.362	0.07003	987.362	0.04004	987.362	0.01003	987.362	-0.01996	987.362	-0.04995
989.29	0.10002	989.29	0.07003	989.29	0.04003	989.29	0.01003	989.29	-0.01996	989.29	-0.04995
991.219	0.10002	991.219	0.07003	991.219	0.04003	991.219	0.01003	991.219	-0.01996	991.219	-0.04995
993.147	0.10001	993.147	0.07003	993.147	0.04003	993.147	0.01003	993.147	-0.01996	993.147	-0.04995
995.076	0.10001	995.076	0.07002	995.076	0.04003	995.076	0.01003	995.076	-0.01997	995.076	-0.04995
997.004	0.10001	997.004	0.07002	997.004	0.04003	997.004	0.01002	997.004	-0.01997	997.004	-0.04995
998.933	0.10001	998.933	0.07001	998.933	0.04002	998.933	0.01002	998.933	-0.01998	998.933	-0.04995
1000.86	0.10001	1000.86	0.07001	1000.86	0.04002	1000.86	0.01001	1000.86	-0.01998	1000.86	-0.04997
1002.79	0.1	1002.79	0.07001	1002.79	0.04001	1002.79	0.01001	1002.79	-0.01998	1002.79	-0.04997
1004.72	0.1	1004.72	0.07001	1004.72	0.04001	1004.72	0.01001	1004.72	-0.01999	1004.72	-0.04997
1006.65	0.1	1006.65	0.07	1006.65	0.04001	1006.65	0.01001	1006.65	-0.01999	1006.65	-0.04998
1008.58	0.1	1008.58	0.07	1008.58	0.04001	1008.58	0.01001	1008.58	-0.01998	1008.58	-0.04997
1010.5	0.1	1010.5	0.07	1010.5	0.04001	1010.5	0.01001	1010.5	-0.01999	1010.5	-0.04997
1012.43	0.1	1012.43	0.07	1012.43	0.04001	1012.43	0.01001	1012.43	-0.01999	1012.43	-0.04997
1014.36	0.1	1014.36	0.07	1014.36	0.04001	1014.36	0.01001	1014.36	-0.01999	1014.36	-0.04998
1016.29	0.1	1016.29	0.07	1016.29	0.04	1016.29	0.01001	1016.29	-0.01999	1016.29	-0.04998
1018.22	0.1	1018.22	0.07	1018.22	0.04	1018.22	0.01	1018.22	-0.01999	1018.22	-0.04998
1020.15	0.1	1020.15	0.07001	1020.15	0.04001	1020.15	0.01001	1020.15	-0.01999	1020.15	-0.04998
1022.07	0.1	1022.07	0.07001	1022.07	0.04001	1022.07	0.01001	1022.07	-0.01999	1022.07	-0.04998
1024	0.1	1024	0.07001	1024	0.04001	1024	0.01001	1024	-0.01999	1024	-0.04998
1025.93	0.1	1025.93	0.07001	1025.93	0.04001	1025.93	0.01001	1025.93	-0.01999	1025.93	-0.04998
1027.86	0.1	1027.86	0.07002	1027.86	0.04001	1027.86	0.01001	1027.86	-0.01999	1027.86	-0.04998
1029.79	0.10001	1029.79	0.07002	1029.79	0.04002	1029.79	0.01001	1029.79	-0.01999	1029.79	-0.04998
1031.72	0.10002	1031.72	0.07002	1031.72	0.04003	1031.72	0.01002	1031.72	-0.01998	1031.72	-0.04999
1033.64	0.10002	1033.64	0.07003	1033.64	0.04003	1033.64	0.01002	1033.64	-0.01998	1033.64	-0.04999
1035.57	0.10003	1035.57	0.07004	1035.57	0.04003	1035.57	0.01003	1035.57	-0.01998	1035.57	-0.04999
1037.5	0.10003	1037.5	0.07005	1037.5	0.04004	1037.5	0.01003	1037.5	-0.01998	1037.5	-0.04998
1039.43	0.10003	1039.43	0.07005	1039.43	0.04004	1039.43	0.01003	1039.43	-0.01997	1039.43	-0.04998
1041.36	0.10004	1041.36	0.07005	1041.36	0.04005	1041.36	0.01004	1041.36	-0.01997	1041.36	-0.04998
1043.29	0.10004	1043.29	0.07004	1043.29	0.04005	1043.29	0.01004	1043.29	-0.01996	1043.29	-0.04997
1045.21	0.10004	1045.21	0.07004	1045.21	0.04005	1045.21	0.01004	1045.21	-0.01996	1045.21	-0.04996
1047.14	0.10004	1047.14	0.07004	1047.14	0.04004	1047.14	0.01004	1047.14	-0.01996	1047.14	-0.04996
1049.07	0.10004	1049.07	0.07004	1049.07	0.04004	1049.07	0.01004	1049.07	-0.01996	1049.07	-0.04996
1051	0.10003	1051	0.07004	1051	0.04004	1051	0.01003	1051	-0.01996	1051	-0.04996
1052.93	0.10003	1052.93	0.07004	1052.93	0.04005	1052.93	0.01003	1052.93	-0.01996	1052.93	-0.04996
1054.86	0.10004	1054.86	0.07003	1054.86	0.04005	1054.86	0.01003	1054.86	-0.01996	1054.86	-0.04996
1056.79	0.10003	1056.79	0.07003	1056.79	0.04004	1056.79	0.01003	1056.79	-0.01996	1056.79	-0.04996
1058.71	0.10003	1058.71	0.07002	1058.71	0.04003	1058.71	0.01003	1058.71	-0.01997	1058.71	-0.04996
1060.64	0.10002	1060.64	0.07002	1060.64	0.04003	1060.64	0.01003	1060.64	-0.01997	1060.64	-0.04997
1062.57	0.10002	1062.57	0.07003	1062.57	0.04003	1062.57	0.01003	1062.57	-0.01998	1062.57	-0.04997
1064.5	0.10002	1064.5	0.07003	1064.5	0.04003	1064.5	0.01003	1064.5	-0.01998	1064.5	-0.04997
1066.43	0.10003	1066.43	0.07003	1066.43	0.04003	1066.43	0.01003	1066.43	-0.01997	1066.43	-0.04997
1068.36	0.10003	1068.36	0.07004	1068.36	0.04003	1068.36	0.01003	1068.36	-0.01997	1068.36	-0.04997
1070.29	0.10002	1070.29	0.07004	1070.29	0.04003	1070.29	0.01003	1070.29	-0.01997	1070.29	-0.04997
1072.21	0.10002	1072.21	0.07004	1072.21	0.04003	1072.21	0.01002	1072.21	-0.01997	1072.21	-0.04998
1074.14	0.10002	1074.14	0.07004	1074.14	0.04003	1074.14	0.01002	1074.14	-0.01997	1074.14	-0.04999
1076.07	0.10003	1076.07	0.07004	1076.07	0.04004	1076.07	0.01002	1076.07	-0.01996	1076.07	-0.04999
1078	0.10004	1078	0.07004	1078	0.04005	1078	0.01003	1078	-0.01995	1078	-0.04998
1079.93	0.10006	1079.93	0.07006	1079.93	0.04007	1079.93	0.01004	1079.93	-0.01995	1079.93	-0.04997
1081.86	0.10008	1081.86	0.07008	1081.86	0.04008	1081.86	0.01005	1081.86	-0.01994	1081.86	-0.04996
1083.78	0.1001	1083.78	0.07009	1083.78	0.04008	1083.78	0.01006	1083.78	-0.01993	1083.78	-0.04996
1085.71	0.10011	1085.71	0.0701	1085.71	0.04009	1085.71	0.01008	1085.71	-0.01992	1085.71	-0.04996
1087.64	0.10011	1087.64	0.07011	1087.64	0.04009	1087.64	0.01008	1087.64	-0.01991	1087.64	-0.04995
1089.57	0.1001	1089.57	0.0701	1089.57	0.04009	1089.57	0.01008	1089.57	-0.01992	1089.57	-0.04995
1091.5	0.1001	1091.5	0.0701	1091.5	0.04009	1091.5	0.01008	1091.5	-0.01992	1091.5	-0.04994
1093.43	0.1001	1093.43	0.07009	1093.43	0.04009	1093.43	0.01008	1093.43	-0.01992	1093.43	-0.04993
1095.36	0.10009	1095.36	0.07009	1095.36	0.04009	1095.36	0.01008	1095.36	-0.01992	1095.36	-0.04993
1097.28	0.10008	1097.28	0.07009	1097.28	0.04008	1097.28	0.01008	1097.28	-0.01992	1097.28	-0.04993
1099.21	0.10007	1099.21	0.07008	1099.21	0.04008	1099.21	0.01008	1099.21	-0.01992	1099.21	-0.04993
1101.14	0.10007	1101.14	0.07007	1101.14	0.04007	1101.14	0.01007	1101.14	-0.01992	1101.14	-0.04993
1103.07	0.10007	1103.07	0.07007	1103.07	0.04007	1103.07	0.01006	1103.07	-0.01992	1103.07	-0.04993
1105	0.10008	1105	0.07008	1105	0.04008	1105	0.01006	1105	-0.01992	1105	-0.04993
1106.92	0.10008	1106.92	0.07009	1106.92	0.04009	1106.92	0.01007	1106.92	-0.01992	1106.92	-0.04993
1108.85	0.10007	1108.85	0.07009	1108.85	0.04008	1108.85	0.01008	1108.85	-0.01992	1108.85	-0.04993
1110.78	0.10006	1110.78	0.07008	1110.78	0.04007	1110.78	0.01007	1110.78	-0.01992	1110.78	-0.04993
1112.71	0.10006	1112.71	0.07008	1112.71	0.04007	1112.71	0.01007	1112.71	-0.01992	1112.71	-0.04992
1114.64	0.10006	1114.64	0.07007	1114.64	0.04008	1114.64	0.01007	1114.64	-0.01992	1114.64	-0.04991
1116.57	0.10007	1116.57	0.07007	1116.57	0.04008	1116.57	0.01008	1116.57	-0.01991	1116.57	-0.04991
1118.5	0.10007	1118.5	0.07006	1118.5	0.04008	1118.5	0.01008	1118.5	-0.01992	1118.5	-0.04992
1120.42	0.10007	1120.42	0.07006	1120.42	0.04008	1120.42	0.01008	1120.42	-0.01992	1120.42	-0.04992
1122.35	0.10007	1122.35	0.07007	1122.35	0.04008	1122.35	0.01007	1122.35	-0.01992	1122.35	-0.04992
1124.28	0.10007	1124.28	0.07007	1124.28	0.04008	1124.28	0.01007	1124.28	-0.01992	1124.28	-0.04991
1126.21	0.10007	1126.21	0.07007	1126.21	0.04008	1126.21	0.01007	1126.21	-0.01992	1126.21	-0.04991
1128.14	0.10006	1128.14	0.07008	1128.14	0.04008	1128.14	0.01007	1128.14	-0.01992	1128.14	-0.04991
1130.07	0.10006	1130.07	0.07008	1130.07	0.04007	1130.07	0.01007	1130.07	-0.01992	1130.07	-0.04991
1131.99	0.10006	1131.99	0.07007	1131.99	0.04006	1131.99	0.01007	1131.99	-0.01993	1131.99	-0.04992
1133.92	0.10006	1133.92	0.07007	1133.92	0.04007	1133.92	0.01007	1133.92	-0.01993	1133.92	-0.04993
1135.85	0.10007	1135.85	0.07007	1135.85	0.04007	1135.85	0.01007	1135.85	-0.01993	1135.85	-0.04992
1137.78	0.10007	1137.78	0.07007	1137.78	0.04007	1137.78	0.01007	1137.78	-0.01993	1137.78	-0.04992
1139.71	0.10006	1139.71	0.07007	1139.71	0.04007	1139.71	0.01006	1139.71	-0.01993	1139.71	-0.04993
1141.64	0.10005	1141.64	0.07006	1141.64	0.04007	1141.64	0.01006	1141.64	-0.01993	1141.64	-0.04993
1143.57	0.10005	1143.57	0.07006	1143.57	0.04006	1143.57	0.01005	1143.57	-0.01994	1143.57	-0.04993
1145.49	0.10004	1145.49	0.07006	1145.49	0.04005	1145.49	0.01005	1145.49	-0.01994	1145.49	-0.04993
1147.42	0.10004	1147.42	0.07006	1147.42	0.04005	1147.42	0.01005	1147.42	-0.01994	1147.42	-0.04993
1149.35	0.10004	1149.35	0.07006	1149.35	0.04005	1149.35	0.01005	1149.35	-0.01994	1149.35	-0.04993
1151.28	0.10004	1151.28	0.07006	1151.28	0.04006	1151.28	0.01006	1151.28	-0.01994	1151.28	-0.04993
1153.21	0.10005	1153.21	0.07006	1153.21	0.04006	1153.21	0.01006	1153.21	-0.01993	1153.21	-0.04993
1155.14	0.10005	1155.14	0.07006	1155.14	0.04006	1155.14	0.01006	1155.14	-0.01993	1155.14	-0.04993
1157.07	0.10005	1157.07	0.07006	1157.07	0.04006	1157.07	0.01006	1157.07	-0.01993	1157.07	-0.04993
1158.99	0.10005	1158.99	0.07006	1158.99	0.04005	1158.99	0.01005	1158.99	-0.01994	1158.99	-0.04993
1160.92	0.10004	1160.92	0.07006	1160.92	0.04005	1160.92	0.01005	1160.92	-0.01994	1160.92	-0.04993
1162.85	0.10004	1162.85	0.07005	1162.85	0.04005	1162.85	0.01005	1162.85	-0.01994	1162.85	-0.04994
1164.78	0.10004	1164.78	0.07005	1164.78	0.04005	1164.78	0.01005	1164.78	-0.01995	1164.78	-0.04994
1166.71	0.10004	1166.71	0.07005	1166.71	0.04005	1166.71	0.01005	1166.71	-0.01995	1166.71	-0.04994
1168.63	0.10004	1168.63	0.07005	1168.63	0.04005	1168.63	0.01005	1168.63	-0.01995	1168.63	-0.04994
1170.56	0.10004	1170.56	0.07005	1170.56	0.04005	1170.56	0.01005	1170.56	-0.01995	1170.56	-0.04994
1172.49	0.10004	1172.49	0.07004	1172.49	0.04005	1172.49	0.01004	1172.49	-0.01995	1172.49	-0.04994
1174.42	0.10004	1174.42	0.07004	1174.42	0.04005	1174.42	0.01004	1174.42	-0.01995	1174.42	-0.04995
1176.35	0.10003	1176.35	0.07004	1176.35	0.04004	1176.35	0.01004	1176.35	-0.01996	1176.35	-0.04995
1178.28	0.10003	1178.28	0.07004	1178.28	0.04004	1178.28	0.01004	1178.28	-0.01996	1178.28	-0.04995
1180.21	0.10003	1180.21	0.07004	1180.21	0.04004	1180.21	0.01003	1180.21	-0.01996	1180.21	-0.04995
1182.13	0.10003	1182.13	0.07004	1182.13	0.04003	1182.13	0.01003	1182.13	-0.01996	1182.13	-0.04996
1184.06	0.10002	1184.06	0.07003	1184.06	0.04003	1184.06	0.01003	1184.06	-0.01996	1184.06	-0.04996
1185.99	0.10002	1185.99	0.07003	1185.99	0.04003	1185.99	0.01003	1185.99	-0.01997	1185.99	-0.04996
1187.92	0.10003	1187.92	0.07003	1187.92	0.04003	1187.92	0.01003	1187.92	-0.01996	1187.92	-0.04996
1189.85	0.10003	1189.85	0.07003	1189.85	0.04004	1189.85	0.01003	1189.85	-0.01996	1189.85	-0.04995
1191.78	0.10003	1191.78	0.07003	1191.78	0.04004	1191.78	0.01004	1191.78	-0.01996	1191.78	-0.04995
1193.7	0.10003	1193.7	0.07003	1193.7	0.04003	1193.7	0.01004	1193.7	-0.01997	1193.7	-0.04995
1195.63	0.10003	1195.63	0.07003	1195.63	0.04003	1195.63	0.01003	1195.63	-0.01997	1195.63	-0.04996
1197.56	0.10003	1197.56	0.07003	1197.56	0.04003	1197.56	0.01003	1197.56	-0.01997	1197.56	-0.04996
1199.49	0.10002	1199.49	0.07003	1199.49	0.04003	1199.49	0.01003	1199.49	-0.01997	1199.49	-0.04996
1201.42	0.10002	1201.42	0.07002	1201.42	0.04003	1201.42	0.01003	1201.42	-0.01997	1201.42	-0.04995
1203.35	0.10002	1203.35	0.07002	1203.35	0.04003	1203.35	0.01003	1203.35	-0.01996	1203.35	-0.04995
1205.28	0.10002	1205.28	0.07002	1205.28	0.04003	1205.28	0.01003	1205.28	-0.01996	1205.28	-0.04996
1207.2	0.10002	1207.2	0.07002	1207.2	0.04003	1207.2	0.01003	1207.2	-0.01996	1207.2	-0.04995
1209.13	0.10001	1209.13	0.07002	1209.13	0.04003	1209.13	0.01003	1209.13	-0.01997	1209.13	-0.04995
1211.06	0.10001	1211.06	0.07002	1211.06	0.04002	1211.06	0.01002	1211.06	-0.01997	1211.06	-0.04995
1212.99	0.10001	1212.99	0.07002	1212.99	0.04002	1212.99	0.01002	1212.99	-0.01997	1212.99	-0.04995
1214.92	0.10001	1214.92	0.07002	1214.92	0.04002	1214.92	0.01002	1214.92	-0.01997	1214.92	-0.04995
1216.85	0.10001	1216.85	0.07002	1216.85	0.04002	1216.85	0.01002	1216.85	-0.01997	1216.85	-0.04995
1218.78	0.10001	1218.78	0.07002	1218.78	0.04002	1218.78	0.01002	1218.78	-0.01997	1218.78	-0.04995
1220.7	0.10001	1220.7	0.07002	1220.7	0.04002	1220.7	0.01002	1220.7	-0.01997	1220.7	-0.04994
1222.63	0.10001	1222.63	0.07002	1222.63	0.04002	1222.63	0.01002	1222.63	-0.01997	1222.63	-0.04994
1224.56	0.10001	1224.56	0.07002	1224.56	0.04002	1224.56	0.01002	1224.56	-0.01997	1224.56	-0.04994
1226.49	0.10001	1226.49	0.07002	1226.49	0.04002	1226.49	0.01002	1226.49	-0.01997	1226.49	-0.04994
1228.42	0.10001	1228.42	0.07001	1228.42	0.04002	1228.42	0.01002	1228.42	-0.01997	1228.42	-0.04994
1230.35	0.10001	1230.35	0.07001	1230.35	0.04002	1230.35	0.01002	1230.35	-0.01997	1230.35	-0.04994
1232.27	0.10001	1232.27	0.07002	1232.27	0.04002	1232.27	0.01002	1232.27	-0.01997	1232.27	-0.04993
1234.2	0.10001	1234.2	0.07001	1234.2	0.04002	1234.2	0.01002	1234.2	-0.01997	1234.2	-0.04994
1236.13	0.10001	1236.13	0.07002	1236.13	0.04002	1236.13	0.01002	1236.13	-0.01997	1236.13	-0.04994
1238.06	0.10001	1238.06	0.07002	1238.06	0.04002	1238.06	0.01002	1238.06	-0.01997	1238.06	-0.04994
1239.99	0.10001	1239.99	0.07002	1239.99	0.04002	1239.99	0.01002	1239.99	-0.01997	1239.99	-0.04994
1241.92	0.10001	1241.92	0.07002	1241.92	0.04002	1241.92	0.01002	1241.92	-0.01997	1241.92	-0.04994
1243.85	0.10001	1243.85	0.07002	1243.85	0.04002	1243.85	0.01002	1243.85	-0.01997	1243.85	-0.04995
1245.77	0.10001	1245.77	0.07002	1245.77	0.04002	1245.77	0.01002	1245.77	-0.01997	1245.77	-0.04995
1247.7	0.10001	1247.7	0.07002	1247.7	0.04002	1247.7	0.01002	1247.7	-0.01997	1247.7	-0.04995
1249.63	0.10001	1249.63	0.07002	1249.63	0.04002	1249.63	0.01002	1249.63	-0.01997	1249.63	-0.04995
1251.56	0.10001	1251.56	0.07002	1251.56	0.04002	1251.56	0.01002	1251.56	-0.01997	1251.56	-0.04995
1253.49	0.10001	1253.49	0.07003	1253.49	0.04003	1253.49	0.01003	1253.49	-0.01996	1253.49	-0.04995
1255.41	0.10001	1255.41	0.07003	1255.41	0.04003	1255.41	0.01003	1255.41	-0.01996	1255.41	-0.04995
1257.34	0.10001	1257.34	0.07003	1257.34	0.04003	1257.34	0.01003	1257.34	-0.01996	1257.34	-0.04994
1259.27	0.10001	1259.27	0.07003	1259.27	0.04003	1259.27	0.01003	1259.27	-0.01996	1259.27	-0.04994
1261.2	0.10002	1261.2	0.07003	1261.2	0.04003	1261.2	0.01003	1261.2	-0.01996	1261.2	-0.04994
1263.13	0.10001	1263.13	0.07003	1263.13	0.04003	1263.13	0.01003	1263.13	-0.01996	1263.13	-0.04994
1265.06	0.10001	1265.06	0.07002	1265.06	0.04003	1265.06	0.01003	1265.06	-0.01997	1265.06	-0.04995
1266.99	0.10001	1266.99	0.07003	1266.99	0.04003	1266.99	0.01003	1266.99	-0.01996	1266.99	-0.04995
1268.91	0.10001	1268.91	0.07003	1268.91	0.04003	1268.91	0.01003	1268.91	-0.01996	1268.91	-0.04995
1270.84	0.10001	1270.84	0.07002	1270.84	0.04003	1270.84	0.01003	1270.84	-0.01997	1270.84	-0.04995
1272.77	0.10001	1272.77	0.07002	1272.77	0.04002	1272.77	0.01002	1272.77	-0.01997	1272.77	-0.04996
1274.7	0.10001	1274.7	0.07002	1274.7	0.04002	1274.7	0.01003	1274.7	-0.01997	1274.7	-0.04996
1276.63	0.10002	1276.63	0.07003	1276.63	0.04003	1276.63	0.01003	1276.63	-0.01997	1276.63	-0.04995
1278.56	0.10002	1278.56	0.07003	1278.56	0.04003	1278.56	0.01003	1278.56	-0.01996	1278.56	-0.04995
1280.48	0.10002	1280.48	0.07003	1280.48	0.04003	1280.48	0.01003	1280.48	-0.01997	1280.48	-0.04995
1282.41	0.10002	1282.41	0.07003	1282.41	0.04003	1282.41	0.01003	1282.41	-0.01997	1282.41	-0.04996
1284.34	0.10002	1284.34	0.07003	1284.34	0.04003	1284.34	0.01003	1284.34	-0.01997	1284.34	-0.04996
1286.27	0.10002	1286.27	0.07003	1286.27	0.04003	1286.27	0.01003	1286.27	-0.01997	1286.27	-0.04996
1288.2	0.10002	1288.2	0.07004	1288.2	0.04003	1288.2	0.01003	1288.2	-0.01997	1288.2	-0.04995
1290.13	0.10002	1290.13	0.07004	1290.13	0.04003	1290.13	0.01003	1290.13	-0.01997	1290.13	-0.04995
1292.06	0.10002	1292.06	0.07004	1292.06	0.04003	1292.06	0.01003	1292.06	-0.01996	1292.06	-0.04995
1293.98	0.10002	1293.98	0.07004	1293.98	0.04003	1293.98	0.01003	1293.98	-0.01996	1293.98	-0.04995
1295.91	0.10002	1295.91	0.07004	1295.91	0.04004	1295.91	0.01003	1295.91	-0.01996	1295.91	-0.04995
1297.84	0.10003	1297.84	0.07004	1297.84	0.04004	1297.84	0.01003	1297.84	-0.01996	1297.84	-0.04995
1299.77	0.10003	1299.77	0.07004	1299.77	0.04004	1299.77	0.01004	1299.77	-0.01995	1299.77	-0.04995
1301.7	0.10004	1301.7	0.07005	1301.7	0.04004	1301.7	0.01004	1301.7	-0.01995	1301.7	-0.04995
1303.63	0.10004	1303.63	0.07005	1303.63	0.04004	1303.63	0.01004	1303.63	-0.01995	1303.63	-0.04995
1305.56	0.10004	1305.56	0.07005	1305.56	0.04004	1305.56	0.01004	1305.56	-0.01995	1305.56	-0.04995
1307.48	0.10003	1307.48	0.07005	1307.48	0.04005	1307.48	0.01004	1307.48	-0.01995	1307.48	-0.04995
1309.41	0.10003	1309.41	0.07004	1309.41	0.04004	1309.41	0.01004	1309.41	-0.01996	1309.41	-0.04995
1311.34	0.10002	1311.34	0.07003	1311.34	0.04004	1311.34	0.01003	1311.34	-0.01996	1311.34	-0.04995
1313.27	0.10002	1313.27	0.07003	1313.27	0.04003	1313.27	0.01003	1313.27	-0.01996	1313.27	-0.04995
1315.2	0.10002	1315.2	0.07003	1315.2	0.04003	1315.2	0.01003	1315.2	-0.01996	1315.2	-0.04994
1317.12	0.10002	1317.12	0.07003	1317.12	0.04003	1317.12	0.01003	1317.12	-0.01996	1317.12	-0.04994
1319.05	0.10002	1319.05	0.07003	1319.05	0.04003	1319.05	0.01003	1319.05	-0.01996	1319.05	-0.04995
1320.98	0.10002	1320.98	0.07003	1320.98	0.04003	1320.98	0.01003	1320.98	-0.01996	1320.98	-0.04995
1322.91	0.10002	1322.91	0.07003	1322.91	0.04003	1322.91	0.01002	1322.91	-0.01996	1322.91	-0.04996
1324.84	0.10002	1324.84	0.07003	1324.84	0.04003	1324.84	0.01003	1324.84	-0.01996	1324.84	-0.04996
1326.77	0.10002	1326.77	0.07003	1326.77	0.04003	1326.77	0.01003	1326.77	-0.01996	1326.77	-0.04996
1328.7	0.10002	1328.7	0.07003	1328.7	0.04003	1328.7	0.01003	1328.7	-0.01996	1328.7	-0.04996
1330.62	0.10002	1330.62	0.07003	1330.62	0.04003	1330.62	0.01003	1330.62	-0.01996	1330.62	-0.04996
1332.55	0.10002	1332.55	0.07003	1332.55	0.04004	1332.55	0.01004	1332.55	-0.01996	1332.55	-0.04995
1334.48	0.10002	1334.48	0.07003	1334.48	0.04004	1334.48	0.01004	1334.48	-0.01996	1334.48	-0.04995
1336.41	0.10003	1336.41	0.07003	1336.41	0.04004	1336.41	0.01004	1336.41	-0.01995	1336.41	-0.04995
1338.34	0.10003	1338.34	0.07003	1338.34	0.04004	1338.34	0.01004	1338.34	-0.01995	1338.34	-0.04995
1340.27	0.10003	1340.27	0.07003	1340.27	0.04004	1340.27	0.01004	1340.27	-0.01995	1340.27	-0.04995
1342.19	0.10002	1342.19	0.07003	1342.19	0.04004	1342.19	0.01004	1342.19	-0.01996	1342.19	-0.04995
1344.12	0.10002	1344.12	0.07003	1344.12	0.04003	1344.12	0.01003	1344.12	-0.01996	1344.12	-0.04995
1346.05	0.10002	1346.05	0.07003	1346.05	0.04003	1346.05	0.01003	1346.05	-0.01996	1346.05	-0.04995
1347.98	0.10002	1347.98	0.07004	1347.98	0.04004	1347.98	0.01004	1347.98	-0.01996	1347.98	-0.04995
1349.91	0.10003	1349.91	0.07004	1349.91	0.04004	1349.91	0.01004	1349.91	-0.01995	1349.91	-0.04994
1351.84	0.10003	1351.84	0.07004	1351.84	0.04004	1351.84	0.01005	1351.84	-0.01995	1351.84	-0.04994
1353.77	0.10003	1353.77	0.07005	1353.77	0.04004	1353.77	0.01004	1353.77	-0.01994	1353.77	-0.04993
1355.69	0.10003	1355.69	0.07005	1355.69	0.04005	1355.69	0.01004	1355.69	-0.01994	1355.69	-0.04993
1357.62	0.10003	1357.62	0.07004	1357.62	0.04005	1357.62	0.01004	1357.62	-0.01994	1357.62	-0.04993
1359.55	0.10002	1359.55	0.07004	1359.55	0.04005	1359.55	0.01004	1359.55	-0.01995	1359.55	-0.04993
1361.48	0.10003	1361.48	0.07005	1361.48	0.04005	1361.48	0.01005	1361.48	-0.01995	1361.48	-0.04993
1363.41	0.10004	1363.41	0.07005	1363.41	0.04005	1363.41	0.01005	1363.41	-0.01994	1363.41	-0.04994
1365.34	0.10004	1365.34	0.07006	1365.34	0.04005	1365.34	0.01005	1365.34	-0.01994	1365.34	-0.04994
1367.27	0.10004	1367.27	0.07005	1367.27	0.04005	1367.27	0.01005	1367.27	-0.01994	1367.27	-0.04994
1369.19	0.10004	1369.19	0.07005	1369.19	0.04005	1369.19	0.01005	1369.19	-0.01994	1369.19	-0.04993
1371.12	0.10004	1371.12	0.07005	1371.12	0.04006	1371.12	0.01005	1371.12	-0.01994	1371.12	-0.04993
1373.05	0.10005	1373.05	0.07005	1373.05	0.04006	1373.05	0.01005	1373.05	-0.01994	1373.05	-0.04994
1374.98	0.10005	1374.98	0.07005	1374.98	0.04006	1374.98	0.01005	1374.98	-0.01994	1374.98	-0.04994
1376.91	0.10005	1376.91	0.07005	1376.91	0.04006	1376.91	0.01005	1376.91	-0.01994	1376.91	-0.04993
1378.84	0.10005	1378.84	0.07005	1378.84	0.04006	1378.84	0.01006	1378.84	-0.01993	1378.84	-0.04993
1380.76	0.10004	1380.76	0.07005	1380.76	0.04005	1380.76	0.01006	1380.76	-0.01993	1380.76	-0.04993
1382.69	0.10004	1382.69	0.07005	1382.69	0.04005	1382.69	0.01005	1382.69	-0.01994	1382.69	-0.04993
1384.62	0.10004	1384.62	0.07005	1384.62	0.04005	1384.62	0.01004	1384.62	-0.01994	1384.62	-0.04993
1386.55	0.10005	1386.55	0.07005	1386.55	0.04005	1386.55	0.01004	1386.55	-0.01994	1386.55	-0.04993
1388.48	0.10005	1388.48	0.07005	1388.48	0.04005	1388.48	0.01005	1388.48	-0.01993	1388.48	-0.04993
1390.41	0.10005	1390.41	0.07005	1390.41	0.04006	1390.41	0.01006	1390.41	-0.01993	1390.41	-0.04992
1392.34	0.10006	1392.34	0.07006	1392.34	0.04007	1392.34	0.01006	1392.34	-0.01993	1392.34	-0.04992
1394.26	0.10006	1394.26	0.07006	1394.26	0.04007	1394.26	0.01006	1394.26	-0.01992	1394.26	-0.04991
1396.19	0.10005	1396.19	0.07006	1396.19	0.04007	1396.19	0.01006	1396.19	-0.01992	1396.19	-0.04991
1398.12	0.10005	1398.12	0.07006	1398.12	0.04007	1398.12	0.01006	1398.12	-0.01992	1398.12	-0.04991
1400.05	0.10006	1400.05	0.07006	1400.05	0.04007	1400.05	0.01007	1400.05	-0.01992	1400.05	-0.04991
1401.98	0.10006	1401.98	0.07007	1401.98	0.04007	1401.98	0.01007	1401.98	-0.01991	1401.98	-0.04991
1403.9	0.10007	1403.9	0.07008	1403.9	0.04007	1403.9	0.01008	1403.9	-0.01991	1403.9	-0.0499
1405.83	0.10007	1405.83	0.07008	1405.83	0.04007	1405.83	0.01007	1405.83	-0.01991	1405.83	-0.0499
1407.76	0.10006	1407.76	0.07007	1407.76	0.04007	1407.76	0.01007	1407.76	-0.01991	1407.76	-0.04991
1409.69	0.10006	1409.69	0.07006	1409.69	0.04007	1409.69	0.01007	1409.69	-0.01991	1409.69	-0.04991
1411.62	0.10006	1411.62	0.07007	1411.62	0.04007	1411.62	0.01007	1411.62	-0.01991	1411.62	-0.04991
1413.55	0.10007	1413.55	0.07008	1413.55	0.04008	1413.55	0.01008	1413.55	-0.01991	1413.55	-0.04991
1415.48	0.10008	1415.48	0.0701	1415.48	0.04008	1415.48	0.01009	1415.48	-0.0199	1415.48	-0.0499
1417.4	0.10009	1417.4	0.0701	1417.4	0.04009	1417.4	0.01009	1417.4	-0.0199	1417.4	-0.04989
1419.33	0.10008	1419.33	0.07009	1419.33	0.04009	1419.33	0.01009	1419.33	-0.0199	1419.33	-0.04989
1421.26	0.10008	1421.26	0.07009	1421.26	0.0401	1421.26	0.0101	1421.26	-0.0199	1421.26	-0.04989
1423.19	0.10009	1423.19	0.07009	1423.19	0.0401	1423.19	0.0101	1423.19	-0.01989	1423.19	-0.04988
1425.12	0.1001	1425.12	0.0701	1425.12	0.04011	1425.12	0.01011	1425.12	-0.01988	1425.12	-0.04988
1427.05	0.1001	1427.05	0.0701	1427.05	0.04011	1427.05	0.01011	1427.05	-0.01988	1427.05	-0.04988
1428.97	0.10011	1428.97	0.0701	1428.97	0.04012	1428.97	0.01012	1428.97	-0.01988	1428.97	-0.04987
1430.9	0.10011	1430.9	0.07011	1430.9	0.04013	1430.9	0.01012	1430.9	-0.01987	1430.9	-0.04987
1432.83	0.10012	1432.83	0.07012	1432.83	0.04013	1432.83	0.01012	1432.83	-0.01985	1432.83	-0.04986
1434.76	0.10012	1434.76	0.07012	1434.76	0.04012	1434.76	0.01012	1434.76	-0.01985	1434.76	-0.04987
1436.69	0.10012	1436.69	0.07012	1436.69	0.04011	1436.69	0.01011	1436.69	-0.01987	1436.69	-0.04989
1438.62	0.10011	1438.62	0.07011	1438.62	0.0401	1438.62	0.0101	1438.62	-0.01988	1438.62	-0.0499
1440.55	0.10011	1440.55	0.07011	1440.55	0.04011	1440.55	0.01011	1440.55	-0.01988	1440.55	-0.04989
1442.47	0.10012	1442.47	0.07012	1442.47	0.04013	1442.47	0.01012	1442.47	-0.01987	1442.47	-0.04988
1444.4	0.10013	1444.4	0.07013	1444.4	0.04013	1444.4	0.01012	1444.4	-0.01988	1444.4	-0.04987
1446.33	0.10012	1446.33	0.07013	1446.33	0.04012	1446.33	0.01011	1446.33	-0.01989	1446.33	-0.04988
1448.26	0.10012	1448.26	0.07012	1448.26	0.04011	1448.26	0.01011	1448.26	-0.01989	1448.26	-0.0499
1450.19	0.10013	1450.19	0.07012	1450.19	0.04012	1450.19	0.01011	1450.19	-0.01988	1450.19	-0.04991
1452.12	0.10013	1452.12	0.07012	1452.12	0.04012	1452.12	0.01011	1452.12	-0.01988	1452.12	-0.04991
1454.05	0.10013	1454.05	0.07012	1454.05	0.04012	1454.05	0.01011	1454.05	-0.01987	1454.05	-0.04991
1455.97	0.10016	1455.97	0.07014	1455.97	0.04013	1455.97	0.01012	1455.97	-0.01986	1455.97	-0.0499
1457.9	0.10016	1457.9	0.07015	1457.9	0.04013	1457.9	0.01013	1457.9	-0.01986	1457.9	-0.0499
1459.83	0.10015	1459.83	0.07014	1459.83	0.04013	1459.83	0.01012	1459.83	-0.01987	1459.83	-0.0499
1461.76	0.10014	1461.76	0.07014	1461.76	0.04013	1461.76	0.01012	1461.76	-0.01988	1461.76	-0.0499
1463.69	0.10015	1463.69	0.07014	1463.69	0.04013	1463.69	0.01011	1463.69	-0.01987	1463.69	-0.0499
1465.62	0.10014	1465.62	0.07013	1465.62	0.04012	1465.62	0.01011	1465.62	-0.01987	1465.62	-0.04989
1467.54	0.10013	1467.54	0.07013	1467.54	0.04012	1467.54	0.01011	1467.54	-0.01987	1467.54	-0.04989
1469.47	0.10012	1469.47	0.07012	1469.47	0.04012	1469.47	0.01011	1469.47	-0.01987	1469.47	-0.04989
1471.4	0.10013	1471.4	0.07012	1471.4	0.04012	1471.4	0.01011	1471.4	-0.01987	1471.4	-0.04989
1473.33	0.10013	1473.33	0.07011	1473.33	0.04012	1473.33	0.0101	1473.33	-0.01987	1473.33	-0.04989
1475.26	0.10012	1475.26	0.07011	1475.26	0.04012	1475.26	0.0101	1475.26	-0.01988	1475.26	-0.04989
1477.19	0.10011	1477.19	0.07011	1477.19	0.04012	1477.19	0.01011	1477.19	-0.01988	1477.19	-0.04989
1479.12	0.1001	1479.12	0.07011	1479.12	0.04011	1479.12	0.01011	1479.12	-0.01989	1479.12	-0.04989
1481.04	0.1001	1481.04	0.07011	1481.04	0.04011	1481.04	0.0101	1481.04	-0.01989	1481.04	-0.0499
1482.97	0.10009	1482.97	0.0701	1482.97	0.0401	1482.97	0.01009	1482.97	-0.0199	1482.97	-0.0499
1484.9	0.10009	1484.9	0.07009	1484.9	0.0401	1484.9	0.01009	1484.9	-0.0199	1484.9	-0.0499
1486.83	0.10009	1486.83	0.07009	1486.83	0.04009	1486.83	0.01009	1486.83	-0.01989	1486.83	-0.0499
1488.76	0.10009	1488.76	0.07009	1488.76	0.04009	1488.76	0.01009	1488.76	-0.01989	1488.76	-0.04991
1490.68	0.10008	1490.68	0.07008	1490.68	0.04009	1490.68	0.01009	1490.68	-0.01989	1490.68	-0.04991
1492.61	0.10007	1492.61	0.07008	1492.61	0.04009	1492.61	0.01009	1492.61	-0.0199	1492.61	-0.0499
1494.54	0.10007	1494.54	0.07008	1494.54	0.04009	1494.54	0.01009	1494.54	-0.0199	1494.54	-0.0499
1496.47	0.10008	1496.47	0.07008	1496.47	0.04008	1496.47	0.01008	1496.47	-0.0199	1496.47	-0.04991
1498.4	0.10007	1498.4	0.07008	1498.4	0.04008	1498.4	0.01008	1498.4	-0.0199	1498.4	-0.04991
1500.33	0.10007	1500.33	0.07007	1500.33	0.04008	1500.33	0.01008	1500.33	-0.01991	1500.33	-0.0499
1502.26	0.10007	1502.26	0.07008	1502.26	0.04008	1502.26	0.01009	1502.26	-0.0199	1502.26	-0.0499
1504.18	0.10009	1504.18	0.07008	1504.18	0.04009	1504.18	0.01009	1504.18	-0.01989	1504.18	-0.04989
1506.11	0.10011	1506.11	0.07009	1506.11	0.0401	1506.11	0.0101	1506.11	-0.01987	1506.11	-0.04989
1508.04	0.10011	1508.04	0.0701	1508.04	0.04009	1508.04	0.0101	1508.04	-0.01987	1508.04	-0.0499
1509.97	0.10009	1509.97	0.07009	1509.97	0.04009	1509.97	0.01009	1509.97	-0.01989	1509.97	-0.04991
1511.9	0.10008	1511.9	0.07008	1511.9	0.04008	1511.9	0.01008	1511.9	-0.0199	1511.9	-0.04991
1513.83	0.10008	1513.83	0.07008	1513.83	0.04008	1513.83	0.01008	1513.83	-0.01991	1513.83	-0.04991
1515.76	0.10008	1515.76	0.07008	1515.76	0.04008	1515.76	0.01008	1515.76	-0.0199	1515.76	-0.04991
1517.68	0.10008	1517.68	0.07008	1517.68	0.04008	1517.68	0.01009	1517.68	-0.0199	1517.68	-0.04991
1519.61	0.10008	1519.61	0.07008	1519.61	0.04008	1519.61	0.01008	1519.61	-0.01989	1519.61	-0.04991
1521.54	0.10008	1521.54	0.07008	1521.54	0.04008	1521.54	0.01008	1521.54	-0.01988	1521.54	-0.04992
1523.47	0.10008	1523.47	0.07007	1523.47	0.04007	1523.47	0.01007	1523.47	-0.01989	1523.47	-0.04992
1525.4	0.10007	1525.4	0.07007	1525.4	0.04007	1525.4	0.01007	1525.4	-0.0199	1525.4	-0.04992
1527.33	0.10006	1527.33	0.07006	1527.33	0.04006	1527.33	0.01006	1527.33	-0.01991	1527.33	-0.04993
1529.25	0.10006	1529.25	0.07006	1529.25	0.04006	1529.25	0.01006	1529.25	-0.01992	1529.25	-0.04993
1531.18	0.10006	1531.18	0.07006	1531.18	0.04007	1531.18	0.01007	1531.18	-0.01991	1531.18	-0.04993
1533.11	0.10007	1533.11	0.07007	1533.11	0.04007	1533.11	0.01007	1533.11	-0.01991	1533.11	-0.04992
1535.04	0.10006	1535.04	0.07007	1535.04	0.04007	1535.04	0.01007	1535.04	-0.01991	1535.04	-0.04993
1536.97	0.10007	1536.97	0.07007	1536.97	0.04008	1536.97	0.01006	1536.97	-0.01991	1536.97	-0.04993
1538.9	0.10007	1538.9	0.07007	1538.9	0.04008	1538.9	0.01007	1538.9	-0.01991	1538.9	-0.04993
1540.83	0.10007	1540.83	0.07006	1540.83	0.04007	1540.83	0.01006	1540.83	-0.0199	1540.83	-0.04993
1542.75	0.10005	1542.75	0.07005	1542.75	0.04006	1542.75	0.01006	1542.75	-0.01991	1542.75	-0.04994
1544.68	0.10005	1544.68	0.07005	1544.68	0.04006	1544.68	0.01005	1544.68	-0.01992	1544.68	-0.04994
1546.61	0.10005	1546.61	0.07005	1546.61	0.04006	1546.61	0.01005	1546.61	-0.01993	1546.61	-0.04994
1548.54	0.10005	1548.54	0.07006	1548.54	0.04006	1548.54	0.01005	1548.54	-0.01993	1548.54	-0.04994
1550.47	0.10006	1550.47	0.07006	1550.47	0.04007	1550.47	0.01006	1550.47	-0.01992	1550.47	-0.04993
1552.39	0.10006	1552.39	0.07006	1552.39	0.04008	1552.39	0.01007	1552.39	-0.01991	1552.39	-0.04992
1554.32	0.10007	1554.32	0.07006	1554.32	0.04008	1554.32	0.01007	1554.32	-0.0199	1554.32	-0.04993
1556.25	0.10008	1556.25	0.07006	1556.25	0.04008	1556.25	0.01007	1556.25	-0.0199	1556.25	-0.04993
1558.18	0.10008	1558.18	0.07005	1558.18	0.04008	1558.18	0.01007	1558.18	-0.01989	1558.18	-0.04994
1560.11	0.10007	1560.11	0.07006	1560.11	0.04007	1560.11	0.01007	1560.11	-0.0199	1560.11	-0.04993
1562.04	0.10006	1562.04	0.07007	1562.04	0.04008	1562.04	0.01006	1562.04	-0.01991	1562.04	-0.04992
1563.97	0.10007	1563.97	0.07007	1563.97	0.04008	1563.97	0.01007	1563.97	-0.0199	1563.97	-0.04992
1565.89	0.10008	1565.89	0.07007	1565.89	0.04008	1565.89	0.01007	1565.89	-0.0199	1565.89	-0.04991
1567.82	0.10008	1567.82	0.07008	1567.82	0.04008	1567.82	0.01008	1567.82	-0.01989	1567.82	-0.04991
1569.75	0.10009	1569.75	0.07009	1569.75	0.04009	1569.75	0.01008	1569.75	-0.01989	1569.75	-0.04992
1571.68	0.10009	1571.68	0.07009	1571.68	0.04009	1571.68	0.01008	1571.68	-0.01989	1571.68	-0.04992
1573.61	0.1001	1573.61	0.07009	1573.61	0.04009	1573.61	0.01009	1573.61	-0.01989	1573.61	-0.04992
1575.54	0.1001	1575.54	0.07009	1575.54	0.0401	1575.54	0.0101	1575.54	-0.01988	1575.54	-0.04991
1577.46	0.1001	1577.46	0.0701	1577.46	0.0401	1577.46	0.0101	1577.46	-0.01988	1577.46	-0.0499
1579.39	0.1001	1579.39	0.0701	1579.39	0.0401	1579.39	0.0101	1579.39	-0.01988	1579.39	-0.0499
1581.32	0.10011	1581.32	0.07011	1581.32	0.04011	1581.32	0.0101	1581.32	-0.01988	1581.32	-0.0499
1583.25	0.10012	1583.25	0.07012	1583.25	0.04012	1583.25	0.01011	1583.25	-0.01988	1583.25	-0.04989
1585.18	0.10013	1585.18	0.07013	1585.18	0.04013	1585.18	0.01011	1585.18	-0.01987	1585.18	-0.04989
1587.11	0.10013	1587.11	0.07014	1587.11	0.04013	1587.11	0.01012	1587.11	-0.01986	1587.11	-0.04989
1589.04	0.10014	1589.04	0.07015	1589.04	0.04014	1589.04	0.01013	1589.04	-0.01985	1589.04	-0.04988
1590.96	0.10016	1590.96	0.07016	1590.96	0.04015	1590.96	0.01014	1590.96	-0.01984	1590.96	-0.04987
1592.89	0.10016	1592.89	0.07016	1592.89	0.04015	1592.89	0.01014	1592.89	-0.01984	1592.89	-0.04986
1594.82	0.10017	1594.82	0.07017	1594.82	0.04015	1594.82	0.01015	1594.82	-0.01984	1594.82	-0.04986
1596.75	0.10017	1596.75	0.07017	1596.75	0.04016	1596.75	0.01015	1596.75	-0.01983	1596.75	-0.04986
1598.68	0.10018	1598.68	0.07018	1598.68	0.04017	1598.68	0.01015	1598.68	-0.01983	1598.68	-0.04986
1600.61	0.10019	1600.61	0.0702	1600.61	0.04018	1600.61	0.01016	1600.61	-0.01982	1600.61	-0.04985
1602.54	0.1002	1602.54	0.07021	1602.54	0.04019	1602.54	0.01017	1602.54	-0.01981	1602.54	-0.04984
1604.46	0.10021	1604.46	0.07021	1604.46	0.04019	1604.46	0.01018	1604.46	-0.01981	1604.46	-0.04983
1606.39	0.10022	1606.39	0.07022	1606.39	0.0402	1606.39	0.01019	1606.39	-0.0198	1606.39	-0.04982
1608.32	0.10023	1608.32	0.07023	1608.32	0.04022	1608.32	0.0102	1608.32	-0.01979	1608.32	-0.04981
1610.25	0.10024	1610.25	0.07024	1610.25	0.04022	1610.25	0.0102	1610.25	-0.0198	1610.25	-0.04981
1612.18	0.10025	1612.18	0.07024	1612.18	0.04022	1612.18	0.0102	1612.18	-0.0198	1612.18	-0.04981
1614.11	0.10025	1614.11	0.07024	1614.11	0.04022	1614.11	0.01019	1614.11	-0.01979	1614.11	-0.04982
1616.03	0.10025	1616.03	0.07024	1616.03	0.04021	1616.03	0.01019	1616.03	-0.01978	1616.03	-0.04983
1617.96	0.10024	1617.96	0.07023	1617.96	0.04021	1617.96	0.01019	1617.96	-0.01979	1617.96	-0.04984
1619.89	0.10024	1619.89	0.07022	1619.89	0.0402	1619.89	0.01018	1619.89	-0.0198	1619.89	-0.04985
1621.82	0.10023	1621.82	0.07021	1621.82	0.04019	1621.82	0.01017	1621.82	-0.01981	1621.82	-0.04985
1623.75	0.10021	1623.75	0.07019	1623.75	0.04018	1623.75	0.01016	1623.75	-0.01982	1623.75	-0.04987
1625.68	0.10018	1625.68	0.07017	1625.68	0.04016	1625.68	0.01014	1625.68	-0.01984	1625.68	-0.04988
1627.61	0.10015	1627.61	0.07015	1627.61	0.04014	1627.61	0.01012	1627.61	-0.01986	1627.61	-0.04989
1629.53	0.10013	1629.53	0.07013	1629.53	0.04012	1629.53	0.0101	1629.53	-0.01988	1629.53	-0.04991
1631.46	0.10012	1631.46	0.07012	1631.46	0.04012	1631.46	0.01009	1631.46	-0.01988	1631.46	-0.04991
1633.39	0.10012	1633.39	0.07012	1633.39	0.04011	1633.39	0.0101	1633.39	-0.01987	1633.39	-0.04991
1635.32	0.10012	1635.32	0.0701	1635.32	0.04011	1635.32	0.0101	1635.32	-0.01987	1635.32	-0.04991
1637.25	0.10011	1637.25	0.07009	1637.25	0.0401	1637.25	0.0101	1637.25	-0.01988	1637.25	-0.04991
1639.17	0.10009	1639.17	0.07009	1639.17	0.0401	1639.17	0.01009	1639.17	-0.01989	1639.17	-0.04991
1641.1	0.10009	1641.1	0.07009	1641.1	0.04009	1641.1	0.01008	1641.1	-0.01988	1641.1	-0.0499
1643.03	0.10009	1643.03	0.07009	1643.03	0.04009	1643.03	0.01008	1643.03	-0.01988	1643.03	-0.0499
1644.96	0.1001	1644.96	0.07009	1644.96	0.04009	1644.96	0.01007	1644.96	-0.01987	1644.96	-0.0499
1646.89	0.10009	1646.89	0.07008	1646.89	0.04008	1646.89	0.01006	1646.89	-0.01988	1646.89	-0.04991
1648.82	0.10009	1648.82	0.07007	1648.82	0.04008	1648.82	0.01006	1648.82	-0.01989	1648.82	-0.04992
1650.75	0.10009	1650.75	0.07007	1650.75	0.04008	1650.75	0.01006	1650.75	-0.01988	1650.75	-0.04993
1652.67	0.10009	1652.67	0.07007	1652.67	0.04007	1652.67	0.01006	1652.67	-0.01989	1652.67	-0.04994
1654.6	0.10007	1654.6	0.07006	1654.6	0.04006	1654.6	0.01005	1654.6	-0.01991	1654.6	-0.04995
1656.53	0.10006	1656.53	0.07006	1656.53	0.04006	1656.53	0.01005	1656.53	-0.01993	1656.53	-0.04995
1658.46	0.10005	1658.46	0.07006	1658.46	0.04006	1658.46	0.01005	1658.46	-0.01993	1658.46	-0.04995
1660.39	0.10005	1660.39	0.07005	1660.39	0.04005	1660.39	0.01005	1660.39	-0.01993	1660.39	-0.04995
1662.32	0.10005	1662.32	0.07005	1662.32	0.04005	1662.32	0.01004	1662.32	-0.01993	1662.32	-0.04995
1664.24	0.10004	1664.24	0.07004	1664.24	0.04004	1664.24	0.01004	1664.24	-0.01994	1664.24	-0.04995
1666.17	0.10004	1666.17	0.07004	1666.17	0.04004	1666.17	0.01004	1666.17	-0.01994	1666.17	-0.04995
1668.1	0.10004	1668.1	0.07004	1668.1	0.04004	1668.1	0.01005	1668.1	-0.01994	1668.1	-0.04995
1670.03	0.10004	1670.03	0.07004	1670.03	0.04005	1670.03	0.01005	1670.03	-0.01993	1670.03	-0.04994
1671.96	0.10004	1671.96	0.07004	1671.96	0.04005	1671.96	0.01005	1671.96	-0.01993	1671.96	-0.04994
1673.89	0.10004	1673.89	0.07004	1673.89	0.04005	1673.89	0.01004	1673.89	-0.01993	1673.89	-0.04994
1675.82	0.10003	1675.82	0.07004	1675.82	0.04004	1675.82	0.01004	1675.82	-0.01994	1675.82	-0.04995
1677.74	0.10003	1677.74	0.07004	1677.74	0.04004	1677.74	0.01004	1677.74	-0.01994	1677.74	-0.04994
1679.67	0.10004	1679.67	0.07005	1679.67	0.04005	1679.67	0.01004	1679.67	-0.01993	1679.67	-0.04994
1681.6	0.10005	1681.6	0.07005	1681.6	0.04005	1681.6	0.01005	1681.6	-0.01993	1681.6	-0.04993
1683.53	0.10005	1683.53	0.07005	1683.53	0.04006	1683.53	0.01005	1683.53	-0.01993	1683.53	-0.04994
1685.46	0.10004	1685.46	0.07004	1685.46	0.04005	1685.46	0.01005	1685.46	-0.01993	1685.46	-0.04994
1687.39	0.10003	1687.39	0.07004	1687.39	0.04004	1687.39	0.01004	1687.39	-0.01994	1687.39	-0.04994
1689.32	0.10003	1689.32	0.07004	1689.32	0.04004	1689.32	0.01004	1689.32	-0.01994	1689.32	-0.04994
1691.24	0.10003	1691.24	0.07004	1691.24	0.04004	1691.24	0.01004	1691.24	-0.01995	1691.24	-0.04994
1693.17	0.10003	1693.17	0.07004	1693.17	0.04004	1693.17	0.01004	1693.17	-0.01994	1693.17	-0.04994
1695.1	0.10004	1695.1	0.07004	1695.1	0.04005	1695.1	0.01004	1695.1	-0.01994	1695.1	-0.04994
1697.03	0.10005	1697.03	0.07004	1697.03	0.04005	1697.03	0.01004	1697.03	-0.01993	1697.03	-0.04995
1698.96	0.10005	1698.96	0.07004	1698.96	0.04004	1698.96	0.01004	1698.96	-0.01994	1698.96	-0.04995
1700.88	0.10004	1700.88	0.07004	1700.88	0.04004	1700.88	0.01003	1700.88	-0.01995	1700.88	-0.04996
1702.81	0.10004	1702.81	0.07004	1702.81	0.04004	1702.81	0.01004	1702.81	-0.01995	1702.81	-0.04995
1704.74	0.10004	1704.74	0.07004	1704.74	0.04004	1704.74	0.01004	1704.74	-0.01994	1704.74	-0.04995
1706.67	0.10004	1706.67	0.07004	1706.67	0.04004	1706.67	0.01004	1706.67	-0.01995	1706.67	-0.04995
1708.6	0.10004	1708.6	0.07004	1708.6	0.04004	1708.6	0.01004	1708.6	-0.01995	1708.6	-0.04995
1710.53	0.10004	1710.53	0.07004	1710.53	0.04004	1710.53	0.01004	1710.53	-0.01995	1710.53	-0.04995
1712.46	0.10004	1712.46	0.07004	1712.46	0.04004	1712.46	0.01004	1712.46	-0.01995	1712.46	-0.04995
1714.38	0.10004	1714.38	0.07004	1714.38	0.04005	1714.38	0.01005	1714.38	-0.01994	1714.38	-0.04995
1716.31	0.10005	1716.31	0.07004	1716.31	0.04005	1716.31	0.01005	1716.31	-0.01993	1716.31	-0.04995
1718.24	0.10004	1718.24	0.07004	1718.24	0.04004	1718.24	0.01004	1718.24	-0.01995	1718.24	-0.04996
1720.17	0.10003	1720.17	0.07003	1720.17	0.04003	1720.17	0.01003	1720.17	-0.01996	1720.17	-0.04996
1722.1	0.10002	1722.1	0.07003	1722.1	0.04003	1722.1	0.01003	1722.1	-0.01996	1722.1	-0.04996
1724.03	0.10002	1724.03	0.07003	1724.03	0.04003	1724.03	0.01003	1724.03	-0.01996	1724.03	-0.04996
1725.95	0.10002	1725.95	0.07003	1725.95	0.04003	1725.95	0.01003	1725.95	-0.01996	1725.95	-0.04995
1727.88	0.10003	1727.88	0.07003	1727.88	0.04003	1727.88	0.01003	1727.88	-0.01996	1727.88	-0.04995
1729.81	0.10003	1729.81	0.07003	1729.81	0.04004	1729.81	0.01004	1729.81	-0.01996	1729.81	-0.04995
1731.74	0.10004	1731.74	0.07003	1731.74	0.04004	1731.74	0.01004	1731.74	-0.01995	1731.74	-0.04995
1733.67	0.10004	1733.67	0.07003	1733.67	0.04004	1733.67	0.01004	1733.67	-0.01995	1733.67	-0.04995
1735.6	0.10003	1735.6	0.07003	1735.6	0.04004	1735.6	0.01004	1735.6	-0.01995	1735.6	-0.04996
1737.53	0.10003	1737.53	0.07003	1737.53	0.04003	1737.53	0.01003	1737.53	-0.01995	1737.53	-0.04996
1739.45	0.10003	1739.45	0.07003	1739.45	0.04003	1739.45	0.01003	1739.45	-0.01995	1739.45	-0.04995
1741.38	0.10003	1741.38	0.07003	1741.38	0.04003	1741.38	0.01004	1741.38	-0.01995	1741.38	-0.04995
1743.31	0.10003	1743.31	0.07004	1743.31	0.04004	1743.31	0.01004	1743.31	-0.01995	1743.31	-0.04995
1745.24	0.10003	1745.24	0.07004	1745.24	0.04004	1745.24	0.01004	1745.24	-0.01995	1745.24	-0.04994
1747.17	0.10004	1747.17	0.07004	1747.17	0.04004	1747.17	0.01004	1747.17	-0.01994	1747.17	-0.04994
1749.1	0.10004	1749.1	0.07004	1749.1	0.04005	1749.1	0.01005	1749.1	-0.01994	1749.1	-0.04994
1751.03	0.10003	1751.03	0.07004	1751.03	0.04004	1751.03	0.01004	1751.03	-0.01994	1751.03	-0.04994
1752.95	0.10003	1752.95	0.07004	1752.95	0.04004	1752.95	0.01004	1752.95	-0.01995	1752.95	-0.04994
1754.88	0.10004	1754.88	0.07005	1754.88	0.04005	1754.88	0.01005	1754.88	-0.01995	1754.88	-0.04994
1756.81	0.10004	1756.81	0.07005	1756.81	0.04005	1756.81	0.01005	1756.81	-0.01994	1756.81	-0.04994
1758.74	0.10004	1758.74	0.07005	1758.74	0.04005	1758.74	0.01005	1758.74	-0.01994	1758.74	-0.04993
1760.67	0.10004	1760.67	0.07005	1760.67	0.04005	1760.67	0.01005	1760.67	-0.01994	1760.67	-0.04993
1762.6	0.10004	1762.6	0.07005	1762.6	0.04005	1762.6	0.01005	1762.6	-0.01994	1762.6	-0.04994
1764.52	0.10004	1764.52	0.07005	1764.52	0.04006	1764.52	0.01005	1764.52	-0.01994	1764.52	-0.04993
1766.45	0.10005	1766.45	0.07006	1766.45	0.04006	1766.45	0.01006	1766.45	-0.01993	1766.45	-0.04993
1768.38	0.10006	1768.38	0.07006	1768.38	0.04006	1768.38	0.01006	1768.38	-0.01993	1768.38	-0.04992
1770.31	0.10006	1770.31	0.07007	1770.31	0.04007	1770.31	0.01006	1770.31	-0.01992	1770.31	-0.04992
1772.24	0.10006	1772.24	0.07007	1772.24	0.04007	1772.24	0.01007	1772.24	-0.01992	1772.24	-0.04992
1774.17	0.10006	1774.17	0.07007	1774.17	0.04007	1774.17	0.01007	1774.17	-0.01992	1774.17	-0.04992
1776.1	0.10006	1776.1	0.07007	1776.1	0.04007	1776.1	0.01007	1776.1	-0.01992	1776.1	-0.04992
1778.02	0.10006	1778.02	0.07007	1778.02	0.04007	1778.02	0.01007	1778.02	-0.01992	1778.02	-0.04992
1779.95	0.10006	1779.95	0.07008	1779.95	0.04007	1779.95	0.01007	1779.95	-0.01992	1779.95	-0.04992
1781.88	0.10006	1781.88	0.07008	1781.88	0.04008	1781.88	0.01007	1781.88	-0.01992	1781.88	-0.04992
1783.81	0.10007	1783.81	0.07008	1783.81	0.04008	1783.81	0.01007	1783.81	-0.01992	1783.81	-0.04992
1785.74	0.10007	1785.74	0.07008	1785.74	0.04008	1785.74	0.01008	1785.74	-0.01992	1785.74	-0.04992
1787.66	0.10007	1787.66	0.07008	1787.66	0.04009	1787.66	0.01008	1787.66	-0.01991	1787.66	-0.04991
1789.59	0.10008	1789.59	0.07009	1789.59	0.04009	1789.59	0.01008	1789.59	-0.01991	1789.59	-0.04991
1791.52	0.10009	1791.52	0.07009	1791.52	0.04009	1791.52	0.01009	1791.52	-0.0199	1791.52	-0.04991
1793.45	0.10008	1793.45	0.07009	1793.45	0.04009	1793.45	0.01009	1793.45	-0.0199	1793.45	-0.04991
1795.38	0.10008	1795.38	0.0701	1795.38	0.0401	1795.38	0.01009	1795.38	-0.0199	1795.38	-0.04991
1797.31	0.10008	1797.31	0.0701	1797.31	0.0401	1797.31	0.0101	1797.31	-0.0199	1797.31	-0.0499
1799.24	0.10009	1799.24	0.0701	1799.24	0.0401	1799.24	0.0101	1799.24	-0.01989	1799.24	-0.0499
1801.16	0.10009	1801.16	0.0701	1801.16	0.04011	1801.16	0.0101	1801.16	-0.01989	1801.16	-0.0499
1803.09	0.10009	1803.09	0.0701	1803.09	0.04011	1803.09	0.0101	1803.09	-0.0199	1803.09	-0.0499
1805.02	0.10009	1805.02	0.07011	1805.02	0.04011	1805.02	0.0101	1805.02	-0.0199	1805.02	-0.0499
1806.95	0.10009	1806.95	0.07011	1806.95	0.04011	1806.95	0.01011	1806.95	-0.01989	1806.95	-0.0499
1808.88	0.1001	1808.88	0.07011	1808.88	0.04011	1808.88	0.01011	1808.88	-0.01989	1808.88	-0.0499
1810.81	0.1001	1810.81	0.07012	1810.81	0.04011	1810.81	0.01011	1810.81	-0.01989	1810.81	-0.0499
1812.73	0.10009	1812.73	0.07011	1812.73	0.04011	1812.73	0.01011	1812.73	-0.01989	1812.73	-0.0499
1814.66	0.10009	1814.66	0.07011	1814.66	0.04011	1814.66	0.0101	1814.66	-0.01989	1814.66	-0.0499
1816.59	0.10009	1816.59	0.07011	1816.59	0.04011	1816.59	0.0101	1816.59	-0.01989	1816.59	-0.0499
1818.52	0.10009	1818.52	0.07011	1818.52	0.04011	1818.52	0.0101	1818.52	-0.0199	1818.52	-0.0499
1820.45	0.10009	1820.45	0.07011	1820.45	0.04011	1820.45	0.0101	1820.45	-0.0199	1820.45	-0.0499
1822.38	0.1001	1822.38	0.07011	1822.38	0.04011	1822.38	0.0101	1822.38	-0.01989	1822.38	-0.0499
1824.31	0.1001	1824.31	0.07011	1824.31	0.0401	1824.31	0.0101	1824.31	-0.01989	1824.31	-0.0499
1826.23	0.1001	1826.23	0.07011	1826.23	0.0401	1826.23	0.0101	1826.23	-0.01989	1826.23	-0.04991
1828.16	0.1001	1828.16	0.07011	1828.16	0.0401	1828.16	0.0101	1828.16	-0.01989	1828.16	-0.04991
1830.09	0.1001	1830.09	0.0701	1830.09	0.0401	1830.09	0.01009	1830.09	-0.0199	1830.09	-0.04991
1832.02	0.10009	1832.02	0.0701	1832.02	0.04009	1832.02	0.01009	1832.02	-0.01991	1832.02	-0.04991
1833.95	0.10009	1833.95	0.07009	1833.95	0.04009	1833.95	0.01008	1833.95	-0.01991	1833.95	-0.04991
1835.88	0.10009	1835.88	0.07009	1835.88	0.04008	1835.88	0.01008	1835.88	-0.01992	1835.88	-0.04992
1837.81	0.10009	1837.81	0.07009	1837.81	0.04008	1837.81	0.01008	1837.81	-0.01992	1837.81	-0.04992
1839.73	0.10009	1839.73	0.07009	1839.73	0.04008	1839.73	0.01008	1839.73	-0.01992	1839.73	-0.04992
1841.66	0.10009	1841.66	0.07009	1841.66	0.04008	1841.66	0.01008	1841.66	-0.01992	1841.66	-0.04992
1843.59	0.1001	1843.59	0.07009	1843.59	0.04008	1843.59	0.01008	1843.59	-0.01991	1843.59	-0.04992
1845.52	0.10009	1845.52	0.07008	1845.52	0.04008	1845.52	0.01007	1845.52	-0.01992	1845.52	-0.04992
1847.45	0.10008	1847.45	0.07008	1847.45	0.04007	1847.45	0.01007	1847.45	-0.01993	1847.45	-0.04993
1849.38	0.10008	1849.38	0.07008	1849.38	0.04007	1849.38	0.01007	1849.38	-0.01993	1849.38	-0.04993
1851.3	0.10008	1851.3	0.07007	1851.3	0.04007	1851.3	0.01006	1851.3	-0.01993	1851.3	-0.04993
1853.23	0.10008	1853.23	0.07008	1853.23	0.04007	1853.23	0.01006	1853.23	-0.01993	1853.23	-0.04993
1855.16	0.10007	1855.16	0.07007	1855.16	0.04007	1855.16	0.01006	1855.16	-0.01993	1855.16	-0.04993
1857.09	0.10007	1857.09	0.07007	1857.09	0.04007	1857.09	0.01006	1857.09	-0.01994	1857.09	-0.04993
1859.02	0.10007	1859.02	0.07007	1859.02	0.04006	1859.02	0.01006	1859.02	-0.01994	1859.02	-0.04994
1860.95	0.10006	1860.95	0.07007	1860.95	0.04006	1860.95	0.01006	1860.95	-0.01994	1860.95	-0.04994
1862.87	0.10006	1862.87	0.07006	1862.87	0.04006	1862.87	0.01005	1862.87	-0.01994	1862.87	-0.04994
1864.8	0.10007	1864.8	0.07006	1864.8	0.04006	1864.8	0.01005	1864.8	-0.01994	1864.8	-0.04994
1866.73	0.10007	1866.73	0.07007	1866.73	0.04006	1866.73	0.01006	1866.73	-0.01993	1866.73	-0.04993
1868.66	0.10006	1868.66	0.07006	1868.66	0.04006	1868.66	0.01006	1868.66	-0.01993	1868.66	-0.04993
1870.59	0.10006	1870.59	0.07006	1870.59	0.04006	1870.59	0.01006	1870.59	-0.01994	1870.59	-0.04994
1872.52	0.10005	1872.52	0.07006	1872.52	0.04006	1872.52	0.01005	1872.52	-0.01994	1872.52	-0.04994
1874.44	0.10005	1874.44	0.07006	1874.44	0.04006	1874.44	0.01005	1874.44	-0.01994	1874.44	-0.04994
1876.37	0.10005	1876.37	0.07006	1876.37	0.04006	1876.37	0.01005	1876.37	-0.01994	1876.37	-0.04994
1878.3	0.10005	1878.3	0.07006	1878.3	0.04006	1878.3	0.01005	1878.3	-0.01994	1878.3	-0.04994
1880.23	0.10005	1880.23	0.07006	1880.23	0.04006	1880.23	0.01005	1880.23	-0.01994	1880.23	-0.04994
1882.16	0.10005	1882.16	0.07006	1882.16	0.04006	1882.16	0.01005	1882.16	-0.01994	1882.16	-0.04994
1884.09	0.10005	1884.09	0.07006	1884.09	0.04006	1884.09	0.01006	1884.09	-0.01994	1884.09	-0.04994
1886.02	0.10005	1886.02	0.07006	1886.02	0.04006	1886.02	0.01006	1886.02	-0.01994	1886.02	-0.04994
1887.94	0.10005	1887.94	0.07006	1887.94	0.04006	1887.94	0.01006	1887.94	-0.01994	1887.94	-0.04994
1889.87	0.10006	1889.87	0.07006	1889.87	0.04006	1889.87	0.01006	1889.87	-0.01994	1889.87	-0.04994
1891.8	0.10006	1891.8	0.07006	1891.8	0.04006	1891.8	0.01006	1891.8	-0.01994	1891.8	-0.04993
1893.73	0.10006	1893.73	0.07006	1893.73	0.04006	1893.73	0.01006	1893.73	-0.01994	1893.73	-0.04993
1895.66	0.10006	1895.66	0.07006	1895.66	0.04006	1895.66	0.01006	1895.66	-0.01994	1895.66	-0.04994
1897.59	0.10005	1897.59	0.07006	1897.59	0.04006	1897.59	0.01006	1897.59	-0.01994	1897.59	-0.04994
1899.52	0.10005	1899.52	0.07006	1899.52	0.04006	1899.52	0.01005	1899.52	-0.01994	1899.52	-0.04994
1901.44	0.10005	1901.44	0.07006	1901.44	0.04006	1901.44	0.01005	1901.44	-0.01994	1901.44	-0.04994
1903.37	0.10005	1903.37	0.07006	1903.37	0.04006	1903.37	0.01005	1903.37	-0.01994	1903.37	-0.04994
1905.3	0.10005	1905.3	0.07006	1905.3	0.04006	1905.3	0.01005	1905.3	-0.01994	1905.3	-0.04994
1907.23	0.10006	1907.23	0.07006	1907.23	0.04006	1907.23	0.01005	1907.23	-0.01994	1907.23	-0.04994
1909.16	0.10006	1909.16	0.07006	1909.16	0.04006	1909.16	0.01006	1909.16	-0.01994	1909.16	-0.04994
1911.09	0.10006	1911.09	0.07006	1911.09	0.04006	1911.09	0.01006	1911.09	-0.01994	1911.09	-0.04994
1913.01	0.10005	1913.01	0.07006	1913.01	0.04006	1913.01	0.01006	1913.01	-0.01994	1913.01	-0.04994
1914.94	0.10005	1914.94	0.07006	1914.94	0.04006	1914.94	0.01006	1914.94	-0.01994	1914.94	-0.04994
1916.87	0.10005	1916.87	0.07006	1916.87	0.04006	1916.87	0.01005	1916.87	-0.01994	1916.87	-0.04994
1918.8	0.10005	1918.8	0.07006	1918.8	0.04006	1918.8	0.01005	1918.8	-0.01994	1918.8	-0.04994
1920.73	0.10005	1920.73	0.07006	1920.73	0.04006	1920.73	0.01005	1920.73	-0.01994	1920.73	-0.04994
1922.66	0.10006	1922.66	0.07006	1922.66	0.04006	1922.66	0.01006	1922.66	-0.01994	1922.66	-0.04994
1924.59	0.10005	1924.59	0.07006	1924.59	0.04006	1924.59	0.01006	1924.59	-0.01994	1924.59	-0.04994
1926.51	0.10005	1926.51	0.07006	1926.51	0.04006	1926.51	0.01005	1926.51	-0.01994	1926.51	-0.04994
1928.44	0.10005	1928.44	0.07006	1928.44	0.04006	1928.44	0.01005	1928.44	-0.01994	1928.44	-0.04994
1930.37	0.10005	1930.37	0.07006	1930.37	0.04006	1930.37	0.01005	1930.37	-0.01994	1930.37	-0.04994
1932.3	0.10006	1932.3	0.07006	1932.3	0.04006	1932.3	0.01006	1932.3	-0.01994	1932.3	-0.04994
1934.23	0.10006	1934.23	0.07006	1934.23	0.04006	1934.23	0.01006	1934.23	-0.01994	1934.23	-0.04994
1936.15	0.10006	1936.15	0.07007	1936.15	0.04006	1936.15	0.01006	1936.15	-0.01994	1936.15	-0.04994
1938.08	0.10006	1938.08	0.07007	1938.08	0.04006	1938.08	0.01006	1938.08	-0.01994	1938.08	-0.04994
1940.01	0.10006	1940.01	0.07007	1940.01	0.04006	1940.01	0.01006	1940.01	-0.01994	1940.01	-0.04994
1941.94	0.10006	1941.94	0.07007	1941.94	0.04006	1941.94	0.01006	1941.94	-0.01994	1941.94	-0.04994
1943.87	0.10006	1943.87	0.07007	1943.87	0.04006	1943.87	0.01006	1943.87	-0.01994	1943.87	-0.04994
1945.8	0.10006	1945.8	0.07007	1945.8	0.04006	1945.8	0.01006	1945.8	-0.01994	1945.8	-0.04994
1947.73	0.10006	1947.73	0.07007	1947.73	0.04006	1947.73	0.01006	1947.73	-0.01994	1947.73	-0.04994
1949.65	0.10006	1949.65	0.07007	1949.65	0.04006	1949.65	0.01006	1949.65	-0.01994	1949.65	-0.04994
1951.58	0.10006	1951.58	0.07007	1951.58	0.04006	1951.58	0.01006	1951.58	-0.01994	1951.58	-0.04994
1953.51	0.10006	1953.51	0.07007	1953.51	0.04006	1953.51	0.01006	1953.51	-0.01994	1953.51	-0.04994
1955.44	0.10007	1955.44	0.07007	1955.44	0.04006	1955.44	0.01006	1955.44	-0.01994	1955.44	-0.04994
1957.37	0.10007	1957.37	0.07007	1957.37	0.04007	1957.37	0.01006	1957.37	-0.01994	1957.37	-0.04994
1959.3	0.10007	1959.3	0.07008	1959.3	0.04007	1959.3	0.01006	1959.3	-0.01994	1959.3	-0.04994
1961.22	0.10006	1961.22	0.07008	1961.22	0.04007	1961.22	0.01006	1961.22	-0.01994	1961.22	-0.04994
1963.15	0.10006	1963.15	0.07008	1963.15	0.04007	1963.15	0.01006	1963.15	-0.01994	1963.15	-0.04994
1965.08	0.10007	1965.08	0.07008	1965.08	0.04007	1965.08	0.01006	1965.08	-0.01993	1965.08	-0.04994
1967.01	0.10007	1967.01	0.07008	1967.01	0.04007	1967.01	0.01006	1967.01	-0.01993	1967.01	-0.04994
1968.94	0.10007	1968.94	0.07008	1968.94	0.04007	1968.94	0.01006	1968.94	-0.01993	1968.94	-0.04994
1970.87	0.10007	1970.87	0.07008	1970.87	0.04007	1970.87	0.01006	1970.87	-0.01993	1970.87	-0.04994
1972.8	0.10007	1972.8	0.07007	1972.8	0.04007	1972.8	0.01006	1972.8	-0.01994	1972.8	-0.04994
1974.72	0.10006	1974.72	0.07007	1974.72	0.04007	1974.72	0.01006	1974.72	-0.01994	1974.72	-0.04994
1976.65	0.10007	1976.65	0.07007	1976.65	0.04006	1976.65	0.01006	1976.65	-0.01994	1976.65	-0.04994
1978.58	0.10007	1978.58	0.07007	1978.58	0.04007	1978.58	0.01006	1978.58	-0.01994	1978.58	-0.04994
1980.51	0.10007	1980.51	0.07008	1980.51	0.04007	1980.51	0.01006	1980.51	-0.01994	1980.51	-0.04994
1982.44	0.10007	1982.44	0.07008	1982.44	0.04007	1982.44	0.01006	1982.44	-0.01993	1982.44	-0.04994
1984.37	0.10007	1984.37	0.07008	1984.37	0.04007	1984.37	0.01006	1984.37	-0.01993	1984.37	-0.04994
1986.3	0.10007	1986.3	0.07008	1986.3	0.04007	1986.3	0.01006	1986.3	-0.01993	1986.3	-0.04994
1988.22	0.10007	1988.22	0.07008	1988.22	0.04007	1988.22	0.01006	1988.22	-0.01993	1988.22	-0.04994
1990.15	0.10008	1990.15	0.07008	1990.15	0.04007	1990.15	0.01007	1990.15	-0.01993	1990.15	-0.04993
1992.08	0.10008	1992.08	0.07008	1992.08	0.04007	1992.08	0.01007	1992.08	-0.01993	1992.08	-0.04993
1994.01	0.10008	1994.01	0.07008	1994.01	0.04007	1994.01	0.01007	1994.01	-0.01993	1994.01	-0.04993
1995.94	0.10008	1995.94	0.07008	1995.94	0.04007	1995.94	0.01007	1995.94	-0.01993	1995.94	-0.04993
1997.87	0.10008	1997.87	0.07008	1997.87	0.04007	1997.87	0.01006	1997.87	-0.01993	1997.87	-0.04993
1999.79	0.10008	1999.79	0.07008	1999.79	0.04007	1999.79	0.01007	1999.79	-0.01993	1999.79	-0.04993
2001.72	0.10008	2001.72	0.07008	2001.72	0.04007	2001.72	0.01007	2001.72	-0.01993	2001.72	-0.04993
2003.65	0.10008	2003.65	0.07008	2003.65	0.04007	2003.65	0.01006	2003.65	-0.01993	2003.65	-0.04993
2005.58	0.10008	2005.58	0.07008	2005.58	0.04007	2005.58	0.01006	2005.58	-0.01993	2005.58	-0.04993
2007.51	0.10009	2007.51	0.07008	2007.51	0.04007	2007.51	0.01006	2007.51	-0.01993	2007.51	-0.04994
2009.44	0.1001	2009.44	0.07008	2009.44	0.04007	2009.44	0.01006	2009.44	-0.01993	2009.44	-0.04994
2011.36	0.10011	2011.36	0.07008	2011.36	0.04007	2011.36	0.01006	2011.36	-0.01993	2011.36	-0.04994
2013.29	0.10012	2013.29	0.07008	2013.29	0.04007	2013.29	0.01007	2013.29	-0.01993	2013.29	-0.04994
2015.22	0.10012	2015.22	0.07008	2015.22	0.04007	2015.22	0.01007	2015.22	-0.01993	2015.22	-0.04993
2017.15	0.10014	2017.15	0.07008	2017.15	0.04007	2017.15	0.01007	2017.15	-0.01993	2017.15	-0.04993
2019.08	0.10015	2019.08	0.07008	2019.08	0.04007	2019.08	0.01007	2019.08	-0.01993	2019.08	-0.04994
2021.01	0.10017	2021.01	0.07009	2021.01	0.04007	2021.01	0.01007	2021.01	-0.01993	2021.01	-0.04993
2022.93	0.1002	2022.93	0.07009	2022.93	0.04008	2022.93	0.01007	2022.93	-0.01993	2022.93	-0.04993
2024.86	0.10022	2024.86	0.07009	2024.86	0.04008	2024.86	0.01007	2024.86	-0.01993	2024.86	-0.04993
2026.79	0.10026	2026.79	0.07009	2026.79	0.04008	2026.79	0.01007	2026.79	-0.01993	2026.79	-0.04993
2028.72	0.10029	2028.72	0.0701	2028.72	0.04008	2028.72	0.01007	2028.72	-0.01993	2028.72	-0.04993
2030.65	0.10035	2030.65	0.0701	2030.65	0.04008	2030.65	0.01007	2030.65	-0.01993	2030.65	-0.04993
2032.58	0.10041	2032.58	0.0701	2032.58	0.04008	2032.58	0.01007	2032.58	-0.01993	2032.58	-0.04993
2034.51	0.10049	2034.51	0.07011	2034.51	0.04008	2034.51	0.01007	2034.51	-0.01993	2034.51	-0.04993
2036.43	0.10057	2036.43	0.07011	2036.43	0.04008	2036.43	0.01007	2036.43	-0.01993	2036.43	-0.04993
2038.36	0.10065	2038.36	0.07012	2038.36	0.04008	2038.36	0.01007	2038.36	-0.01993	2038.36	-0.04993
2040.29	0.10076	2040.29	0.07013	2040.29	0.04008	2040.29	0.01007	2040.29	-0.01993	2040.29	-0.04994
2042.22	0.1009	2042.22	0.07013	2042.22	0.04008	2042.22	0.01007	2042.22	-0.01993	2042.22	-0.04994
2044.15	0.10113	2044.15	0.07014	2044.15	0.04008	2044.15	0.01007	2044.15	-0.01993	2044.15	-0.04994
2046.08	0.10136	2046.08	0.07015	2046.08	0.04008	2046.08	0.01007	2046.08	-0.01993	2046.08	-0.04994
2048.01	0.10163	2048.01	0.07017	2048.01	0.04009	2048.01	0.01007	2048.01	-0.01993	2048.01	-0.04994
2049.93	0.10197	2049.93	0.07018	2049.93	0.04009	2049.93	0.01008	2049.93	-0.01993	2049.93	-0.04994
2051.86	0.10228	2051.86	0.0702	2051.86	0.04009	2051.86	0.01008	2051.86	-0.01992	2051.86	-0.04994
2053.79	0.10273	2053.79	0.07022	2053.79	0.0401	2053.79	0.01008	2053.79	-0.01992	2053.79	-0.04993
2055.72	0.10316	2055.72	0.07025	2055.72	0.0401	2055.72	0.01008	2055.72	-0.01992	2055.72	-0.04993
2057.65	0.10364	2057.65	0.07028	2057.65	0.04011	2057.65	0.01009	2057.65	-0.01992	2057.65	-0.04993
2059.57	0.10412	2059.57	0.07031	2059.57	0.04011	2059.57	0.01009	2059.57	-0.01992	2059.57	-0.04993
2061.5	0.10458	2061.5	0.07034	2061.5	0.04012	2061.5	0.0101	2061.5	-0.01991	2061.5	-0.04993
2063.43	0.10517	2063.43	0.07038	2063.43	0.04012	2063.43	0.0101	2063.43	-0.01991	2063.43	-0.04993
2065.36	0.1057	2065.36	0.07042	2065.36	0.04013	2065.36	0.0101	2065.36	-0.01991	2065.36	-0.04993
2067.29	0.10635	2067.29	0.07047	2067.29	0.04014	2067.29	0.0101	2067.29	-0.01991	2067.29	-0.04993
2069.22	0.10697	2069.22	0.07052	2069.22	0.04015	2069.22	0.01011	2069.22	-0.0199	2069.22	-0.04993
2071.15	0.10761	2071.15	0.07059	2071.15	0.04016	2071.15	0.01012	2071.15	-0.0199	2071.15	-0.04993
2073.07	0.10838	2073.07	0.07066	2073.07	0.04017	2073.07	0.01012	2073.07	-0.0199	2073.07	-0.04993
2075	0.10926	2075	0.07074	2075	0.04018	2075	0.01013	2075	-0.0199	2075	-0.04993
2076.93	0.11042	2076.93	0.07082	2076.93	0.0402	2076.93	0.01014	2076.93	-0.01989	2076.93	-0.04993
2078.86	0.11164	2078.86	0.07092	2078.86	0.04021	2078.86	0.01014	2078.86	-0.01989	2078.86	-0.04993
2080.79	0.11303	2080.79	0.07102	2080.79	0.04023	2080.79	0.01015	2080.79	-0.01988	2080.79	-0.04993
2082.72	0.11435	2082.72	0.07114	2082.72	0.04025	2082.72	0.01016	2082.72	-0.01987	2082.72	-0.04993
2084.64	0.11567	2084.64	0.07126	2084.64	0.04027	2084.64	0.01017	2084.64	-0.01987	2084.64	-0.04993
2086.57	0.11707	2086.57	0.07139	2086.57	0.0403	2086.57	0.01019	2086.57	-0.01986	2086.57	-0.04993
2088.5	0.11835	2088.5	0.07152	2088.5	0.04032	2088.5	0.0102	2088.5	-0.01985	2088.5	-0.04993
2090.43	0.11977	2090.43	0.07165	2090.43	0.04034	2090.43	0.01021	2090.43	-0.01985	2090.43	-0.04993
2092.36	0.12119	2092.36	0.07179	2092.36	0.04036	2092.36	0.01022	2092.36	-0.01984	2092.36	-0.04993
2094.29	0.12286	2094.29	0.07194	2094.29	0.04039	2094.29	0.01024	2094.29	-0.01983	2094.29	-0.04993
2096.22	0.12478	2096.22	0.0721	2096.22	0.04042	2096.22	0.01026	2096.22	-0.01982	2096.22	-0.04992
2098.14	0.12693	2098.14	0.07227	2098.14	0.04046	2098.14	0.01028	2098.14	-0.01981	2098.14	-0.04992
2100.07	0.12904	2100.07	0.07244	2100.07	0.04048	2100.07	0.01029	2100.07	-0.0198	2100.07	-0.04992
2102	0.13096	2102	0.07259	2102	0.04051	2102	0.0103	2102	-0.01979	2102	-0.04992
2103.93	0.13344	2103.93	0.07276	2103.93	0.04053	2103.93	0.01031	2103.93	-0.01979	2103.93	-0.04992
2105.86	0.13616	2105.86	0.07292	2105.86	0.04056	2105.86	0.01032	2105.86	-0.01978	2105.86	-0.04992
2107.79	0.13886	2107.79	0.07307	2107.79	0.04058	2107.79	0.01033	2107.79	-0.01978	2107.79	-0.04992
2109.72	0.14121	2109.72	0.07317	2109.72	0.04059	2109.72	0.01034	2109.72	-0.01978	2109.72	-0.04992
2111.64	0.14323	2111.64	0.07327	2111.64	0.0406	2111.64	0.01035	2111.64	-0.01977	2111.64	-0.04992
2113.57	0.14492	2113.57	0.07335	2113.57	0.04061	2113.57	0.01035	2113.57	-0.01977	2113.57	-0.04992
2115.5	0.14608	2115.5	0.07339	2115.5	0.04061	2115.5	0.01035	2115.5	-0.01977	2115.5	-0.04992
2117.43	0.14688	2117.43	0.07341	2117.43	0.0406	2117.43	0.01034	2117.43	-0.01977	2117.43	-0.04992
2119.36	0.14695	2119.36	0.07341	2119.36	0.04059	2119.36	0.01034	2119.36	-0.01978	2119.36	-0.04992
2121.29	0.14635	2121.29	0.07338	2121.29	0.04058	2121.29	0.01033	2121.29	-0.01978	2121.29	-0.04992
2123.21	0.14483	2123.21	0.07327	2123.21	0.04056	2123.21	0.01032	2123.21	-0.01979	2123.21	-0.04992
2125.14	0.14253	2125.14	0.07311	2125.14	0.04053	2125.14	0.0103	2125.14	-0.0198	2125.14	-0.04992
2127.07	0.14032	2127.07	0.07292	2127.07	0.04049	2127.07	0.01029	2127.07	-0.01981	2127.07	-0.04993
2129	0.13871	2129	0.07269	2129	0.04045	2129	0.01027	2129	-0.01982	2129	-0.04993
2130.93	0.13661	2130.93	0.07241	2130.93	0.0404	2130.93	0.01024	2130.93	-0.01983	2130.93	-0.04993
2132.86	0.13282	2132.86	0.07205	2132.86	0.04034	2132.86	0.01021	2132.86	-0.01985	2132.86	-0.04993
2134.78	0.12772	2134.78	0.07165	2134.78	0.04028	2134.78	0.01018	2134.78	-0.01987	2134.78	-0.04993
2136.71	0.12151	2136.71	0.0712	2136.71	0.04023	2136.71	0.01015	2136.71	-0.01988	2136.71	-0.04993
2138.64	0.11379	2138.64	0.07076	2138.64	0.04017	2138.64	0.01012	2138.64	-0.0199	2138.64	-0.04994
2140.57	0.10579	2140.57	0.07038	2140.57	0.04012	2140.57	0.01009	2140.57	-0.01992	2140.57	-0.04994
2142.5	0.10258	2142.5	0.07022	2142.5	0.04009	2142.5	0.01008	2142.5	-0.01992	2142.5	-0.04994
2144.43	0.10492	2144.43	0.07036	2144.43	0.04011	2144.43	0.01009	2144.43	-0.01992	2144.43	-0.04994
2146.36	0.11247	2146.36	0.07075	2146.36	0.04017	2146.36	0.01012	2146.36	-0.0199	2146.36	-0.04994
2148.28	0.12085	2148.28	0.07124	2148.28	0.04023	2148.28	0.01015	2148.28	-0.01988	2148.28	-0.04993
2150.21	0.12827	2150.21	0.07176	2150.21	0.04031	2150.21	0.01019	2150.21	-0.01986	2150.21	-0.04993
2152.14	0.13498	2152.14	0.07228	2152.14	0.04038	2152.14	0.01022	2152.14	-0.01984	2152.14	-0.04993
2154.07	0.14087	2154.07	0.07277	2154.07	0.04045	2154.07	0.01026	2154.07	-0.01982	2154.07	-0.04993
2156	0.14591	2156	0.07321	2156	0.04052	2156	0.01029	2156	-0.0198	2156	-0.04993
2157.93	0.15017	2157.93	0.07359	2157.93	0.04058	2157.93	0.01033	2157.93	-0.01979	2157.93	-0.04993
2159.85	0.15369	2159.85	0.07392	2159.85	0.04064	2159.85	0.01036	2159.85	-0.01977	2159.85	-0.04992
2161.78	0.15647	2161.78	0.07418	2161.78	0.0407	2161.78	0.01039	2161.78	-0.01976	2161.78	-0.04992
2163.71	0.15865	2163.71	0.07438	2163.71	0.04074	2163.71	0.01041	2163.71	-0.01975	2163.71	-0.04992
2165.64	0.16034	2165.64	0.07453	2165.64	0.04077	2165.64	0.01043	2165.64	-0.01974	2165.64	-0.04992
2167.57	0.1617	2167.57	0.07464	2167.57	0.0408	2167.57	0.01044	2167.57	-0.01973	2167.57	-0.04992
2169.5	0.16233	2169.5	0.0747	2169.5	0.04082	2169.5	0.01045	2169.5	-0.01972	2169.5	-0.04992
2171.43	0.16221	2171.43	0.07471	2171.43	0.04082	2171.43	0.01046	2171.43	-0.01972	2171.43	-0.04992
2173.35	0.16142	2173.35	0.07466	2173.35	0.04082	2173.35	0.01045	2173.35	-0.01972	2173.35	-0.04992
2175.28	0.16016	2175.28	0.07457	2175.28	0.0408	2175.28	0.01044	2175.28	-0.01973	2175.28	-0.04992
2177.21	0.15851	2177.21	0.07447	2177.21	0.04078	2177.21	0.01043	2177.21	-0.01973	2177.21	-0.04992
2179.14	0.15637	2179.14	0.07433	2179.14	0.04076	2179.14	0.01042	2179.14	-0.01974	2179.14	-0.04992
2181.07	0.15388	2181.07	0.07416	2181.07	0.04073	2181.07	0.0104	2181.07	-0.01974	2181.07	-0.04992
2183	0.15098	2183	0.07394	2183	0.04069	2183	0.01038	2183	-0.01976	2183	-0.04992
2184.92	0.14784	2184.92	0.07369	2184.92	0.04065	2184.92	0.01036	2184.92	-0.01977	2184.92	-0.04992
2186.85	0.14444	2186.85	0.07344	2186.85	0.0406	2186.85	0.01034	2186.85	-0.01978	2186.85	-0.04992
2188.78	0.14092	2188.78	0.07317	2188.78	0.04055	2188.78	0.01032	2188.78	-0.01979	2188.78	-0.04993
2190.71	0.13738	2190.71	0.0729	2190.71	0.0405	2190.71	0.01029	2190.71	-0.01981	2190.71	-0.04993
2192.64	0.13385	2192.64	0.07262	2192.64	0.04045	2192.64	0.01026	2192.64	-0.01983	2192.64	-0.04993
2194.57	0.13041	2194.57	0.07233	2194.57	0.0404	2194.57	0.01023	2194.57	-0.01984	2194.57	-0.04993
2196.49	0.12703	2196.49	0.07205	2196.49	0.04036	2196.49	0.01021	2196.49	-0.01985	2196.49	-0.04993
2198.42	0.12384	2198.42	0.07179	2198.42	0.04032	2198.42	0.01019	2198.42	-0.01986	2198.42	-0.04993
2200.35	0.12087	2200.35	0.07154	2200.35	0.04028	2200.35	0.01017	2200.35	-0.01987	2200.35	-0.04994
2202.28	0.11811	2202.28	0.07132	2202.28	0.04025	2202.28	0.01016	2202.28	-0.01988	2202.28	-0.04994
2204.21	0.11556	2204.21	0.07112	2204.21	0.04022	2204.21	0.01014	2204.21	-0.01989	2204.21	-0.04994
2206.14	0.11324	2206.14	0.07093	2206.14	0.04019	2206.14	0.01013	2206.14	-0.0199	2206.14	-0.04994
2208.07	0.11116	2208.07	0.07077	2208.07	0.04017	2208.07	0.01011	2208.07	-0.0199	2208.07	-0.04994
2209.99	0.10928	2209.99	0.07063	2209.99	0.04015	2209.99	0.0101	2209.99	-0.01991	2209.99	-0.04994
2211.92	0.10767	2211.92	0.07052	2211.92	0.04014	2211.92	0.0101	2211.92	-0.01992	2211.92	-0.04994
2213.85	0.10626	2213.85	0.07042	2213.85	0.04012	2213.85	0.01009	2213.85	-0.01992	2213.85	-0.04994
2215.78	0.10502	2215.78	0.07034	2215.78	0.04011	2215.78	0.01008	2215.78	-0.01992	2215.78	-0.04994
2217.71	0.10396	2217.71	0.07028	2217.71	0.0401	2217.71	0.01008	2217.71	-0.01993	2217.71	-0.04994
2219.64	0.10309	2219.64	0.07022	2219.64	0.04009	2219.64	0.01007	2219.64	-0.01993	2219.64	-0.04994
2221.56	0.10238	2221.56	0.07018	2221.56	0.04008	2221.56	0.01007	2221.56	-0.01994	2221.56	-0.04994
2223.49	0.10178	2223.49	0.07015	2223.49	0.04007	2223.49	0.01006	2223.49	-0.01994	2223.49	-0.04994
2225.42	0.10131	2225.42	0.07013	2225.42	0.04007	2225.42	0.01006	2225.42	-0.01994	2225.42	-0.04994
2227.35	0.10095	2227.35	0.07011	2227.35	0.04006	2227.35	0.01006	2227.35	-0.01994	2227.35	-0.04995
2229.28	0.10069	2229.28	0.0701	2229.28	0.04006	2229.28	0.01006	2229.28	-0.01994	2229.28	-0.04995
2231.21	0.10049	2231.21	0.07009	2231.21	0.04006	2231.21	0.01005	2231.21	-0.01994	2231.21	-0.04994
2233.14	0.10036	2233.14	0.07008	2233.14	0.04006	2233.14	0.01005	2233.14	-0.01994	2233.14	-0.04994
2235.06	0.10026	2235.06	0.07007	2235.06	0.04006	2235.06	0.01005	2235.06	-0.01994	2235.06	-0.04994
2236.99	0.10019	2236.99	0.07007	2236.99	0.04006	2236.99	0.01005	2236.99	-0.01995	2236.99	-0.04994
2238.92	0.10014	2238.92	0.07006	2238.92	0.04005	2238.92	0.01005	2238.92	-0.01995	2238.92	-0.04995
2240.85	0.10011	2240.85	0.07006	2240.85	0.04005	2240.85	0.01005	2240.85	-0.01995	2240.85	-0.04995
2242.78	0.10009	2242.78	0.07006	2242.78	0.04006	2242.78	0.01005	2242.78	-0.01995	2242.78	-0.04995
2244.71	0.10008	2244.71	0.07006	2244.71	0.04005	2244.71	0.01005	2244.71	-0.01995	2244.71	-0.04995
2246.63	0.10007	2246.63	0.07006	2246.63	0.04005	2246.63	0.01005	2246.63	-0.01995	2246.63	-0.04995
2248.56	0.10006	2248.56	0.07006	2248.56	0.04005	2248.56	0.01005	2248.56	-0.01995	2248.56	-0.04995
2250.49	0.10005	2250.49	0.07006	2250.49	0.04005	2250.49	0.01005	2250.49	-0.01995	2250.49	-0.04995
2252.42	0.10005	2252.42	0.07005	2252.42	0.04005	2252.42	0.01005	2252.42	-0.01995	2252.42	-0.04995
2254.35	0.10005	2254.35	0.07005	2254.35	0.04005	2254.35	0.01005	2254.35	-0.01995	2254.35	-0.04994
2256.28	0.10005	2256.28	0.07005	2256.28	0.04005	2256.28	0.01005	2256.28	-0.01995	2256.28	-0.04994
2258.2	0.10005	2258.2	0.07005	2258.2	0.04005	2258.2	0.01005	2258.2	-0.01995	2258.2	-0.04994
2260.13	0.10005	2260.13	0.07005	2260.13	0.04005	2260.13	0.01005	2260.13	-0.01995	2260.13	-0.04994
2262.06	0.10005	2262.06	0.07005	2262.06	0.04005	2262.06	0.01005	2262.06	-0.01995	2262.06	-0.04994
2263.99	0.10005	2263.99	0.07006	2263.99	0.04005	2263.99	0.01005	2263.99	-0.01994	2263.99	-0.04994
2265.92	0.10005	2265.92	0.07005	2265.92	0.04005	2265.92	0.01005	2265.92	-0.01994	2265.92	-0.04995
2267.85	0.10004	2267.85	0.07005	2267.85	0.04005	2267.85	0.01005	2267.85	-0.01995	2267.85	-0.04995
2269.78	0.10004	2269.78	0.07005	2269.78	0.04005	2269.78	0.01005	2269.78	-0.01995	2269.78	-0.04995
2271.7	0.10004	2271.7	0.07005	2271.7	0.04005	2271.7	0.01005	2271.7	-0.01995	2271.7	-0.04995
2273.63	0.10004	2273.63	0.07005	2273.63	0.04005	2273.63	0.01005	2273.63	-0.01995	2273.63	-0.04994
2275.56	0.10004	2275.56	0.07005	2275.56	0.04005	2275.56	0.01005	2275.56	-0.01995	2275.56	-0.04994
2277.49	0.10004	2277.49	0.07005	2277.49	0.04005	2277.49	0.01005	2277.49	-0.01995	2277.49	-0.04994
2279.42	0.10004	2279.42	0.07005	2279.42	0.04005	2279.42	0.01005	2279.42	-0.01995	2279.42	-0.04995
2281.35	0.10004	2281.35	0.07005	2281.35	0.04005	2281.35	0.01005	2281.35	-0.01995	2281.35	-0.04995
2283.28	0.10004	2283.28	0.07005	2283.28	0.04005	2283.28	0.01005	2283.28	-0.01995	2283.28	-0.04995
2285.2	0.10004	2285.2	0.07005	2285.2	0.04005	2285.2	0.01005	2285.2	-0.01995	2285.2	-0.04995
2287.13	0.10004	2287.13	0.07005	2287.13	0.04005	2287.13	0.01005	2287.13	-0.01995	2287.13	-0.04994
2289.06	0.10004	2289.06	0.07005	2289.06	0.04005	2289.06	0.01005	2289.06	-0.01995	2289.06	-0.04994
2290.99	0.10004	2290.99	0.07005	2290.99	0.04005	2290.99	0.01005	2290.99	-0.01995	2290.99	-0.04994
2292.92	0.10005	2292.92	0.07005	2292.92	0.04005	2292.92	0.01005	2292.92	-0.01994	2292.92	-0.04994
2294.84	0.10005	2294.84	0.07005	2294.84	0.04005	2294.84	0.01005	2294.84	-0.01994	2294.84	-0.04994
2296.77	0.10005	2296.77	0.07006	2296.77	0.04005	2296.77	0.01005	2296.77	-0.01994	2296.77	-0.04993
2298.7	0.10005	2298.7	0.07006	2298.7	0.04006	2298.7	0.01005	2298.7	-0.01994	2298.7	-0.04993
2300.63	0.10005	2300.63	0.07006	2300.63	0.04006	2300.63	0.01006	2300.63	-0.01994	2300.63	-0.04993
2302.56	0.10005	2302.56	0.07006	2302.56	0.04006	2302.56	0.01006	2302.56	-0.01994	2302.56	-0.04993
2304.49	0.10005	2304.49	0.07006	2304.49	0.04006	2304.49	0.01006	2304.49	-0.01993	2304.49	-0.04992
2306.42	0.10006	2306.42	0.07006	2306.42	0.04006	2306.42	0.01006	2306.42	-0.01993	2306.42	-0.04992
2308.34	0.10006	2308.34	0.07007	2308.34	0.04007	2308.34	0.01007	2308.34	-0.01993	2308.34	-0.04991
2310.27	0.10007	2310.27	0.07007	2310.27	0.04007	2310.27	0.01007	2310.27	-0.01992	2310.27	-0.0499
2312.2	0.10007	2312.2	0.07007	2312.2	0.04007	2312.2	0.01007	2312.2	-0.01992	2312.2	-0.0499
2314.13	0.10007	2314.13	0.07007	2314.13	0.04007	2314.13	0.01007	2314.13	-0.01992	2314.13	-0.0499
2316.06	0.10007	2316.06	0.07007	2316.06	0.04007	2316.06	0.01007	2316.06	-0.01992	2316.06	-0.0499
2317.99	0.10007	2317.99	0.07007	2317.99	0.04008	2317.99	0.01007	2317.99	-0.01992	2317.99	-0.0499
2319.91	0.10008	2319.91	0.07007	2319.91	0.04008	2319.91	0.01008	2319.91	-0.01991	2319.91	-0.04989
2321.84	0.10009	2321.84	0.07008	2321.84	0.04008	2321.84	0.01009	2321.84	-0.0199	2321.84	-0.04987
2323.77	0.1001	2323.77	0.07009	2323.77	0.04009	2323.77	0.01009	2323.77	-0.01988	2323.77	-0.04987
2325.7	0.1001	2325.7	0.07009	2325.7	0.04009	2325.7	0.01009	2325.7	-0.01989	2325.7	-0.04987
2327.63	0.10009	2327.63	0.07009	2327.63	0.04009	2327.63	0.01009	2327.63	-0.01989	2327.63	-0.04987
2329.56	0.10009	2329.56	0.07009	2329.56	0.04009	2329.56	0.01009	2329.56	-0.01989	2329.56	-0.04986
2331.49	0.10009	2331.49	0.07009	2331.49	0.04008	2331.49	0.01009	2331.49	-0.01989	2331.49	-0.04986
2333.41	0.1001	2333.41	0.07009	2333.41	0.04008	2333.41	0.01009	2333.41	-0.01989	2333.41	-0.04986
2335.34	0.10011	2335.34	0.0701	2335.34	0.04009	2335.34	0.0101	2335.34	-0.01988	2335.34	-0.04985
2337.27	0.10013	2337.27	0.07011	2337.27	0.0401	2337.27	0.01012	2337.27	-0.01986	2337.27	-0.04984
2339.2	0.10013	2339.2	0.07011	2339.2	0.04011	2339.2	0.01013	2339.2	-0.01986	2339.2	-0.04983
2341.13	0.10012	2341.13	0.07011	2341.13	0.0401	2341.13	0.01012	2341.13	-0.01987	2341.13	-0.04983
2343.06	0.10011	2343.06	0.0701	2343.06	0.04009	2343.06	0.0101	2343.06	-0.01988	2343.06	-0.04984
2344.99	0.1001	2344.99	0.07009	2344.99	0.04009	2344.99	0.01009	2344.99	-0.01989	2344.99	-0.04986
2346.91	0.10009	2346.91	0.07008	2346.91	0.04008	2346.91	0.01008	2346.91	-0.0199	2346.91	-0.04987
2348.84	0.10009	2348.84	0.07008	2348.84	0.04008	2348.84	0.01008	2348.84	-0.0199	2348.84	-0.04987
2350.77	0.1001	2350.77	0.0701	2350.77	0.04008	2350.77	0.01009	2350.77	-0.01989	2350.77	-0.04987
2352.7	0.10012	2352.7	0.0701	2352.7	0.04009	2352.7	0.01011	2352.7	-0.01987	2352.7	-0.04985
2354.63	0.10012	2354.63	0.0701	2354.63	0.0401	2354.63	0.01012	2354.63	-0.01986	2354.63	-0.04983
2356.55	0.10013	2356.55	0.07011	2356.55	0.04012	2356.55	0.01013	2356.55	-0.01985	2356.55	-0.0498
2358.48	0.10015	2358.48	0.07012	2358.48	0.04013	2358.48	0.01013	2358.48	-0.01984	2358.48	-0.04979
2360.41	0.10017	2360.41	0.07013	2360.41	0.04014	2360.41	0.01013	2360.41	-0.01984	2360.41	-0.04979
2362.34	0.10016	2362.34	0.07013	2362.34	0.04013	2362.34	0.01012	2362.34	-0.01984	2362.34	-0.0498
2364.27	0.10014	2364.27	0.07011	2364.27	0.04011	2364.27	0.01011	2364.27	-0.01985	2364.27	-0.04982
2366.2	0.10012	2366.2	0.07009	2366.2	0.04009	2366.2	0.01009	2366.2	-0.01988	2366.2	-0.04984
2368.13	0.10011	2368.13	0.07009	2368.13	0.04008	2368.13	0.01009	2368.13	-0.01989	2368.13	-0.04984
2370.05	0.1001	2370.05	0.07009	2370.05	0.04009	2370.05	0.01009	2370.05	-0.01989	2370.05	-0.04985
2371.98	0.10009	2371.98	0.07008	2371.98	0.04008	2371.98	0.01009	2371.98	-0.01989	2371.98	-0.04987
2373.91	0.10007	2373.91	0.07007	2373.91	0.04007	2373.91	0.01008	2373.91	-0.01991	2373.91	-0.04989
2375.84	0.10006	2375.84	0.07006	2375.84	0.04006	2375.84	0.01006	2375.84	-0.01992	2375.84	-0.04991
2377.77	0.10005	2377.77	0.07006	2377.77	0.04005	2377.77	0.01006	2377.77	-0.01993	2377.77	-0.04992
2379.7	0.10005	2379.7	0.07005	2379.7	0.04005	2379.7	0.01005	2379.7	-0.01994	2379.7	-0.04993
2381.62	0.10004	2381.62	0.07005	2381.62	0.04005	2381.62	0.01005	2381.62	-0.01995	2381.62	-0.04994
2383.55	0.10003	2383.55	0.07004	2383.55	0.04004	2383.55	0.01004	2383.55	-0.01995	2383.55	-0.04995
2385.48	0.10003	2385.48	0.07004	2385.48	0.04004	2385.48	0.01004	2385.48	-0.01996	2385.48	-0.04995
2387.41	0.10003	2387.41	0.07004	2387.41	0.04004	2387.41	0.01004	2387.41	-0.01996	2387.41	-0.04995
2389.34	0.10003	2389.34	0.07004	2389.34	0.04004	2389.34	0.01004	2389.34	-0.01996	2389.34	-0.04995
2391.27	0.10003	2391.27	0.07004	2391.27	0.04004	2391.27	0.01004	2391.27	-0.01996	2391.27	-0.04995
2393.2	0.10003	2393.2	0.07004	2393.2	0.04004	2393.2	0.01004	2393.2	-0.01996	2393.2	-0.04995
2395.12	0.10003	2395.12	0.07004	2395.12	0.04004	2395.12	0.01004	2395.12	-0.01996	2395.12	-0.04995
2397.05	0.10003	2397.05	0.07004	2397.05	0.04004	2397.05	0.01004	2397.05	-0.01996	2397.05	-0.04995
2398.98	0.10003	2398.98	0.07004	2398.98	0.04004	2398.98	0.01004	2398.98	-0.01996	2398.98	-0.04995
2400.91	0.10003	2400.91	0.07004	2400.91	0.04004	2400.91	0.01004	2400.91	-0.01996	2400.91	-0.04995
2402.84	0.10003	2402.84	0.07004	2402.84	0.04004	2402.84	0.01004	2402.84	-0.01996	2402.84	-0.04995
2404.77	0.10003	2404.77	0.07004	2404.77	0.04004	2404.77	0.01003	2404.77	-0.01996	2404.77	-0.04995
2406.7	0.10003	2406.7	0.07004	2406.7	0.04004	2406.7	0.01003	2406.7	-0.01996	2406.7	-0.04995
2408.62	0.10003	2408.62	0.07004	2408.62	0.04004	2408.62	0.01003	2408.62	-0.01996	2408.62	-0.04995
2410.55	0.10003	2410.55	0.07004	2410.55	0.04004	2410.55	0.01003	2410.55	-0.01996	2410.55	-0.04995
2412.48	0.10003	2412.48	0.07003	2412.48	0.04003	2412.48	0.01003	2412.48	-0.01996	2412.48	-0.04995
2414.41	0.10003	2414.41	0.07003	2414.41	0.04003	2414.41	0.01003	2414.41	-0.01996	2414.41	-0.04996
2416.34	0.10002	2416.34	0.07003	2416.34	0.04003	2416.34	0.01003	2416.34	-0.01996	2416.34	-0.04996
2418.27	0.10002	2418.27	0.07003	2418.27	0.04003	2418.27	0.01003	2418.27	-0.01996	2418.27	-0.04996
2420.19	0.10002	2420.19	0.07003	2420.19	0.04003	2420.19	0.01003	2420.19	-0.01997	2420.19	-0.04996
2422.12	0.10002	2422.12	0.07003	2422.12	0.04003	2422.12	0.01003	2422.12	-0.01996	2422.12	-0.04996
2424.05	0.10002	2424.05	0.07003	2424.05	0.04003	2424.05	0.01003	2424.05	-0.01996	2424.05	-0.04996
2425.98	0.10002	2425.98	0.07003	2425.98	0.04003	2425.98	0.01003	2425.98	-0.01996	2425.98	-0.04996
2427.91	0.10002	2427.91	0.07003	2427.91	0.04003	2427.91	0.01003	2427.91	-0.01996	2427.91	-0.04996
2429.84	0.10002	2429.84	0.07003	2429.84	0.04003	2429.84	0.01003	2429.84	-0.01996	2429.84	-0.04996
2431.76	0.10002	2431.76	0.07003	2431.76	0.04003	2431.76	0.01003	2431.76	-0.01996	2431.76	-0.04996
2433.69	0.10002	2433.69	0.07003	2433.69	0.04003	2433.69	0.01003	2433.69	-0.01996	2433.69	-0.04996
2435.62	0.10002	2435.62	0.07003	2435.62	0.04003	2435.62	0.01003	2435.62	-0.01996	2435.62	-0.04996
2437.55	0.10002	2437.55	0.07003	2437.55	0.04003	2437.55	0.01003	2437.55	-0.01996	2437.55	-0.04996
2439.48	0.10002	2439.48	0.07003	2439.48	0.04003	2439.48	0.01003	2439.48	-0.01996	2439.48	-0.04995
2441.41	0.10002	2441.41	0.07003	2441.41	0.04003	2441.41	0.01003	2441.41	-0.01996	2441.41	-0.04996
2443.34	0.10002	2443.34	0.07003	2443.34	0.04003	2443.34	0.01003	2443.34	-0.01996	2443.34	-0.04996
2445.26	0.10002	2445.26	0.07003	2445.26	0.04003	2445.26	0.01003	2445.26	-0.01997	2445.26	-0.04996
2447.19	0.10002	2447.19	0.07003	2447.19	0.04003	2447.19	0.01003	2447.19	-0.01996	2447.19	-0.04996
2449.12	0.10002	2449.12	0.07003	2449.12	0.04003	2449.12	0.01003	2449.12	-0.01996	2449.12	-0.04996
2451.05	0.10002	2451.05	0.07003	2451.05	0.04003	2451.05	0.01003	2451.05	-0.01996	2451.05	-0.04996
2452.98	0.10002	2452.98	0.07003	2452.98	0.04003	2452.98	0.01003	2452.98	-0.01996	2452.98	-0.04996
2454.91	0.10002	2454.91	0.07003	2454.91	0.04003	2454.91	0.01003	2454.91	-0.01996	2454.91	-0.04996
2456.83	0.10002	2456.83	0.07003	2456.83	0.04003	2456.83	0.01003	2456.83	-0.01996	2456.83	-0.04996
2458.76	0.10002	2458.76	0.07003	2458.76	0.04003	2458.76	0.01003	2458.76	-0.01996	2458.76	-0.04996
2460.69	0.10002	2460.69	0.07003	2460.69	0.04003	2460.69	0.01003	2460.69	-0.01996	2460.69	-0.04996
2462.62	0.10002	2462.62	0.07003	2462.62	0.04003	2462.62	0.01003	2462.62	-0.01996	2462.62	-0.04996
2464.55	0.10002	2464.55	0.07003	2464.55	0.04003	2464.55	0.01003	2464.55	-0.01996	2464.55	-0.04996
2466.48	0.10002	2466.48	0.07003	2466.48	0.04003	2466.48	0.01003	2466.48	-0.01996	2466.48	-0.04996
2468.41	0.10002	2468.41	0.07003	2468.41	0.04003	2468.41	0.01003	2468.41	-0.01997	2468.41	-0.04996
2470.33	0.10002	2470.33	0.07003	2470.33	0.04003	2470.33	0.01003	2470.33	-0.01996	2470.33	-0.04996
2472.26	0.10002	2472.26	0.07003	2472.26	0.04003	2472.26	0.01003	2472.26	-0.01996	2472.26	-0.04996
2474.19	0.10002	2474.19	0.07003	2474.19	0.04003	2474.19	0.01003	2474.19	-0.01996	2474.19	-0.04996
2476.12	0.10002	2476.12	0.07003	2476.12	0.04003	2476.12	0.01003	2476.12	-0.01996	2476.12	-0.04996
2478.05	0.10002	2478.05	0.07003	2478.05	0.04003	2478.05	0.01003	2478.05	-0.01996	2478.05	-0.04996
2479.98	0.10002	2479.98	0.07003	2479.98	0.04003	2479.98	0.01003	2479.98	-0.01996	2479.98	-0.04996
2481.9	0.10002	2481.9	0.07003	2481.9	0.04003	2481.9	0.01003	2481.9	-0.01996	2481.9	-0.04996
2483.83	0.10002	2483.83	0.07003	2483.83	0.04003	2483.83	0.01003	2483.83	-0.01996	2483.83	-0.04996
2485.76	0.10002	2485.76	0.07003	2485.76	0.04003	2485.76	0.01003	2485.76	-0.01996	2485.76	-0.04996
2487.69	0.10002	2487.69	0.07003	2487.69	0.04003	2487.69	0.01003	2487.69	-0.01996	2487.69	-0.04996
2489.62	0.10002	2489.62	0.07003	2489.62	0.04003	2489.62	0.01003	2489.62	-0.01996	2489.62	-0.04996
2491.55	0.10002	2491.55	0.07003	2491.55	0.04003	2491.55	0.01003	2491.55	-0.01996	2491.55	-0.04996
2493.47	0.10002	2493.47	0.07003	2493.47	0.04003	2493.47	0.01003	2493.47	-0.01996	2493.47	-0.04996
2495.4	0.10002	2495.4	0.07003	2495.4	0.04003	2495.4	0.01003	2495.4	-0.01997	2495.4	-0.04996
2497.33	0.10002	2497.33	0.07003	2497.33	0.04003	2497.33	0.01003	2497.33	-0.01997	2497.33	-0.04996
2499.26	0.10002	2499.26	0.07003	2499.26	0.04003	2499.26	0.01003	2499.26	-0.01996	2499.26	-0.04996
2501.19	0.10002	2501.19	0.07003	2501.19	0.04003	2501.19	0.01003	2501.19	-0.01996	2501.19	-0.04996
2503.12	0.10002	2503.12	0.07003	2503.12	0.04004	2503.12	0.01003	2503.12	-0.01996	2503.12	-0.04996
2505.05	0.10002	2505.05	0.07004	2505.05	0.04004	2505.05	0.01003	2505.05	-0.01996	2505.05	-0.04995
2506.97	0.10003	2506.97	0.07004	2506.97	0.04004	2506.97	0.01004	2506.97	-0.01996	2506.97	-0.04995
2508.9	0.10003	2508.9	0.07004	2508.9	0.04004	2508.9	0.01004	2508.9	-0.01996	2508.9	-0.04995
2510.83	0.10003	2510.83	0.07003	2510.83	0.04003	2510.83	0.01004	2510.83	-0.01996	2510.83	-0.04995
2512.76	0.10003	2512.76	0.07003	2512.76	0.04004	2512.76	0.01004	2512.76	-0.01996	2512.76	-0.04995
2514.69	0.10003	2514.69	0.07004	2514.69	0.04004	2514.69	0.01004	2514.69	-0.01996	2514.69	-0.04995
2516.62	0.10003	2516.62	0.07004	2516.62	0.04004	2516.62	0.01004	2516.62	-0.01996	2516.62	-0.04995
2518.54	0.10003	2518.54	0.07004	2518.54	0.04003	2518.54	0.01003	2518.54	-0.01996	2518.54	-0.04996
2520.47	0.10003	2520.47	0.07003	2520.47	0.04003	2520.47	0.01003	2520.47	-0.01996	2520.47	-0.04996
2522.4	0.10003	2522.4	0.07004	2522.4	0.04003	2522.4	0.01004	2522.4	-0.01996	2522.4	-0.04996
2524.33	0.10003	2524.33	0.07004	2524.33	0.04004	2524.33	0.01004	2524.33	-0.01996	2524.33	-0.04995
2526.26	0.10003	2526.26	0.07004	2526.26	0.04004	2526.26	0.01004	2526.26	-0.01996	2526.26	-0.04995
2528.19	0.10003	2528.19	0.07004	2528.19	0.04004	2528.19	0.01004	2528.19	-0.01996	2528.19	-0.04995
2530.11	0.10003	2530.11	0.07004	2530.11	0.04004	2530.11	0.01004	2530.11	-0.01996	2530.11	-0.04995
2532.04	0.10003	2532.04	0.07004	2532.04	0.04004	2532.04	0.01004	2532.04	-0.01996	2532.04	-0.04995
2533.97	0.10003	2533.97	0.07004	2533.97	0.04004	2533.97	0.01004	2533.97	-0.01996	2533.97	-0.04995
2535.9	0.10003	2535.9	0.07004	2535.9	0.04004	2535.9	0.01004	2535.9	-0.01996	2535.9	-0.04995
2537.83	0.10003	2537.83	0.07004	2537.83	0.04004	2537.83	0.01004	2537.83	-0.01996	2537.83	-0.04995
2539.76	0.10003	2539.76	0.07004	2539.76	0.04004	2539.76	0.01004	2539.76	-0.01996	2539.76	-0.04995
2541.69	0.10003	2541.69	0.07004	2541.69	0.04004	2541.69	0.01004	2541.69	-0.01996	2541.69	-0.04995
2543.61	0.10003	2543.61	0.07004	2543.61	0.04004	2543.61	0.01004	2543.61	-0.01996	2543.61	-0.04995
2545.54	0.10003	2545.54	0.07004	2545.54	0.04004	2545.54	0.01004	2545.54	-0.01996	2545.54	-0.04995
2547.47	0.10003	2547.47	0.07004	2547.47	0.04004	2547.47	0.01004	2547.47	-0.01996	2547.47	-0.04995
2549.4	0.10003	2549.4	0.07004	2549.4	0.04004	2549.4	0.01004	2549.4	-0.01996	2549.4	-0.04995
2551.33	0.10003	2551.33	0.07004	2551.33	0.04004	2551.33	0.01004	2551.33	-0.01996	2551.33	-0.04995
2553.26	0.10003	2553.26	0.07004	2553.26	0.04004	2553.26	0.01004	2553.26	-0.01996	2553.26	-0.04995
2555.18	0.10003	2555.18	0.07004	2555.18	0.04004	2555.18	0.01004	2555.18	-0.01996	2555.18	-0.04995
2557.11	0.10003	2557.11	0.07004	2557.11	0.04004	2557.11	0.01004	2557.11	-0.01996	2557.11	-0.04995
2559.04	0.10003	2559.04	0.07004	2559.04	0.04004	2559.04	0.01004	2559.04	-0.01996	2559.04	-0.04995
2560.97	0.10003	2560.97	0.07004	2560.97	0.04004	2560.97	0.01004	2560.97	-0.01996	2560.97	-0.04995
2562.9	0.10003	2562.9	0.07004	2562.9	0.04004	2562.9	0.01004	2562.9	-0.01996	2562.9	-0.04995
2564.83	0.10003	2564.83	0.07004	2564.83	0.04004	2564.83	0.01004	2564.83	-0.01996	2564.83	-0.04995
2566.76	0.10003	2566.76	0.07004	2566.76	0.04004	2566.76	0.01004	2566.76	-0.01996	2566.76	-0.04995
2568.68	0.10003	2568.68	0.07004	2568.68	0.04004	2568.68	0.01004	2568.68	-0.01996	2568.68	-0.04995
2570.61	0.10003	2570.61	0.07004	2570.61	0.04004	2570.61	0.01004	2570.61	-0.01996	2570.61	-0.04995
2572.54	0.10003	2572.54	0.07004	2572.54	0.04004	2572.54	0.01004	2572.54	-0.01996	2572.54	-0.04995
2574.47	0.10003	2574.47	0.07004	2574.47	0.04004	2574.47	0.01004	2574.47	-0.01996	2574.47	-0.04995
2576.4	0.10003	2576.4	0.07004	2576.4	0.04004	2576.4	0.01004	2576.4	-0.01996	2576.4	-0.04995
2578.33	0.10003	2578.33	0.07004	2578.33	0.04004	2578.33	0.01004	2578.33	-0.01995	2578.33	-0.04995
2580.26	0.10003	2580.26	0.07004	2580.26	0.04004	2580.26	0.01004	2580.26	-0.01995	2580.26	-0.04995
2582.18	0.10003	2582.18	0.07004	2582.18	0.04004	2582.18	0.01004	2582.18	-0.01995	2582.18	-0.04995
2584.11	0.10003	2584.11	0.07004	2584.11	0.04004	2584.11	0.01004	2584.11	-0.01995	2584.11	-0.04995
2586.04	0.10003	2586.04	0.07004	2586.04	0.04004	2586.04	0.01004	2586.04	-0.01995	2586.04	-0.04995
2587.97	0.10003	2587.97	0.07004	2587.97	0.04004	2587.97	0.01004	2587.97	-0.01995	2587.97	-0.04995
2589.9	0.10003	2589.9	0.07004	2589.9	0.04004	2589.9	0.01004	2589.9	-0.01995	2589.9	-0.04995
2591.82	0.10003	2591.82	0.07004	2591.82	0.04004	2591.82	0.01004	2591.82	-0.01995	2591.82	-0.04995
2593.75	0.10003	2593.75	0.07004	2593.75	0.04004	2593.75	0.01004	2593.75	-0.01995	2593.75	-0.04995
2595.68	0.10003	2595.68	0.07004	2595.68	0.04004	2595.68	0.01004	2595.68	-0.01995	2595.68	-0.04995
2597.61	0.10003	2597.61	0.07004	2597.61	0.04004	2597.61	0.01004	2597.61	-0.01995	2597.61	-0.04995
2599.54	0.10003	2599.54	0.07004	2599.54	0.04004	2599.54	0.01004	2599.54	-0.01995	2599.54	-0.04995
2601.47	0.10003	2601.47	0.07004	2601.47	0.04004	2601.47	0.01004	2601.47	-0.01995	2601.47	-0.04995
2603.4	0.10003	2603.4	0.07004	2603.4	0.04004	2603.4	0.01004	2603.4	-0.01995	2603.4	-0.04995
2605.32	0.10003	2605.32	0.07004	2605.32	0.04004	2605.32	0.01004	2605.32	-0.01995	2605.32	-0.04995
2607.25	0.10003	2607.25	0.07004	2607.25	0.04004	2607.25	0.01004	2607.25	-0.01995	2607.25	-0.04995
2609.18	0.10003	2609.18	0.07004	2609.18	0.04004	2609.18	0.01004	2609.18	-0.01995	2609.18	-0.04995
2611.11	0.10003	2611.11	0.07004	2611.11	0.04004	2611.11	0.01004	2611.11	-0.01995	2611.11	-0.04994
2613.04	0.10003	2613.04	0.07004	2613.04	0.04004	2613.04	0.01004	2613.04	-0.01995	2613.04	-0.04995
2614.97	0.10003	2614.97	0.07004	2614.97	0.04004	2614.97	0.01004	2614.97	-0.01995	2614.97	-0.04995
2616.89	0.10003	2616.89	0.07004	2616.89	0.04004	2616.89	0.01004	2616.89	-0.01995	2616.89	-0.04995
2618.82	0.10003	2618.82	0.07004	2618.82	0.04004	2618.82	0.01004	2618.82	-0.01995	2618.82	-0.04995
2620.75	0.10003	2620.75	0.07004	2620.75	0.04004	2620.75	0.01004	2620.75	-0.01995	2620.75	-0.04995
2622.68	0.10003	2622.68	0.07004	2622.68	0.04004	2622.68	0.01004	2622.68	-0.01995	2622.68	-0.04995
2624.61	0.10003	2624.61	0.07004	2624.61	0.04004	2624.61	0.01004	2624.61	-0.01995	2624.61	-0.04995
2626.54	0.10003	2626.54	0.07004	2626.54	0.04004	2626.54	0.01004	2626.54	-0.01995	2626.54	-0.04995
2628.47	0.10004	2628.47	0.07005	2628.47	0.04005	2628.47	0.01004	2628.47	-0.01995	2628.47	-0.04994
2630.39	0.10003	2630.39	0.07005	2630.39	0.04004	2630.39	0.01004	2630.39	-0.01995	2630.39	-0.04995
2632.32	0.10003	2632.32	0.07005	2632.32	0.04004	2632.32	0.01004	2632.32	-0.01995	2632.32	-0.04995
2634.25	0.10003	2634.25	0.07005	2634.25	0.04004	2634.25	0.01004	2634.25	-0.01995	2634.25	-0.04995
2636.18	0.10004	2636.18	0.07005	2636.18	0.04005	2636.18	0.01005	2636.18	-0.01995	2636.18	-0.04994
2638.11	0.10004	2638.11	0.07005	2638.11	0.04005	2638.11	0.01005	2638.11	-0.01995	2638.11	-0.04994
2640.04	0.10004	2640.04	0.07005	2640.04	0.04005	2640.04	0.01005	2640.04	-0.01995	2640.04	-0.04994
2641.97	0.10004	2641.97	0.07005	2641.97	0.04005	2641.97	0.01005	2641.97	-0.01995	2641.97	-0.04994
2643.89	0.10004	2643.89	0.07005	2643.89	0.04005	2643.89	0.01005	2643.89	-0.01995	2643.89	-0.04994
2645.82	0.10004	2645.82	0.07005	2645.82	0.04005	2645.82	0.01005	2645.82	-0.01995	2645.82	-0.04994
2647.75	0.10004	2647.75	0.07005	2647.75	0.04005	2647.75	0.01005	2647.75	-0.01995	2647.75	-0.04994
2649.68	0.10004	2649.68	0.07005	2649.68	0.04005	2649.68	0.01005	2649.68	-0.01995	2649.68	-0.04994
2651.61	0.10004	2651.61	0.07005	2651.61	0.04005	2651.61	0.01005	2651.61	-0.01995	2651.61	-0.04994
2653.53	0.10004	2653.53	0.07005	2653.53	0.04005	2653.53	0.01005	2653.53	-0.01995	2653.53	-0.04994
2655.46	0.10004	2655.46	0.07005	2655.46	0.04005	2655.46	0.01005	2655.46	-0.01995	2655.46	-0.04994
2657.39	0.10004	2657.39	0.07005	2657.39	0.04005	2657.39	0.01005	2657.39	-0.01994	2657.39	-0.04994
2659.32	0.10004	2659.32	0.07006	2659.32	0.04005	2659.32	0.01005	2659.32	-0.01994	2659.32	-0.04994
2661.25	0.10005	2661.25	0.07006	2661.25	0.04006	2661.25	0.01005	2661.25	-0.01994	2661.25	-0.04993
2663.18	0.10004	2663.18	0.07006	2663.18	0.04006	2663.18	0.01005	2663.18	-0.01994	2663.18	-0.04993
2665.11	0.10004	2665.11	0.07005	2665.11	0.04006	2665.11	0.01005	2665.11	-0.01994	2665.11	-0.04994
2667.03	0.10004	2667.03	0.07005	2667.03	0.04006	2667.03	0.01005	2667.03	-0.01994	2667.03	-0.04994
2668.96	0.10004	2668.96	0.07006	2668.96	0.04006	2668.96	0.01005	2668.96	-0.01994	2668.96	-0.04994
2670.89	0.10005	2670.89	0.07006	2670.89	0.04006	2670.89	0.01005	2670.89	-0.01994	2670.89	-0.04994
2672.82	0.10005	2672.82	0.07006	2672.82	0.04006	2672.82	0.01005	2672.82	-0.01994	2672.82	-0.04994
2674.75	0.10005	2674.75	0.07006	2674.75	0.04005	2674.75	0.01005	2674.75	-0.01994	2674.75	-0.04994
2676.68	0.10005	2676.68	0.07006	2676.68	0.04005	2676.68	0.01005	2676.68	-0.01994	2676.68	-0.04994
2678.61	0.10005	2678.61	0.07006	2678.61	0.04005	2678.61	0.01005	2678.61	-0.01994	2678.61	-0.04994
2680.53	0.10005	2680.53	0.07006	2680.53	0.04006	2680.53	0.01005	2680.53	-0.01994	2680.53	-0.04994
2682.46	0.10005	2682.46	0.07006	2682.46	0.04006	2682.46	0.01005	2682.46	-0.01994	2682.46	-0.04994
2684.39	0.10005	2684.39	0.07006	2684.39	0.04006	2684.39	0.01005	2684.39	-0.01994	2684.39	-0.04994
2686.32	0.10005	2686.32	0.07006	2686.32	0.04006	2686.32	0.01005	2686.32	-0.01994	2686.32	-0.04994
2688.25	0.10005	2688.25	0.07006	2688.25	0.04005	2688.25	0.01005	2688.25	-0.01994	2688.25	-0.04994
2690.18	0.10005	2690.18	0.07006	2690.18	0.04006	2690.18	0.01006	2690.18	-0.01994	2690.18	-0.04994
2692.1	0.10005	2692.1	0.07006	2692.1	0.04006	2692.1	0.01006	2692.1	-0.01994	2692.1	-0.04994
2694.03	0.10005	2694.03	0.07006	2694.03	0.04006	2694.03	0.01005	2694.03	-0.01994	2694.03	-0.04994
2695.96	0.10005	2695.96	0.07006	2695.96	0.04006	2695.96	0.01005	2695.96	-0.01994	2695.96	-0.04994
2697.89	0.10005	2697.89	0.07006	2697.89	0.04006	2697.89	0.01005	2697.89	-0.01994	2697.89	-0.04994
2699.82	0.10005	2699.82	0.07006	2699.82	0.04006	2699.82	0.01005	2699.82	-0.01994	2699.82	-0.04994
2701.75	0.10005	2701.75	0.07006	2701.75	0.04006	2701.75	0.01006	2701.75	-0.01994	2701.75	-0.04994
2703.68	0.10005	2703.68	0.07006	2703.68	0.04006	2703.68	0.01006	2703.68	-0.01994	2703.68	-0.04994
2705.6	0.10005	2705.6	0.07006	2705.6	0.04006	2705.6	0.01006	2705.6	-0.01994	2705.6	-0.04993
2707.53	0.10005	2707.53	0.07006	2707.53	0.04006	2707.53	0.01006	2707.53	-0.01994	2707.53	-0.04993
2709.46	0.10005	2709.46	0.07006	2709.46	0.04006	2709.46	0.01006	2709.46	-0.01994	2709.46	-0.04993
2711.39	0.10005	2711.39	0.07006	2711.39	0.04006	2711.39	0.01006	2711.39	-0.01994	2711.39	-0.04993
2713.32	0.10005	2713.32	0.07006	2713.32	0.04006	2713.32	0.01006	2713.32	-0.01994	2713.32	-0.04994
2715.25	0.10005	2715.25	0.07006	2715.25	0.04006	2715.25	0.01006	2715.25	-0.01994	2715.25	-0.04994
2717.17	0.10005	2717.17	0.07006	2717.17	0.04006	2717.17	0.01006	2717.17	-0.01994	2717.17	-0.04994
2719.1	0.10005	2719.1	0.07007	2719.1	0.04006	2719.1	0.01006	2719.1	-0.01993	2719.1	-0.04994
2721.03	0.10005	2721.03	0.07007	2721.03	0.04006	2721.03	0.01006	2721.03	-0.01993	2721.03	-0.04994
2722.96	0.10005	2722.96	0.07007	2722.96	0.04006	2722.96	0.01006	2722.96	-0.01993	2722.96	-0.04994
2724.89	0.10005	2724.89	0.07006	2724.89	0.04006	2724.89	0.01006	2724.89	-0.01994	2724.89	-0.04994
2726.82	0.10005	2726.82	0.07006	2726.82	0.04006	2726.82	0.01006	2726.82	-0.01994	2726.82	-0.04994
2728.74	0.10005	2728.74	0.07007	2728.74	0.04006	2728.74	0.01006	2728.74	-0.01993	2728.74	-0.04994
2730.67	0.10006	2730.67	0.07007	2730.67	0.04006	2730.67	0.01007	2730.67	-0.01993	2730.67	-0.04993
2732.6	0.10006	2732.6	0.07007	2732.6	0.04007	2732.6	0.01007	2732.6	-0.01993	2732.6	-0.04993
2734.53	0.10006	2734.53	0.07007	2734.53	0.04007	2734.53	0.01006	2734.53	-0.01993	2734.53	-0.04993
2736.46	0.10006	2736.46	0.07007	2736.46	0.04007	2736.46	0.01006	2736.46	-0.01993	2736.46	-0.04993
2738.39	0.10006	2738.39	0.07007	2738.39	0.04007	2738.39	0.01006	2738.39	-0.01993	2738.39	-0.04993
2740.32	0.10006	2740.32	0.07007	2740.32	0.04007	2740.32	0.01006	2740.32	-0.01993	2740.32	-0.04993
2742.24	0.10006	2742.24	0.07007	2742.24	0.04007	2742.24	0.01007	2742.24	-0.01993	2742.24	-0.04993
2744.17	0.10006	2744.17	0.07007	2744.17	0.04007	2744.17	0.01007	2744.17	-0.01993	2744.17	-0.04993
2746.1	0.10006	2746.1	0.07007	2746.1	0.04007	2746.1	0.01007	2746.1	-0.01993	2746.1	-0.04993
2748.03	0.10006	2748.03	0.07007	2748.03	0.04007	2748.03	0.01006	2748.03	-0.01993	2748.03	-0.04993
2749.96	0.10006	2749.96	0.07008	2749.96	0.04007	2749.96	0.01006	2749.96	-0.01992	2749.96	-0.04993
2751.89	0.10006	2751.89	0.07008	2751.89	0.04007	2751.89	0.01007	2751.89	-0.01992	2751.89	-0.04993
2753.81	0.10006	2753.81	0.07007	2753.81	0.04007	2753.81	0.01007	2753.81	-0.01993	2753.81	-0.04993
2755.74	0.10006	2755.74	0.07007	2755.74	0.04007	2755.74	0.01007	2755.74	-0.01993	2755.74	-0.04993
2757.67	0.10006	2757.67	0.07007	2757.67	0.04007	2757.67	0.01007	2757.67	-0.01993	2757.67	-0.04993
2759.6	0.10007	2759.6	0.07007	2759.6	0.04007	2759.6	0.01007	2759.6	-0.01993	2759.6	-0.04993
2761.53	0.10007	2761.53	0.07008	2761.53	0.04007	2761.53	0.01007	2761.53	-0.01993	2761.53	-0.04993
2763.46	0.10007	2763.46	0.07008	2763.46	0.04007	2763.46	0.01007	2763.46	-0.01993	2763.46	-0.04993
2765.39	0.10007	2765.39	0.07008	2765.39	0.04007	2765.39	0.01007	2765.39	-0.01993	2765.39	-0.04993
2767.31	0.10007	2767.31	0.07008	2767.31	0.04007	2767.31	0.01007	2767.31	-0.01993	2767.31	-0.04993
2769.24	0.10007	2769.24	0.07008	2769.24	0.04007	2769.24	0.01007	2769.24	-0.01993	2769.24	-0.04993
2771.17	0.10007	2771.17	0.07008	2771.17	0.04007	2771.17	0.01007	2771.17	-0.01992	2771.17	-0.04993
2773.1	0.10007	2773.1	0.07008	2773.1	0.04007	2773.1	0.01007	2773.1	-0.01992	2773.1	-0.04992
2775.03	0.10007	2775.03	0.07008	2775.03	0.04007	2775.03	0.01007	2775.03	-0.01993	2775.03	-0.04993
2776.96	0.10007	2776.96	0.07008	2776.96	0.04008	2776.96	0.01007	2776.96	-0.01993	2776.96	-0.04993
2778.88	0.10007	2778.88	0.07008	2778.88	0.04008	2778.88	0.01007	2778.88	-0.01993	2778.88	-0.04993
2780.81	0.10007	2780.81	0.07008	2780.81	0.04008	2780.81	0.01007	2780.81	-0.01993	2780.81	-0.04993
2782.74	0.10007	2782.74	0.07008	2782.74	0.04008	2782.74	0.01007	2782.74	-0.01993	2782.74	-0.04993
2784.67	0.10007	2784.67	0.07008	2784.67	0.04008	2784.67	0.01007	2784.67	-0.01992	2784.67	-0.04993
2786.6	0.10008	2786.6	0.07009	2786.6	0.04008	2786.6	0.01007	2786.6	-0.01992	2786.6	-0.04993
2788.53	0.10008	2788.53	0.07009	2788.53	0.04008	2788.53	0.01008	2788.53	-0.01992	2788.53	-0.04993
2790.45	0.10008	2790.45	0.07008	2790.45	0.04008	2790.45	0.01008	2790.45	-0.01992	2790.45	-0.04993
2792.38	0.10008	2792.38	0.07008	2792.38	0.04008	2792.38	0.01008	2792.38	-0.01992	2792.38	-0.04993
2794.31	0.10009	2794.31	0.07009	2794.31	0.04009	2794.31	0.01008	2794.31	-0.01991	2794.31	-0.04992
2796.24	0.10009	2796.24	0.07009	2796.24	0.04009	2796.24	0.01009	2796.24	-0.01991	2796.24	-0.04992
2798.17	0.10009	2798.17	0.0701	2798.17	0.04009	2798.17	0.01008	2798.17	-0.01991	2798.17	-0.04992
2800.1	0.10008	2800.1	0.07009	2800.1	0.04009	2800.1	0.01008	2800.1	-0.01991	2800.1	-0.04992
2802.03	0.10008	2802.03	0.07009	2802.03	0.04008	2802.03	0.01008	2802.03	-0.01991	2802.03	-0.04993
2803.95	0.10009	2803.95	0.07009	2803.95	0.04008	2803.95	0.01008	2803.95	-0.01991	2803.95	-0.04993
2805.88	0.10009	2805.88	0.0701	2805.88	0.04009	2805.88	0.01008	2805.88	-0.01991	2805.88	-0.04992
2807.81	0.10009	2807.81	0.0701	2807.81	0.04009	2807.81	0.01008	2807.81	-0.01991	2807.81	-0.04992
2809.74	0.10009	2809.74	0.0701	2809.74	0.04009	2809.74	0.01008	2809.74	-0.01991	2809.74	-0.04992
2811.67	0.10009	2811.67	0.07011	2811.67	0.0401	2811.67	0.01008	2811.67	-0.01991	2811.67	-0.04992
2813.6	0.1001	2813.6	0.07011	2813.6	0.0401	2813.6	0.01009	2813.6	-0.01991	2813.6	-0.04992
2815.52	0.1001	2815.52	0.07011	2815.52	0.0401	2815.52	0.01009	2815.52	-0.01991	2815.52	-0.04992
2817.45	0.1001	2817.45	0.07011	2817.45	0.0401	2817.45	0.01009	2817.45	-0.01991	2817.45	-0.04992
2819.38	0.1001	2819.38	0.07011	2819.38	0.0401	2819.38	0.01009	2819.38	-0.01991	2819.38	-0.04992
2821.31	0.1001	2821.31	0.07011	2821.31	0.0401	2821.31	0.01009	2821.31	-0.01991	2821.31	-0.04992
2823.24	0.1001	2823.24	0.07011	2823.24	0.0401	2823.24	0.0101	2823.24	-0.01991	2823.24	-0.04992
2825.17	0.1001	2825.17	0.07012	2825.17	0.04011	2825.17	0.0101	2825.17	-0.0199	2825.17	-0.04992
2827.09	0.10011	2827.09	0.07012	2827.09	0.04011	2827.09	0.0101	2827.09	-0.0199	2827.09	-0.04992
2829.02	0.10011	2829.02	0.07012	2829.02	0.04011	2829.02	0.01009	2829.02	-0.0199	2829.02	-0.04992
2830.95	0.1001	2830.95	0.07012	2830.95	0.04011	2830.95	0.01009	2830.95	-0.01991	2830.95	-0.04993
2832.88	0.1001	2832.88	0.07011	2832.88	0.0401	2832.88	0.01009	2832.88	-0.01991	2832.88	-0.04992
2834.81	0.1001	2834.81	0.07011	2834.81	0.0401	2834.81	0.01009	2834.81	-0.01991	2834.81	-0.04992
2836.74	0.1001	2836.74	0.07011	2836.74	0.0401	2836.74	0.01009	2836.74	-0.01991	2836.74	-0.04993
2838.67	0.1001	2838.67	0.07011	2838.67	0.0401	2838.67	0.01009	2838.67	-0.01991	2838.67	-0.04993
2840.59	0.1001	2840.59	0.07011	2840.59	0.0401	2840.59	0.01009	2840.59	-0.01991	2840.59	-0.04993
2842.52	0.1001	2842.52	0.07011	2842.52	0.0401	2842.52	0.01009	2842.52	-0.01991	2842.52	-0.04993
2844.45	0.1001	2844.45	0.07011	2844.45	0.0401	2844.45	0.01008	2844.45	-0.01991	2844.45	-0.04993
2846.38	0.1001	2846.38	0.07011	2846.38	0.0401	2846.38	0.01008	2846.38	-0.01991	2846.38	-0.04993
2848.31	0.1001	2848.31	0.07011	2848.31	0.0401	2848.31	0.01009	2848.31	-0.01991	2848.31	-0.04993
2850.24	0.1001	2850.24	0.07011	2850.24	0.0401	2850.24	0.01009	2850.24	-0.0199	2850.24	-0.04993
2852.16	0.1001	2852.16	0.07011	2852.16	0.0401	2852.16	0.01009	2852.16	-0.0199	2852.16	-0.04993
2854.09	0.10011	2854.09	0.07011	2854.09	0.0401	2854.09	0.01009	2854.09	-0.01991	2854.09	-0.04993
2856.02	0.10011	2856.02	0.07011	2856.02	0.0401	2856.02	0.01009	2856.02	-0.01991	2856.02	-0.04993
2857.95	0.1001	2857.95	0.07011	2857.95	0.0401	2857.95	0.01008	2857.95	-0.01991	2857.95	-0.04993
2859.88	0.1001	2859.88	0.07011	2859.88	0.0401	2859.88	0.01009	2859.88	-0.01991	2859.88	-0.04993
2861.81	0.10011	2861.81	0.07011	2861.81	0.0401	2861.81	0.01009	2861.81	-0.01991	2861.81	-0.04992
2863.74	0.10011	2863.74	0.07012	2863.74	0.0401	2863.74	0.0101	2863.74	-0.01991	2863.74	-0.04992
2865.66	0.1001	2865.66	0.07012	2865.66	0.0401	2865.66	0.0101	2865.66	-0.01991	2865.66	-0.04993
2867.59	0.1001	2867.59	0.07011	2867.59	0.0401	2867.59	0.01009	2867.59	-0.01991	2867.59	-0.04993
2869.52	0.10011	2869.52	0.07011	2869.52	0.0401	2869.52	0.01009	2869.52	-0.0199	2869.52	-0.04993
2871.45	0.10011	2871.45	0.07011	2871.45	0.0401	2871.45	0.01009	2871.45	-0.0199	2871.45	-0.04993
2873.38	0.10011	2873.38	0.07011	2873.38	0.0401	2873.38	0.01008	2873.38	-0.0199	2873.38	-0.04993
2875.31	0.1001	2875.31	0.07011	2875.31	0.0401	2875.31	0.01008	2875.31	-0.01991	2875.31	-0.04993
2877.24	0.1001	2877.24	0.07011	2877.24	0.0401	2877.24	0.01008	2877.24	-0.01991	2877.24	-0.04993
2879.16	0.1001	2879.16	0.07011	2879.16	0.0401	2879.16	0.01008	2879.16	-0.01991	2879.16	-0.04993
2881.09	0.10009	2881.09	0.07011	2881.09	0.04009	2881.09	0.01008	2881.09	-0.01992	2881.09	-0.04994
2883.02	0.10009	2883.02	0.0701	2883.02	0.04009	2883.02	0.01008	2883.02	-0.01992	2883.02	-0.04994
2884.95	0.10009	2884.95	0.0701	2884.95	0.04008	2884.95	0.01008	2884.95	-0.01992	2884.95	-0.04994
2886.88	0.10009	2886.88	0.0701	2886.88	0.04009	2886.88	0.01008	2886.88	-0.01992	2886.88	-0.04994
2888.8	0.1001	2888.8	0.07011	2888.8	0.04009	2888.8	0.01008	2888.8	-0.01991	2888.8	-0.04994
2890.73	0.1001	2890.73	0.07011	2890.73	0.04009	2890.73	0.01008	2890.73	-0.01991	2890.73	-0.04993
2892.66	0.10009	2892.66	0.07011	2892.66	0.04009	2892.66	0.01008	2892.66	-0.01991	2892.66	-0.04993
2894.59	0.1001	2894.59	0.0701	2894.59	0.04009	2894.59	0.01008	2894.59	-0.01992	2894.59	-0.04993
2896.52	0.1001	2896.52	0.0701	2896.52	0.04009	2896.52	0.01008	2896.52	-0.01992	2896.52	-0.04993
2898.45	0.1001	2898.45	0.07011	2898.45	0.04009	2898.45	0.01009	2898.45	-0.01991	2898.45	-0.04993
2900.38	0.1001	2900.38	0.07011	2900.38	0.04009	2900.38	0.01009	2900.38	-0.01991	2900.38	-0.04993
2902.3	0.1001	2902.3	0.07011	2902.3	0.04009	2902.3	0.01009	2902.3	-0.01991	2902.3	-0.04993
2904.23	0.1001	2904.23	0.0701	2904.23	0.04009	2904.23	0.01009	2904.23	-0.01991	2904.23	-0.04993
2906.16	0.10009	2906.16	0.07009	2906.16	0.04009	2906.16	0.01009	2906.16	-0.01992	2906.16	-0.04993
2908.09	0.10009	2908.09	0.07009	2908.09	0.04009	2908.09	0.01009	2908.09	-0.01992	2908.09	-0.04993
2910.02	0.10009	2910.02	0.07009	2910.02	0.04009	2910.02	0.01009	2910.02	-0.01992	2910.02	-0.04993
2911.95	0.10009	2911.95	0.07009	2911.95	0.04009	2911.95	0.01008	2911.95	-0.01993	2911.95	-0.04994
2913.88	0.10008	2913.88	0.07009	2913.88	0.04009	2913.88	0.01008	2913.88	-0.01993	2913.88	-0.04994
2915.8	0.10008	2915.8	0.07009	2915.8	0.04008	2915.8	0.01008	2915.8	-0.01993	2915.8	-0.04994
2917.73	0.10009	2917.73	0.07009	2917.73	0.04008	2917.73	0.01008	2917.73	-0.01992	2917.73	-0.04993
2919.66	0.10009	2919.66	0.07009	2919.66	0.04008	2919.66	0.01008	2919.66	-0.01992	2919.66	-0.04994
2921.59	0.10009	2921.59	0.07009	2921.59	0.04008	2921.59	0.01007	2921.59	-0.01992	2921.59	-0.04994
2923.52	0.10009	2923.52	0.07009	2923.52	0.04008	2923.52	0.01007	2923.52	-0.01992	2923.52	-0.04994
2925.45	0.10008	2925.45	0.07009	2925.45	0.04008	2925.45	0.01007	2925.45	-0.01992	2925.45	-0.04994
2927.37	0.10008	2927.37	0.07009	2927.37	0.04008	2927.37	0.01007	2927.37	-0.01992	2927.37	-0.04994
2929.3	0.10008	2929.3	0.07009	2929.3	0.04009	2929.3	0.01007	2929.3	-0.01992	2929.3	-0.04994
2931.23	0.10008	2931.23	0.07009	2931.23	0.04009	2931.23	0.01007	2931.23	-0.01992	2931.23	-0.04994
2933.16	0.10008	2933.16	0.07009	2933.16	0.04009	2933.16	0.01008	2933.16	-0.01992	2933.16	-0.04994
2935.09	0.10008	2935.09	0.07009	2935.09	0.04009	2935.09	0.01008	2935.09	-0.01992	2935.09	-0.04995
2937.02	0.10008	2937.02	0.07009	2937.02	0.04009	2937.02	0.01007	2937.02	-0.01992	2937.02	-0.04995
2938.95	0.10008	2938.95	0.07009	2938.95	0.04009	2938.95	0.01007	2938.95	-0.01992	2938.95	-0.04995
2940.87	0.10008	2940.87	0.07009	2940.87	0.04009	2940.87	0.01007	2940.87	-0.01992	2940.87	-0.04994
2942.8	0.10008	2942.8	0.07009	2942.8	0.04009	2942.8	0.01007	2942.8	-0.01992	2942.8	-0.04994
2944.73	0.10008	2944.73	0.07009	2944.73	0.04008	2944.73	0.01007	2944.73	-0.01992	2944.73	-0.04995
2946.66	0.10008	2946.66	0.07009	2946.66	0.04008	2946.66	0.01007	2946.66	-0.01993	2946.66	-0.04995
2948.59	0.10008	2948.59	0.07009	2948.59	0.04008	2948.59	0.01007	2948.59	-0.01993	2948.59	-0.04995
2950.51	0.10009	2950.51	0.07009	2950.51	0.04008	2950.51	0.01007	2950.51	-0.01992	2950.51	-0.04994
2952.44	0.10008	2952.44	0.07009	2952.44	0.04008	2952.44	0.01007	2952.44	-0.01992	2952.44	-0.04994
2954.37	0.10008	2954.37	0.07008	2954.37	0.04008	2954.37	0.01008	2954.37	-0.01992	2954.37	-0.04995
2956.3	0.10009	2956.3	0.07009	2956.3	0.04009	2956.3	0.01008	2956.3	-0.01992	2956.3	-0.04995
2958.23	0.10009	2958.23	0.07009	2958.23	0.04009	2958.23	0.01008	2958.23	-0.01992	2958.23	-0.04994
2960.16	0.10009	2960.16	0.0701	2960.16	0.0401	2960.16	0.01008	2960.16	-0.01992	2960.16	-0.04994
2962.09	0.10009	2962.09	0.0701	2962.09	0.04009	2962.09	0.01008	2962.09	-0.01991	2962.09	-0.04994
2964.01	0.1001	2964.01	0.0701	2964.01	0.04009	2964.01	0.01008	2964.01	-0.01991	2964.01	-0.04994
2965.94	0.1001	2965.94	0.07011	2965.94	0.04009	2965.94	0.01008	2965.94	-0.01991	2965.94	-0.04994
2967.87	0.10011	2967.87	0.07011	2967.87	0.0401	2967.87	0.01009	2967.87	-0.0199	2967.87	-0.04993
2969.8	0.10011	2969.8	0.07012	2969.8	0.04011	2969.8	0.01009	2969.8	-0.01989	2969.8	-0.04993
2971.73	0.10011	2971.73	0.07012	2971.73	0.04012	2971.73	0.0101	2971.73	-0.01989	2971.73	-0.04992
2973.66	0.10011	2973.66	0.07013	2973.66	0.04012	2973.66	0.0101	2973.66	-0.01989	2973.66	-0.04992
2975.59	0.10011	2975.59	0.07013	2975.59	0.04011	2975.59	0.0101	2975.59	-0.01989	2975.59	-0.04992
2977.51	0.10011	2977.51	0.07012	2977.51	0.04011	2977.51	0.0101	2977.51	-0.01989	2977.51	-0.04992
2979.44	0.10012	2979.44	0.07012	2979.44	0.04012	2979.44	0.01011	2979.44	-0.01989	2979.44	-0.04992
2981.37	0.10012	2981.37	0.07013	2981.37	0.04012	2981.37	0.01011	2981.37	-0.01989	2981.37	-0.04991
2983.3	0.10013	2983.3	0.07013	2983.3	0.04012	2983.3	0.01011	2983.3	-0.01989	2983.3	-0.04991
2985.23	0.10013	2985.23	0.07014	2985.23	0.04012	2985.23	0.01011	2985.23	-0.01988	2985.23	-0.04991
2987.16	0.10013	2987.16	0.07013	2987.16	0.04012	2987.16	0.01011	2987.16	-0.01987	2987.16	-0.04991
2989.08	0.10013	2989.08	0.07014	2989.08	0.04012	2989.08	0.01011	2989.08	-0.01987	2989.08	-0.04991
2991.01	0.10014	2991.01	0.07014	2991.01	0.04013	2991.01	0.01011	2991.01	-0.01987	2991.01	-0.04991
2992.94	0.10014	2992.94	0.07015	2992.94	0.04013	2992.94	0.01012	2992.94	-0.01988	2992.94	-0.04991
2994.87	0.10015	2994.87	0.07015	2994.87	0.04014	2994.87	0.01013	2994.87	-0.01987	2994.87	-0.04991
2996.8	0.10016	2996.8	0.07016	2996.8	0.04015	2996.8	0.01013	2996.8	-0.01987	2996.8	-0.0499
2998.73	0.10016	2998.73	0.07016	2998.73	0.04015	2998.73	0.01012	2998.73	-0.01987	2998.73	-0.0499
3000.66	0.10016	3000.66	0.07016	3000.66	0.04015	3000.66	0.01012	3000.66	-0.01986	3000.66	-0.0499
3002.58	0.10016	3002.58	0.07017	3002.58	0.04015	3002.58	0.01013	3002.58	-0.01986	3002.58	-0.0499
3004.51	0.10017	3004.51	0.07017	3004.51	0.04016	3004.51	0.01013	3004.51	-0.01986	3004.51	-0.0499
3006.44	0.10017	3006.44	0.07017	3006.44	0.04016	3006.44	0.01013	3006.44	-0.01985	3006.44	-0.0499
3008.37	0.10018	3008.37	0.07018	3008.37	0.04016	3008.37	0.01014	3008.37	-0.01985	3008.37	-0.0499
3010.3	0.10017	3010.3	0.07018	3010.3	0.04017	3010.3	0.01015	3010.3	-0.01984	3010.3	-0.0499
3012.23	0.10017	3012.23	0.07018	3012.23	0.04016	3012.23	0.01015	3012.23	-0.01984	3012.23	-0.0499
3014.15	0.10017	3014.15	0.07018	3014.15	0.04015	3014.15	0.01014	3014.15	-0.01985	3014.15	-0.0499
3016.08	0.10018	3016.08	0.07018	3016.08	0.04014	3016.08	0.01014	3016.08	-0.01986	3016.08	-0.0499
3018.01	0.10018	3018.01	0.07019	3018.01	0.04015	3018.01	0.01014	3018.01	-0.01985	3018.01	-0.0499
3019.94	0.10018	3019.94	0.07019	3019.94	0.04017	3019.94	0.01015	3019.94	-0.01985	3019.94	-0.0499
3021.87	0.10019	3021.87	0.07019	3021.87	0.04017	3021.87	0.01015	3021.87	-0.01984	3021.87	-0.0499
3023.8	0.10019	3023.8	0.07019	3023.8	0.04017	3023.8	0.01015	3023.8	-0.01984	3023.8	-0.0499
3025.72	0.10019	3025.72	0.07019	3025.72	0.04018	3025.72	0.01016	3025.72	-0.01984	3025.72	-0.04989
3027.65	0.10019	3027.65	0.07019	3027.65	0.04018	3027.65	0.01016	3027.65	-0.01984	3027.65	-0.04989
3029.58	0.1002	3029.58	0.07019	3029.58	0.04018	3029.58	0.01015	3029.58	-0.01984	3029.58	-0.0499
3031.51	0.1002	3031.51	0.07019	3031.51	0.04017	3031.51	0.01015	3031.51	-0.01984	3031.51	-0.0499
3033.44	0.1002	3033.44	0.0702	3033.44	0.04017	3033.44	0.01015	3033.44	-0.01984	3033.44	-0.0499
3035.37	0.1002	3035.37	0.0702	3035.37	0.04018	3035.37	0.01015	3035.37	-0.01984	3035.37	-0.0499
3037.3	0.1002	3037.3	0.0702	3037.3	0.04018	3037.3	0.01016	3037.3	-0.01983	3037.3	-0.04989
3039.22	0.10019	3039.22	0.0702	3039.22	0.04018	3039.22	0.01016	3039.22	-0.01984	3039.22	-0.04989
3041.15	0.10019	3041.15	0.0702	3041.15	0.04017	3041.15	0.01015	3041.15	-0.01984	3041.15	-0.04989
3043.08	0.1002	3043.08	0.0702	3043.08	0.04018	3043.08	0.01015	3043.08	-0.01984	3043.08	-0.04989
3045.01	0.1002	3045.01	0.0702	3045.01	0.04018	3045.01	0.01016	3045.01	-0.01983	3045.01	-0.04989
3046.94	0.1002	3046.94	0.0702	3046.94	0.04019	3046.94	0.01016	3046.94	-0.01983	3046.94	-0.04989
3048.87	0.1002	3048.87	0.0702	3048.87	0.04018	3048.87	0.01016	3048.87	-0.01983	3048.87	-0.0499
3050.79	0.1002	3050.79	0.0702	3050.79	0.04018	3050.79	0.01016	3050.79	-0.01983	3050.79	-0.0499
3052.72	0.10021	3052.72	0.0702	3052.72	0.04018	3052.72	0.01016	3052.72	-0.01983	3052.72	-0.04989
3054.65	0.10021	3054.65	0.0702	3054.65	0.04019	3054.65	0.01016	3054.65	-0.01982	3054.65	-0.04989
3056.58	0.10021	3056.58	0.07021	3056.58	0.0402	3056.58	0.01016	3056.58	-0.01982	3056.58	-0.04988
3058.51	0.10021	3058.51	0.07021	3058.51	0.0402	3058.51	0.01016	3058.51	-0.01982	3058.51	-0.04988
3060.44	0.10021	3060.44	0.07021	3060.44	0.04019	3060.44	0.01016	3060.44	-0.01982	3060.44	-0.04988
3062.36	0.1002	3062.36	0.0702	3062.36	0.04019	3062.36	0.01016	3062.36	-0.01982	3062.36	-0.04989
3064.29	0.1002	3064.29	0.0702	3064.29	0.04019	3064.29	0.01017	3064.29	-0.01982	3064.29	-0.04989
3066.22	0.1002	3066.22	0.07021	3066.22	0.04018	3066.22	0.01016	3066.22	-0.01982	3066.22	-0.04989
3068.15	0.1002	3068.15	0.07021	3068.15	0.04018	3068.15	0.01016	3068.15	-0.01982	3068.15	-0.04989
3070.08	0.1002	3070.08	0.07021	3070.08	0.04018	3070.08	0.01016	3070.08	-0.01982	3070.08	-0.04989
3072.01	0.1002	3072.01	0.0702	3072.01	0.04018	3072.01	0.01016	3072.01	-0.01982	3072.01	-0.04989
3073.94	0.1002	3073.94	0.07019	3073.94	0.04018	3073.94	0.01016	3073.94	-0.01983	3073.94	-0.04989
3075.86	0.1002	3075.86	0.07019	3075.86	0.04018	3075.86	0.01016	3075.86	-0.01982	3075.86	-0.04989
3077.79	0.1002	3077.79	0.07019	3077.79	0.04018	3077.79	0.01016	3077.79	-0.01982	3077.79	-0.04989
3079.72	0.10019	3079.72	0.07019	3079.72	0.04018	3079.72	0.01016	3079.72	-0.01982	3079.72	-0.04989
3081.65	0.1002	3081.65	0.0702	3081.65	0.04018	3081.65	0.01016	3081.65	-0.01983	3081.65	-0.04989
3083.58	0.1002	3083.58	0.0702	3083.58	0.04018	3083.58	0.01016	3083.58	-0.01983	3083.58	-0.04989
3085.51	0.1002	3085.51	0.07021	3085.51	0.04019	3085.51	0.01016	3085.51	-0.01982	3085.51	-0.04988
3087.43	0.1002	3087.43	0.07021	3087.43	0.04019	3087.43	0.01016	3087.43	-0.01982	3087.43	-0.04988
3089.36	0.10019	3089.36	0.07021	3089.36	0.04019	3089.36	0.01016	3089.36	-0.01982	3089.36	-0.04988
3091.29	0.10019	3091.29	0.07021	3091.29	0.04019	3091.29	0.01017	3091.29	-0.01982	3091.29	-0.04989
3093.22	0.10019	3093.22	0.0702	3093.22	0.04019	3093.22	0.01017	3093.22	-0.01982	3093.22	-0.04989
3095.15	0.10019	3095.15	0.0702	3095.15	0.04019	3095.15	0.01017	3095.15	-0.01981	3095.15	-0.04989
3097.08	0.1002	3097.08	0.07021	3097.08	0.0402	3097.08	0.01017	3097.08	-0.01981	3097.08	-0.04988
3099.01	0.10021	3099.01	0.07021	3099.01	0.0402	3099.01	0.01018	3099.01	-0.0198	3099.01	-0.04988
3100.93	0.10021	3100.93	0.07022	3100.93	0.0402	3100.93	0.01018	3100.93	-0.0198	3100.93	-0.04987
3102.86	0.10021	3102.86	0.07021	3102.86	0.0402	3102.86	0.01017	3102.86	-0.0198	3102.86	-0.04988
3104.79	0.1002	3104.79	0.07021	3104.79	0.04019	3104.79	0.01017	3104.79	-0.0198	3104.79	-0.04988
3106.72	0.1002	3106.72	0.07021	3106.72	0.04019	3106.72	0.01017	3106.72	-0.0198	3106.72	-0.04987
3108.65	0.10021	3108.65	0.07021	3108.65	0.04019	3108.65	0.01017	3108.65	-0.01979	3108.65	-0.04987
3110.58	0.10021	3110.58	0.07022	3110.58	0.0402	3110.58	0.01017	3110.58	-0.01979	3110.58	-0.04987
3112.5	0.10022	3112.5	0.07022	3112.5	0.0402	3112.5	0.01018	3112.5	-0.01979	3112.5	-0.04987
3114.43	0.10021	3114.43	0.07022	3114.43	0.0402	3114.43	0.01018	3114.43	-0.01979	3114.43	-0.04987
3116.36	0.10021	3116.36	0.07022	3116.36	0.04021	3116.36	0.01018	3116.36	-0.01979	3116.36	-0.04987
3118.29	0.10022	3118.29	0.07022	3118.29	0.04021	3118.29	0.01019	3118.29	-0.01978	3118.29	-0.04987
3120.22	0.10022	3120.22	0.07022	3120.22	0.04021	3120.22	0.01019	3120.22	-0.01978	3120.22	-0.04987
3122.15	0.10022	3122.15	0.07023	3122.15	0.0402	3122.15	0.01019	3122.15	-0.01978	3122.15	-0.04986
3124.07	0.10022	3124.07	0.07023	3124.07	0.0402	3124.07	0.01019	3124.07	-0.01978	3124.07	-0.04986
3126	0.10022	3126	0.07024	3126	0.04021	3126	0.01019	3126	-0.01978	3126	-0.04986
3127.93	0.10022	3127.93	0.07023	3127.93	0.04021	3127.93	0.01018	3127.93	-0.01978	3127.93	-0.04985
3129.86	0.10022	3129.86	0.07023	3129.86	0.04022	3129.86	0.01018	3129.86	-0.01978	3129.86	-0.04985
3131.79	0.10021	3131.79	0.07023	3131.79	0.04021	3131.79	0.01018	3131.79	-0.01978	3131.79	-0.04986
3133.72	0.10022	3133.72	0.07023	3133.72	0.04021	3133.72	0.01018	3133.72	-0.01978	3133.72	-0.04986
3135.65	0.10023	3135.65	0.07023	3135.65	0.04022	3135.65	0.01019	3135.65	-0.01978	3135.65	-0.04986
3137.57	0.10023	3137.57	0.07023	3137.57	0.04023	3137.57	0.0102	3137.57	-0.01977	3137.57	-0.04986
3139.5	0.10023	3139.5	0.07024	3139.5	0.04023	3139.5	0.0102	3139.5	-0.01977	3139.5	-0.04986
3141.43	0.10023	3141.43	0.07024	3141.43	0.04023	3141.43	0.0102	3141.43	-0.01978	3141.43	-0.04986
3143.36	0.10023	3143.36	0.07024	3143.36	0.04022	3143.36	0.01019	3143.36	-0.01978	3143.36	-0.04986
3145.29	0.10024	3145.29	0.07025	3145.29	0.04022	3145.29	0.0102	3145.29	-0.01978	3145.29	-0.04985
3147.22	0.10025	3147.22	0.07026	3147.22	0.04023	3147.22	0.0102	3147.22	-0.01977	3147.22	-0.04985
3149.14	0.10026	3149.14	0.07026	3149.14	0.04024	3149.14	0.0102	3149.14	-0.01976	3149.14	-0.04985
3151.07	0.10025	3151.07	0.07025	3151.07	0.04024	3151.07	0.0102	3151.07	-0.01976	3151.07	-0.04985
3153	0.10024	3153	0.07025	3153	0.04024	3153	0.0102	3153	-0.01976	3153	-0.04986
3154.93	0.10023	3154.93	0.07025	3154.93	0.04023	3154.93	0.01021	3154.93	-0.01975	3154.93	-0.04985
3156.86	0.10023	3156.86	0.07026	3156.86	0.04023	3156.86	0.01022	3156.86	-0.01975	3156.86	-0.04985
3158.79	0.10024	3158.79	0.07026	3158.79	0.04024	3158.79	0.01022	3158.79	-0.01975	3158.79	-0.04985
3160.72	0.10025	3160.72	0.07027	3160.72	0.04025	3160.72	0.01021	3160.72	-0.01974	3160.72	-0.04984
3162.64	0.10026	3162.64	0.07027	3162.64	0.04025	3162.64	0.01021	3162.64	-0.01974	3162.64	-0.04984
3164.57	0.10026	3164.57	0.07026	3164.57	0.04025	3164.57	0.01022	3164.57	-0.01975	3164.57	-0.04985
3166.5	0.10026	3166.5	0.07026	3166.5	0.04025	3166.5	0.01022	3166.5	-0.01976	3166.5	-0.04986
3168.43	0.10026	3168.43	0.07025	3168.43	0.04025	3168.43	0.01021	3168.43	-0.01976	3168.43	-0.04987
3170.36	0.10026	3170.36	0.07025	3170.36	0.04025	3170.36	0.01021	3170.36	-0.01975	3170.36	-0.04987
3172.29	0.10026	3172.29	0.07026	3172.29	0.04025	3172.29	0.01022	3172.29	-0.01975	3172.29	-0.04986
3174.22	0.10027	3174.22	0.07027	3174.22	0.04026	3174.22	0.01023	3174.22	-0.01974	3174.22	-0.04985
3176.14	0.10028	3176.14	0.07027	3176.14	0.04027	3176.14	0.01023	3176.14	-0.01973	3176.14	-0.04984
3178.07	0.10027	3178.07	0.07027	3178.07	0.04027	3178.07	0.01023	3178.07	-0.01973	3178.07	-0.04984
3180	0.10027	3180	0.07027	3180	0.04027	3180	0.01022	3180	-0.01972	3180	-0.04985
3181.93	0.10028	3181.93	0.07027	3181.93	0.04027	3181.93	0.01021	3181.93	-0.01972	3181.93	-0.04985
3183.86	0.10029	3183.86	0.07028	3183.86	0.04026	3183.86	0.01022	3183.86	-0.01971	3183.86	-0.04985
3185.78	0.10029	3185.78	0.07027	3185.78	0.04026	3185.78	0.01021	3185.78	-0.01972	3185.78	-0.04985
3187.71	0.10029	3187.71	0.07026	3187.71	0.04025	3187.71	0.01021	3187.71	-0.01974	3187.71	-0.04985
3189.64	0.10029	3189.64	0.07027	3189.64	0.04025	3189.64	0.01021	3189.64	-0.01974	3189.64	-0.04985
3191.57	0.10029	3191.57	0.07028	3191.57	0.04026	3191.57	0.01022	3191.57	-0.01972	3191.57	-0.04984
3193.5	0.10028	3193.5	0.07028	3193.5	0.04027	3193.5	0.01023	3193.5	-0.01972	3193.5	-0.04984
3195.43	0.10028	3195.43	0.07027	3195.43	0.04026	3195.43	0.01023	3195.43	-0.01973	3195.43	-0.04985
3197.36	0.10028	3197.36	0.07027	3197.36	0.04026	3197.36	0.01022	3197.36	-0.01972	3197.36	-0.04986
3199.28	0.10028	3199.28	0.07028	3199.28	0.04025	3199.28	0.01022	3199.28	-0.01971	3199.28	-0.04986
3201.21	0.10028	3201.21	0.07028	3201.21	0.04026	3201.21	0.01022	3201.21	-0.01971	3201.21	-0.04986
3203.14	0.10028	3203.14	0.07028	3203.14	0.04026	3203.14	0.01022	3203.14	-0.01971	3203.14	-0.04985
3205.07	0.10027	3205.07	0.07029	3205.07	0.04026	3205.07	0.01022	3205.07	-0.01972	3205.07	-0.04985
3207	0.10028	3207	0.07029	3207	0.04026	3207	0.01022	3207	-0.01973	3207	-0.04985
3208.93	0.10028	3208.93	0.07028	3208.93	0.04026	3208.93	0.01021	3208.93	-0.01972	3208.93	-0.04986
3210.86	0.10029	3210.86	0.07028	3210.86	0.04027	3210.86	0.01022	3210.86	-0.01972	3210.86	-0.04985
3212.78	0.10029	3212.78	0.07028	3212.78	0.04027	3212.78	0.01023	3212.78	-0.01972	3212.78	-0.04985
3214.71	0.10029	3214.71	0.07028	3214.71	0.04028	3214.71	0.01024	3214.71	-0.01971	3214.71	-0.04985
3216.64	0.10028	3216.64	0.07028	3216.64	0.04027	3216.64	0.01023	3216.64	-0.01972	3216.64	-0.04987
3218.57	0.10027	3218.57	0.07028	3218.57	0.04025	3218.57	0.01022	3218.57	-0.01972	3218.57	-0.04987
3220.5	0.10027	3220.5	0.07027	3220.5	0.04025	3220.5	0.01022	3220.5	-0.01971	3220.5	-0.04987
3222.43	0.10027	3222.43	0.07027	3222.43	0.04026	3222.43	0.01023	3222.43	-0.01969	3222.43	-0.04986
3224.35	0.10028	3224.35	0.07028	3224.35	0.04027	3224.35	0.01024	3224.35	-0.01969	3224.35	-0.04986
3226.28	0.10029	3226.28	0.07029	3226.28	0.04028	3226.28	0.01024	3226.28	-0.0197	3226.28	-0.04986
3228.21	0.10029	3228.21	0.07028	3228.21	0.04027	3228.21	0.01024	3228.21	-0.0197	3228.21	-0.04986
[truncated: 401 more rows]

## Sheet: Fig. 2f
399.187	0.3	399.187	0.23	399.187	0.16	399.187	0.09	399.187	0.02	399.187	-0.015
[truncated: 1,868 more rows]

[truncated: 51 more sheets: Fig. 2g, Fig. 3a, Fig. 3b, Fig. 3c, Fig. 3d, Fig. 3e, Fig. 4a, Fig. 4b, Fig. 4c, Fig. 4d, Fig. 4f, Fig. 5c, Fig. 5d, Supplementary Figure 1, Supplementary Figure 2, Supplementary Figure 4a, Supplementary Figure 4b, Supplementary Figure 6, Supplementary Figure 7, Supplementary Figure 11d …]
